# Supplementary material for: Reconstruction of Cell Surface Densities of Ion Pumps, Exchangers, and Channels from mRNA Expression, Conductance Kinetics, Whole-Cell Calcium, and Current-Clamp Voltage Recordings, with an Application to Human Uterine Smooth Muscle Cells
Source: PLoS Comput Biol. 2016 Apr 22;12(4):e1004828. doi: 10.1371/journal.pcbi.1004828 (PMC4841602; doi:10.1371/journal.pcbi.1004828)
Supplement: S1 Model — (NB) [file pcbi.1004828.s001.nb]

(*CacheID: 234*)
(* Internal cache information:
NotebookFileLineBreakTest
NotebookFileLineBreakTest
NotebookDataPosition[         0,          0]
NotebookDataLength[    262997,       6515]
NotebookOptionsPosition[    260618,       6445]
NotebookOutlinePosition[    261022,       6463]
CellTagsIndexPosition[    260979,       6460]
WindowFrame->Normal*)

(* Beginning of Notebook Content *)
Notebook[{
Cell[BoxData[
 RowBox[{"\[IndentingNewLine]", 
  RowBox[{"(*", 
   RowBox[{
   "Free", " ", "running", " ", "model", " ", "Atia", " ", "et", " ", "al"}], 
   "*)"}], " ", "\[IndentingNewLine]", 
  RowBox[{"Clear", "[", "\"\<Global`*\>\"", "]"}]}]], "Input",
 CellChangeTimes->{{3.5929261312236958`*^9, 3.592926170380488*^9}, {
  3.59509946679589*^9, 3.595099473564089*^9}, {3.649776898629096*^9, 
  3.6497769167263823`*^9}}],

Cell[BoxData[
 RowBox[{"\[IndentingNewLine]", "\[IndentingNewLine]", 
  RowBox[{
   RowBox[{
    RowBox[{"RTOF", "=", 
     RowBox[{"r", " ", 
      RowBox[{"Temp", "/", "f"}]}]}], ";"}], "\[IndentingNewLine]", 
   RowBox[{
    RowBox[{"r", "=", 
     RowBox[{"8.314472", "*", 
      RowBox[{"10", "^", "3"}]}]}], ";"}], "\[IndentingNewLine]", 
   RowBox[{
    RowBox[{"Temp", "=", "310.0"}], ";", 
    RowBox[{"f", "=", 
     RowBox[{"9.6485309", "*", 
      RowBox[{"10", "^", "4"}]}]}], ";"}], "\[IndentingNewLine]", 
   RowBox[{
    RowBox[{"ECl", "=", 
     RowBox[{"-", "30"}]}], ";"}], "\[IndentingNewLine]", 
   RowBox[{
    RowBox[{"EK", "=", 
     RowBox[{"-", "80"}]}], ";"}], "\[IndentingNewLine]", 
   RowBox[{
    RowBox[{"VFORT", "=", 
     RowBox[{
      RowBox[{"v", "[", "t", "]"}], "*", 
      RowBox[{
       RowBox[{"f", "/", "r"}], "/", "Temp"}]}]}], ";"}], 
   "\[IndentingNewLine]"}]}]], "Input",
 CellChangeTimes->{{3.5515582694158583`*^9, 3.551558328066197*^9}, {
   3.551596555780579*^9, 3.551596560712378*^9}, {3.551608038290971*^9, 
   3.551608050686162*^9}, 3.552209864002303*^9, {3.5546644969221497`*^9, 
   3.55466449994844*^9}, 3.5546662880625*^9, {3.555271699310289*^9, 
   3.555271703006342*^9}}],

Cell[BoxData[
 RowBox[{
  RowBox[{"(*", 
   RowBox[{"Calcium", " ", "Dynamics"}], "*)"}], "\[IndentingNewLine]", 
  RowBox[{
   RowBox[{
    RowBox[{"Caoo", "=", "2000"}], ";", 
    RowBox[{"(*", "microM", "*)"}], "\[IndentingNewLine]", 
    RowBox[{"gammaL", "=", "2251"}], ";", 
    RowBox[{"gammaT", "=", "1.38"}], ";", 
    RowBox[{"lam", "=", "0.00063"}], ";", 
    RowBox[{"in", "=", "1.687"}], ";", 
    RowBox[{"fmax", "=", "3520"}], ";", 
    RowBox[{"kd", "=", "1050"}], ";"}], "\[IndentingNewLine]", 
   RowBox[{
    RowBox[{"ff0", "=", 
     RowBox[{"fmax", " ", 
      RowBox[{"Cainano", " ", "/", 
       RowBox[{"(", 
        RowBox[{"kd", "+", "Cainano"}], ")"}]}]}]}], ";"}], 
   "\[IndentingNewLine]", 
   RowBox[{
    RowBox[{"Cainano", "=", 
     RowBox[{"x", "[", "t", "]"}]}], ";"}], "\[IndentingNewLine]", 
   RowBox[{
    RowBox[{"Camicro", "=", 
     RowBox[{
      RowBox[{"10", "^", 
       RowBox[{"(", 
        RowBox[{"-", "3"}], ")"}]}], "Cainano"}]}], ";"}], 
   "\[IndentingNewLine]", 
   RowBox[{
    RowBox[{"Cam", "=", 
     RowBox[{
      RowBox[{"10", "^", 
       RowBox[{"(", 
        RowBox[{"-", "6"}], ")"}]}], "Cainano"}]}], ";"}], 
   "\[IndentingNewLine]", 
   RowBox[{
    RowBox[{"ECa", "=", 
     RowBox[{
      RowBox[{"(", 
       RowBox[{"RTOF", "/", "2"}], ")"}], " ", 
      RowBox[{"Log", "[", 
       RowBox[{"Caoo", "/", "Camicro"}], "]"}]}]}], ";"}], 
   "\[IndentingNewLine]"}]}]], "Input",
 CellChangeTimes->{{3.551558226695112*^9, 3.5515582442281*^9}, 
   3.5515583023408413`*^9, 3.551633424224566*^9, {3.55163374713274*^9, 
   3.551633749050932*^9}, {3.551633823485985*^9, 3.5516338282778187`*^9}, {
   3.55168153262022*^9, 3.551681534281518*^9}, {3.551683378630186*^9, 
   3.551683385807437*^9}, {3.551724680315382*^9, 3.551724681071211*^9}, {
   3.552200916723022*^9, 3.552200918512184*^9}, {3.552203509962535*^9, 
   3.552203512426543*^9}, {3.554626532299655*^9, 3.554626583901184*^9}, {
   3.5546267016449614`*^9, 3.55462678335369*^9}, {3.5546278817066717`*^9, 
   3.554627882131401*^9}, {3.555271668244927*^9, 3.555271693007*^9}, {
   3.561062764142935*^9, 3.561062776846311*^9}, {3.561063078606875*^9, 
   3.561063100069426*^9}, {3.561096190718359*^9, 3.561096191492466*^9}, {
   3.5610991072786283`*^9, 3.561099112557828*^9}, {3.561102149099023*^9, 
   3.561102170497533*^9}, {3.5611029394373693`*^9, 3.561102940251511*^9}, {
   3.5611031004486856`*^9, 3.561103101144569*^9}, {3.561103339259798*^9, 
   3.561103340305583*^9}, {3.572724569440001*^9, 3.5727245829890213`*^9}, {
   3.5744566768046303`*^9, 3.5744567343288097`*^9}, {3.590488391858658*^9, 
   3.590488427469894*^9}, {3.592926062209206*^9, 3.592926094517174*^9}, {
   3.593255626804481*^9, 3.593255641571639*^9}, {3.5946749038821297`*^9, 
   3.5946749482259197`*^9}, {3.595018366808796*^9, 3.595018384126464*^9}, {
   3.595071546949342*^9, 3.5950715489358463`*^9}, {3.595071603666728*^9, 
   3.595071625315845*^9}, {3.595072085672154*^9, 3.595072086015991*^9}, {
   3.625862305137879*^9, 3.6258623061920757`*^9}, {3.649740724814391*^9, 
   3.649740756436892*^9}}],

Cell[BoxData[
 RowBox[{
  RowBox[{"(*", 
   RowBox[{"Ltype", " ", "model"}], "*)"}], "\[IndentingNewLine]", 
  RowBox[{
   RowBox[{
    RowBox[{"dssLtype", "=", 
     RowBox[{"1", "/", 
      RowBox[{"(", 
       RowBox[{"1", "+", 
        RowBox[{"Exp", "[", 
         RowBox[{
          RowBox[{"-", 
           RowBox[{"(", 
            RowBox[{
             RowBox[{"v", "[", "t", "]"}], "+", "18.9"}], ")"}]}], "/", 
          "8.8"}], "]"}]}], ")"}]}]}], ";", 
    RowBox[{"TaudLtype", "=", 
     RowBox[{"28.57", 
      RowBox[{
       RowBox[{"(", 
        RowBox[{"1", "-", 
         RowBox[{"Exp", "[", 
          RowBox[{
           RowBox[{"-", 
            RowBox[{"(", 
             RowBox[{
              RowBox[{"v", "[", "t", "]"}], "+", "10"}], ")"}]}], "/", 
           "6.24"}], "]"}]}], ")"}], "/", 
       RowBox[{"(", 
        RowBox[{
         RowBox[{"(", 
          RowBox[{"1", "+", 
           RowBox[{"Exp", "[", 
            RowBox[{
             RowBox[{"-", 
              RowBox[{"(", 
               RowBox[{
                RowBox[{"v", "[", "t", "]"}], "+", "10"}], ")"}]}], "/", 
             "6.24"}], "]"}]}], ")"}], 
         RowBox[{"(", 
          RowBox[{
           RowBox[{"v", "[", "t", "]"}], "+", "10"}], ")"}]}], ")"}]}]}]}], 
    ";"}], "\[IndentingNewLine]", 
   RowBox[{
    RowBox[{"fssLtype", "=", 
     RowBox[{"(", 
      RowBox[{"1", "/", 
       RowBox[{"(", 
        RowBox[{"1", "+", 
         RowBox[{"Exp", "[", 
          RowBox[{
           RowBox[{"(", 
            RowBox[{
             RowBox[{"v", "[", "t", "]"}], "+", "53"}], ")"}], "/", "11"}], 
          "]"}]}], ")"}]}], ")"}]}], ";"}], "\[IndentingNewLine]", 
   RowBox[{
    RowBox[{"TaufLtype", "=", 
     RowBox[{"50", "/", 
      RowBox[{"(", 
       RowBox[{"1", "+", 
        RowBox[{"Exp", "[", 
         RowBox[{
          RowBox[{"-", 
           RowBox[{
            RowBox[{"(", 
             RowBox[{"(", 
              RowBox[{
               RowBox[{"v", "[", "t", "]"}], "+", "10"}], ")"}], ")"}], "^", 
            "2"}]}], "/", "881"}], "]"}]}], ")"}]}]}], ";"}], 
   "\[IndentingNewLine]", 
   RowBox[{
    RowBox[{"fCaLtype", "=", 
     RowBox[{"1", "/", 
      RowBox[{"(", 
       RowBox[{"1", "+", 
        RowBox[{"(", 
         RowBox[{"Cam", "/", "0.006"}], ")"}]}], ")"}]}]}], ";"}], 
   "\[IndentingNewLine]", 
   RowBox[{
    RowBox[{"ILLtype", "=", 
     RowBox[{"25", " ", 
      RowBox[{"dLtype", "[", "t", "]"}], " ", 
      RowBox[{"fLtype", "[", "t", "]"}], " ", "fCaLtype", " ", 
      RowBox[{"(", 
       RowBox[{
        RowBox[{"v", "[", "t", "]"}], "-", "90"}], ")"}]}]}], ";"}], 
   "\[IndentingNewLine]", 
   RowBox[{
    RowBox[{"JLL", "=", 
     RowBox[{"ILLtype", "/", 
      RowBox[{"(", 
       RowBox[{"2", "f"}], ")"}]}]}], ";"}]}]}]], "Input",
 CellChangeTimes->{{3.552114667161429*^9, 3.552114669200568*^9}, {
   3.5521175976369553`*^9, 3.552117633770268*^9}, {3.55462723903728*^9, 
   3.554627303561605*^9}, {3.554627418011644*^9, 3.554627497474402*^9}, {
   3.5546279463301764`*^9, 3.554627952326796*^9}, {3.554632758069758*^9, 
   3.5546328257256117`*^9}, 3.5546334249986687`*^9, {3.55466637094501*^9, 
   3.5546663716327753`*^9}, {3.555271709928791*^9, 3.555271724638802*^9}, {
   3.5556125842620153`*^9, 3.555612585804964*^9}, {3.5556126426042023`*^9, 
   3.5556126430468283`*^9}, {3.555617541173337*^9, 3.55561754485139*^9}, {
   3.555654375123043*^9, 3.5556543786897984`*^9}, {3.555700685756955*^9, 
   3.555700687185534*^9}, {3.5576887248887453`*^9, 3.557688726326193*^9}, {
   3.5576888387393627`*^9, 3.557688839307427*^9}, {3.55768908515832*^9, 
   3.5576890862119102`*^9}, {3.557689394337304*^9, 3.557689395180311*^9}, {
   3.5576894537328663`*^9, 3.557689454793552*^9}, {3.557862759043234*^9, 
   3.557862761034212*^9}, {3.5582895497767143`*^9, 3.5582895502409983`*^9}, {
   3.5582934313472643`*^9, 3.558293432732341*^9}, {3.56180066116715*^9, 
   3.561800666645855*^9}, {3.579987933140675*^9, 3.579987938599009*^9}, {
   3.5805340453927937`*^9, 3.5805340610064697`*^9}, {3.6043951492861643`*^9, 
   3.6043951521503057`*^9}, {3.649740780266088*^9, 3.649740787172976*^9}, {
   3.6497448590767937`*^9, 3.6497448598089523`*^9}, 3.6497457783068*^9, {
   3.649746346811647*^9, 3.6497464043034554`*^9}}],

Cell[BoxData[
 RowBox[{"\[IndentingNewLine]", 
  RowBox[{"(*", "Ttype", "*)"}], "\[IndentingNewLine]", 
  RowBox[{
   RowBox[{
    RowBox[{"gssTtype", "=", 
     RowBox[{"1", "/", 
      RowBox[{"(", 
       RowBox[{"1", "+", 
        RowBox[{"Exp", "[", 
         RowBox[{
          RowBox[{"-", 
           RowBox[{"(", 
            RowBox[{
             RowBox[{"v", "[", "t", "]"}], "+", "28.6"}], ")"}]}], "/", 
          "8.9"}], "]"}]}], ")"}]}]}], ";"}], "\[IndentingNewLine]", 
   RowBox[{
    RowBox[{"bssTtype", "=", 
     RowBox[{"1", "/", 
      RowBox[{"(", 
       RowBox[{"1", "+", 
        RowBox[{"Exp", "[", 
         RowBox[{
          RowBox[{"(", 
           RowBox[{
            RowBox[{"v", "[", "t", "]"}], "+", "72.4"}], ")"}], "/", "4.8"}], 
         "]"}]}], ")"}]}]}], ";"}], "\[IndentingNewLine]", 
   "\[IndentingNewLine]", 
   RowBox[{"(*", 
    RowBox[{"Time", " ", "Constant"}], "*)"}], "\[IndentingNewLine]", 
   RowBox[{
    RowBox[{"\[Tau]gTtype", "=", 
     RowBox[{"1.696688", "\[VeryThinSpace]", "+", 
      FractionBox["9.873275054631574`", 
       RowBox[{"1", "+", 
        SuperscriptBox["\[ExponentialE]", 
         RowBox[{
          RowBox[{"-", "0.13081506657629"}], " ", 
          RowBox[{"(", 
           RowBox[{
            RowBox[{"-", "39.0543543220420"}], "-", 
            RowBox[{"v", "[", "t", "]"}]}], ")"}]}]]}]]}]}], ";"}], 
   "\[IndentingNewLine]", 
   RowBox[{
    RowBox[{"\[Tau]bTtype", "=", 
     RowBox[{"13.721575481", "+", 
      FractionBox["5649.013541885602`", 
       RowBox[{"1", "+", 
        SuperscriptBox["\[ExponentialE]", 
         RowBox[{"0.088980860", " ", 
          RowBox[{"(", 
           RowBox[{"108.53415", "+", 
            RowBox[{"v", "[", "t", "]"}]}], ")"}]}]]}]]}]}], ";"}], 
   "\[IndentingNewLine]", "\[IndentingNewLine]", 
   RowBox[{"ITTtype", "=", 
    RowBox[{"8", " ", 
     RowBox[{"gTtype", "[", "t", "]"}], " ", 
     RowBox[{"bTtype", "[", "t", "]"}], 
     RowBox[{"(", 
      RowBox[{
       RowBox[{"v", "[", "t", "]"}], "-", "90"}], ")"}]}]}], 
   "\[IndentingNewLine]", 
   RowBox[{
    RowBox[{"JT", "=", 
     RowBox[{"ITTtype", "/", 
      RowBox[{"(", 
       RowBox[{"2", "f"}], ")"}]}]}], ";"}], "\[IndentingNewLine]", 
   "\[IndentingNewLine]", 
   RowBox[{"(*", "KCNA3", "*)"}], "\[IndentingNewLine]", 
   RowBox[{
    RowBox[{"gKCNA3", "=", "13"}], ";", 
    RowBox[{"(*", "pS", "*)"}], "\[IndentingNewLine]", 
    RowBox[{"VhalfKCNA3a", "=", 
     RowBox[{"-", "35"}]}], ";", 
    RowBox[{"VhalfKCNA3i", "=", 
     RowBox[{"-", "63"}]}], ";", 
    RowBox[{"(*", "mV", "*)"}], "\[IndentingNewLine]", 
    RowBox[{"kKCNA3a", "=", "6"}], ";", 
    RowBox[{"kKCNA3i", "=", 
     RowBox[{"-", "7.7"}]}], ";", 
    RowBox[{"(*", 
     RowBox[{"activation", " ", "and", " ", "inactivation", " ", "slope"}], 
     "*)"}], "\[IndentingNewLine]", 
    RowBox[{"nssKCNA3a", "=", 
     RowBox[{"1", "/", 
      RowBox[{"(", 
       RowBox[{"1", "+", " ", 
        RowBox[{"Exp", "[", 
         RowBox[{
          RowBox[{"(", 
           RowBox[{"VhalfKCNA3a", "-", 
            RowBox[{"v", "[", "t", "]"}]}], ")"}], "/", "kKCNA3a"}], "]"}]}], 
       ")"}]}]}], ";", 
    RowBox[{"(*", 
     RowBox[{
      RowBox[{"Boltzmann", " ", "Equation"}], ",", 
      RowBox[{
      "steady", " ", "state", " ", "activation", " ", "gating", " ", 
       "variable"}], ",", " ", 
      RowBox[{
      "will", " ", "be", " ", "raised", " ", "to", " ", "the", " ", "power", 
       " ", "4"}]}], "*)"}], "\[IndentingNewLine]", 
    RowBox[{"hssKCNA3i", "=", 
     RowBox[{"0.85", "/", 
      RowBox[{"(", 
       RowBox[{"1", "+", 
        RowBox[{"Exp", "[", 
         RowBox[{
          RowBox[{"(", 
           RowBox[{"VhalfKCNA3i", "-", 
            RowBox[{"v", "[", "t", "]"}]}], ")"}], "/", "kKCNA3i"}], "]"}]}], 
       ")"}]}]}], ";", 
    RowBox[{"(*", 
     RowBox[{
     "Steady", " ", "state", " ", "Inactivation", " ", "gating", " ", 
      "variable"}], "*)"}], "\[IndentingNewLine]", 
    RowBox[{"(*", 
     RowBox[{"Time", " ", "constants"}], "*)"}], "\[IndentingNewLine]", 
    RowBox[{"\[Tau]KCNA3a", "=", 
     RowBox[{"3.200101551148016", "\[InvisibleSpace]", "+", 
      RowBox[{"0.9691480317872447", " ", 
       RowBox[{"Exp", "[", 
        RowBox[{
         RowBox[{"-", "0.09"}], " ", 
         RowBox[{"v", "[", "t", "]"}]}], "]"}]}]}]}], ";"}], 
   "\[IndentingNewLine]"}]}]], "Input",
 CellChangeTimes->{{3.5488600292384987`*^9, 3.548860029659896*^9}, {
   3.548861628358183*^9, 3.5488616301259203`*^9}, {3.5488622370449963`*^9, 
   3.5488623512211323`*^9}, {3.549004561692932*^9, 3.549004607210787*^9}, {
   3.549004697942419*^9, 3.5490047293332644`*^9}, {3.551288572730261*^9, 
   3.551288577228374*^9}, {3.5513855975792513`*^9, 3.551385598282132*^9}, {
   3.551467008725588*^9, 3.551467009582052*^9}, {3.55146894613214*^9, 
   3.551468947334345*^9}, {3.55164533226654*^9, 3.551645352666239*^9}, {
   3.552114646322783*^9, 3.552114655562237*^9}, {3.554632903140873*^9, 
   3.5546329375077677`*^9}, {3.554633043240768*^9, 3.554633098033551*^9}, {
   3.554633131315137*^9, 3.554633136049115*^9}, {3.554633451338386*^9, 
   3.554633451512075*^9}, {3.554663417282957*^9, 3.5546634213322687`*^9}, {
   3.554666376178525*^9, 3.554666377329331*^9}, {3.555271729299344*^9, 
   3.555271732427534*^9}, {3.5557006951172867`*^9, 3.555700696692395*^9}, {
   3.5576887317744217`*^9, 3.557688733229706*^9}, {3.5576888171977882`*^9, 
   3.557688818155592*^9}, {3.557689096067814*^9, 3.557689097051984*^9}, {
   3.5576894010759277`*^9, 3.557689401651512*^9}, {3.5576894590648727`*^9, 
   3.557689460112783*^9}, {3.558289554907583*^9, 3.558289556867765*^9}, {
   3.558293420869678*^9, 3.558293422699842*^9}, {3.576955732280846*^9, 
   3.576955753842637*^9}, {3.595059675769328*^9, 3.595059686089761*^9}, {
   3.595059741703443*^9, 3.595059748320887*^9}, {3.595059801305861*^9, 
   3.595059818296564*^9}, {3.626501924025157*^9, 3.626501934016946*^9}, {
   3.649740816250266*^9, 3.649740842977625*^9}, {3.649740894052287*^9, 
   3.6497408998393106`*^9}, 3.6497409684515247`*^9, 3.649746464119171*^9, {
   3.649746498609335*^9, 3.649746501311928*^9}, {3.649776925632139*^9, 
   3.649776931367413*^9}}],

Cell[BoxData[
 RowBox[{
  RowBox[{"(*", 
   RowBox[{"Kv2", ".1"}], "*)"}], "\[IndentingNewLine]", 
  RowBox[{
   RowBox[{
    RowBox[{"kv0", "=", 
     RowBox[{"121", "*", 
      RowBox[{"10", "^", 
       RowBox[{"-", "3"}]}]}]}], ";", 
    RowBox[{"kmv0", "=", 
     RowBox[{"42", "*", 
      RowBox[{"10", "^", 
       RowBox[{"-", "3"}]}]}]}], ";", 
    RowBox[{"koo", "=", 
     RowBox[{"80", "*", 
      RowBox[{"10", "^", 
       RowBox[{"-", "3"}]}]}]}], ";", 
    RowBox[{"kmoo0", "=", 
     RowBox[{"31", "*", 
      RowBox[{"10", "^", 
       RowBox[{"-", "3"}]}]}]}], ";", 
    RowBox[{"k1", "=", 
     RowBox[{"1.2", "*", 
      RowBox[{"10", "^", 
       RowBox[{"-", "3"}]}]}]}], ";", 
    RowBox[{"km1", "=", 
     RowBox[{"0.005", "*", 
      RowBox[{"10", "^", 
       RowBox[{"-", "3"}]}]}]}], ";", 
    RowBox[{"kv", "=", 
     RowBox[{"kv0", " ", 
      RowBox[{"Exp", "[", 
       RowBox[{"0.77", 
        RowBox[{
         RowBox[{"v", "[", "t", "]"}], "/", "RTOF"}]}], "]"}]}]}], ";", 
    RowBox[{"fff", "=", "0.17"}], ";", 
    RowBox[{"g21", "=", "0.02"}], ";"}], "\[IndentingNewLine]", 
   RowBox[{
    RowBox[{"kmv", "=", 
     RowBox[{"kmv0", " ", 
      RowBox[{"Exp", "[", 
       RowBox[{
        RowBox[{"-", "0.54"}], " ", 
        RowBox[{
         RowBox[{"v", "[", "t", "]"}], "/", "RTOF"}]}], "]"}]}]}], ";"}], 
   "\[IndentingNewLine]", 
   RowBox[{
    RowBox[{"kmoo", "=", 
     RowBox[{"kmoo0", " ", 
      RowBox[{"Exp", "[", 
       RowBox[{
        RowBox[{"-", "0.5"}], " ", 
        RowBox[{
         RowBox[{"v", "[", "t", "]"}], "/", "RTOF"}]}], "]"}]}]}], ";"}], 
   "\[IndentingNewLine]"}]}]], "Input",
 CellChangeTimes->{{3.550213133989849*^9, 3.550213153901299*^9}, {
   3.550214637045231*^9, 3.550214641453328*^9}, 3.5516742410423193`*^9, {
   3.55167933893021*^9, 3.551679339184557*^9}}],

Cell[BoxData[
 RowBox[{
  RowBox[{"(*", 
   RowBox[{"Kv9", ".3"}], "*)"}], "\[IndentingNewLine]", 
  RowBox[{
   RowBox[{
    RowBox[{"VhalfKv93a", "=", "3.2"}], ";", 
    RowBox[{"VhalfKv93i", "=", 
     RowBox[{"-", "44.9"}]}], ";"}], 
   RowBox[{"(*", "mV", "*)"}], " ", "\[IndentingNewLine]", 
   RowBox[{
    RowBox[{"kKv93a", "=", "21.8"}], ";", 
    RowBox[{"kKv93i", "=", 
     RowBox[{"-", "10.4"}]}], ";"}], 
   RowBox[{"(*", "Slope", "*)"}], "\[IndentingNewLine]", 
   RowBox[{
    RowBox[{"pss93a", "=", 
     RowBox[{"1", "/", 
      RowBox[{"(", 
       RowBox[{"1", "+", 
        RowBox[{"Exp", "[", 
         RowBox[{
          RowBox[{"(", 
           RowBox[{"VhalfKv93a", "-", 
            RowBox[{"v", "[", "t", "]"}]}], ")"}], "/", "kKv93a"}], "]"}]}], 
       ")"}]}]}], ";"}], "\[IndentingNewLine]", 
   RowBox[{
    RowBox[{"pss93i", "=", 
     RowBox[{"1", "/", 
      RowBox[{"(", 
       RowBox[{"1", "+", 
        RowBox[{"Exp", "[", 
         RowBox[{
          RowBox[{"(", 
           RowBox[{"VhalfKv93i", "-", 
            RowBox[{"v", "[", "t", "]"}]}], ")"}], "/", "kKv93i"}], "]"}]}], 
       ")"}]}]}], ";"}], "\[IndentingNewLine]", 
   RowBox[{
    RowBox[{"\[Tau]Kv93a", "=", 
     RowBox[{"1", "/", 
      RowBox[{"(", 
       RowBox[{
        SuperscriptBox["\[ExponentialE]", 
         RowBox[{
          FractionBox["1", "10"], " ", 
          RowBox[{"(", 
           RowBox[{
            RowBox[{"-", "80.27"}], "-", 
            RowBox[{"v", "[", "t", "]"}]}], ")"}]}]], "+", 
        SuperscriptBox["\[ExponentialE]", 
         RowBox[{
          FractionBox["1", "55"], " ", 
          RowBox[{"(", 
           RowBox[{
            RowBox[{"-", "137.469"}], "+", 
            RowBox[{"v", "[", "t", "]"}]}], ")"}]}]]}], ")"}]}]}], ";"}], 
   "\[IndentingNewLine]", 
   RowBox[{
    RowBox[{"\[Tau]Kv93Fasti", "=", "630"}], ";", " ", 
    RowBox[{"(*", 
     RowBox[{
      RowBox[{"fast", " ", "inactivation", " ", "component"}], ",", " ", 
      RowBox[{
      "accounts", " ", "for", " ", "70", "%", "of", " ", "inactivation"}]}], 
     "*)"}], "\[IndentingNewLine]", 
    RowBox[{"\[Tau]Kv93Slowi", "=", "3100"}], ";", " ", 
    RowBox[{"(*", 
     RowBox[{
      RowBox[{"Slow", " ", "inactivation", " ", "component"}], ",", " ", 
      RowBox[{
      "assumed", " ", "to", " ", "account", " ", "for", " ", "30", "%", " ", 
       "of", " ", "inactivation"}]}], " ", "*)"}], "\[IndentingNewLine]", 
    "\[IndentingNewLine]"}]}]}]], "Input",
 CellChangeTimes->{{3.550213451984847*^9, 3.5502134678530827`*^9}, {
   3.550213687442643*^9, 3.550213688962846*^9}, {3.550214603729422*^9, 
   3.5502146219535027`*^9}, {3.551471119849099*^9, 3.551471121225444*^9}, {
   3.649740997023*^9, 3.649740997515036*^9}, 3.649752156099942*^9, {
   3.649752187255989*^9, 3.649752191851471*^9}}],

Cell[BoxData[
 RowBox[{
  RowBox[{"(*", 
   RowBox[{"Kv6", ".1"}], "*)"}], "\[IndentingNewLine]", 
  RowBox[{
   RowBox[{
    RowBox[{"VhalfKv61a", "=", "9.4"}], ";", 
    RowBox[{"VhalfKv61i", "=", 
     RowBox[{"-", "65.9"}]}], ";"}], 
   RowBox[{"(*", "mV", "*)"}], " ", "\[IndentingNewLine]", 
   RowBox[{
    RowBox[{"kKv61a", "=", "11.8"}], ";", 
    RowBox[{"kKv61i", "=", 
     RowBox[{"-", "6.4"}]}], ";"}], 
   RowBox[{"(*", "Slope", "*)"}], "\[IndentingNewLine]", 
   RowBox[{
    RowBox[{"pssKv61a", "=", 
     RowBox[{"1", "/", 
      RowBox[{"(", 
       RowBox[{"1", "+", 
        RowBox[{"Exp", "[", 
         RowBox[{
          RowBox[{"(", 
           RowBox[{"VhalfKv61a", "-", 
            RowBox[{"v", "[", "t", "]"}]}], ")"}], "/", "kKv61a"}], "]"}]}], 
       ")"}]}]}], ";"}], "\[IndentingNewLine]", 
   RowBox[{
    RowBox[{"pssKv61i", "=", 
     RowBox[{"1", "/", 
      RowBox[{"(", 
       RowBox[{"1", "+", 
        RowBox[{"Exp", "[", 
         RowBox[{
          RowBox[{"(", 
           RowBox[{"VhalfKv61i", "-", 
            RowBox[{"v", "[", "t", "]"}]}], ")"}], "/", "kKv61i"}], "]"}]}], 
       ")"}]}]}], ";"}], "\[IndentingNewLine]", 
   RowBox[{"(*", 
    RowBox[{"Time", " ", "Constants"}], "*)"}], "\[IndentingNewLine]", 
   RowBox[{
    RowBox[{"\[Tau]Kv61a", "=", 
     RowBox[{"1", "/", 
      RowBox[{"(", 
       RowBox[{
        RowBox[{"(", 
         RowBox[{"Exp", "[", 
          RowBox[{
           RowBox[{"(", 
            RowBox[{
             RowBox[{"-", "18.209"}], "-", 
             RowBox[{"v", "[", "t", "]"}]}], ")"}], "/", "2"}], "]"}], ")"}], 
        "+", 
        RowBox[{"(", 
         RowBox[{"Exp", "[", 
          RowBox[{
           RowBox[{"(", 
            RowBox[{
             RowBox[{"-", "107.044"}], "+", 
             RowBox[{"v", "[", "t", "]"}]}], ")"}], "/", "30"}], "]"}], 
         ")"}]}], ")"}]}]}], ";"}], 
   RowBox[{"(*", 
    RowBox[{"see", " ", "ImportedKv2", ".1", 
     RowBox[{"TauActivation", "/", "Patel"}]}], "*)"}], "\[IndentingNewLine]", 
   RowBox[{
    RowBox[{"\[Tau]Kv61i", "=", "32000"}], ";"}], " ", 
   "\[IndentingNewLine]"}]}]], "Input",
 CellChangeTimes->{{3.5502136552035847`*^9, 3.5502136840639267`*^9}, {
   3.550214590286771*^9, 3.5502145978410807`*^9}, 3.550214628772883*^9, {
   3.5556121408408613`*^9, 3.5556121415828342`*^9}, 3.649741019629469*^9}],

Cell[BoxData[
 RowBox[{
  RowBox[{"(*", 
   RowBox[{"Kv7", ".1"}], "*)"}], "\[IndentingNewLine]", 
  RowBox[{
   RowBox[{
    RowBox[{"alpha1", "=", 
     RowBox[{"4.6", " ", "*", 
      RowBox[{"(", 
       RowBox[{"10", "^", 
        RowBox[{"(", 
         RowBox[{"-", "3"}], ")"}]}], ")"}], 
      RowBox[{"Exp", "[", 
       RowBox[{"0.47", " ", 
        RowBox[{"v", "[", "t", "]"}], 
        RowBox[{"f", "/", 
         RowBox[{"(", 
          RowBox[{"r", " ", "Temp"}], ")"}]}]}], "]"}]}]}], ";"}], 
   "\[IndentingNewLine]", 
   RowBox[{
    RowBox[{"beta71", " ", "=", 
     RowBox[{"33", " ", "*", 
      RowBox[{"(", 
       RowBox[{"10", "^", 
        RowBox[{"(", 
         RowBox[{"-", "3"}], ")"}]}], ")"}], 
      RowBox[{"Exp", "[", 
       RowBox[{
        RowBox[{"-", "0.35"}], "  ", 
        RowBox[{"v", "[", "t", "]"}], 
        RowBox[{"f", "/", 
         RowBox[{"(", 
          RowBox[{"r", " ", "Temp"}], ")"}]}]}], "]"}]}]}], ";"}], 
   "\[IndentingNewLine]", 
   RowBox[{
    RowBox[{"alpha2", "=", 
     RowBox[{"24", "*", 
      RowBox[{"(", 
       RowBox[{"10", "^", 
        RowBox[{"(", 
         RowBox[{"-", "3"}], ")"}]}], ")"}], " ", 
      RowBox[{"Exp", "[", 
       RowBox[{"0.006", " ", 
        RowBox[{"v", "[", "t", "]"}], 
        RowBox[{"f", "/", 
         RowBox[{"(", 
          RowBox[{"r", " ", "Temp"}], ")"}]}]}], "]"}]}]}], ";"}], 
   "\[IndentingNewLine]", 
   RowBox[{
    RowBox[{"beta72", " ", "=", 
     RowBox[{"19", " ", "*", 
      RowBox[{"(", 
       RowBox[{"10", "^", 
        RowBox[{"(", 
         RowBox[{"-", "3"}], ")"}]}], ")"}], 
      RowBox[{"Exp", "[", 
       RowBox[{
        RowBox[{"-", "0.007"}], " ", 
        RowBox[{"v", "[", "t", "]"}], 
        RowBox[{"f", "/", 
         RowBox[{"(", 
          RowBox[{"r", " ", "Temp"}], ")"}]}]}], "]"}]}]}], ";"}], 
   "\[IndentingNewLine]", 
   RowBox[{
    RowBox[{"sigma", "=", 
     RowBox[{"4.6", " ", "*", 
      RowBox[{"(", 
       RowBox[{"10", "^", 
        RowBox[{"(", 
         RowBox[{"-", "3"}], ")"}]}], ")"}], 
      RowBox[{"Exp", "[", 
       RowBox[{"0.8", " ", 
        RowBox[{"v", "[", "t", "]"}], 
        RowBox[{"f", "/", 
         RowBox[{"(", 
          RowBox[{"r", " ", "Temp"}], ")"}]}]}], "]"}]}]}], ";"}], 
   "\[IndentingNewLine]", 
   RowBox[{
    RowBox[{"delta", "=", 
     RowBox[{"1.4", "*", 
      RowBox[{"(", 
       RowBox[{"10", "^", 
        RowBox[{"(", 
         RowBox[{"-", "3"}], ")"}]}], ")"}], " ", 
      RowBox[{"Exp", "[", 
       RowBox[{
        RowBox[{"-", "0.7"}], "  ", 
        RowBox[{"v", "[", "t", "]"}], 
        RowBox[{"f", "/", 
         RowBox[{"(", 
          RowBox[{"r", " ", "Temp"}], ")"}]}]}], "]"}]}]}], ";"}], 
   "\[IndentingNewLine]", 
   RowBox[{
    RowBox[{"lamda", "=", 
     RowBox[{"142", "*", 
      RowBox[{"(", 
       RowBox[{"10", "^", 
        RowBox[{"(", 
         RowBox[{"-", "3"}], ")"}]}], ")"}]}]}], ";", 
    RowBox[{"mioo", "=", 
     RowBox[{"52", "*", 
      RowBox[{"(", 
       RowBox[{"10", "^", 
        RowBox[{"(", 
         RowBox[{"-", "3"}], ")"}]}], ")"}]}]}], ";"}]}]}]], "Input",
 CellChangeTimes->{{3.550907360547086*^9, 3.55090739114083*^9}}],

Cell[BoxData[
 RowBox[{
  RowBox[{"(*", 
   RowBox[{"Kv7", ".4"}], "*)"}], "\[IndentingNewLine]", 
  RowBox[{
   RowBox[{
    RowBox[{"VhalfKv74a", "=", 
     RowBox[{"-", "32"}]}], ";"}], 
   RowBox[{"(*", "mV", "*)"}], " ", "\[IndentingNewLine]", 
   RowBox[{
    RowBox[{"kKv74", "=", "17.4"}], ";"}], 
   RowBox[{"(*", "Slope", "*)"}], "\[IndentingNewLine]", 
   RowBox[{
    RowBox[{"psshalfKv74a", "=", 
     RowBox[{"1", "/", 
      RowBox[{"(", 
       RowBox[{"1", "+", 
        RowBox[{"Exp", "[", 
         RowBox[{
          RowBox[{"(", 
           RowBox[{"VhalfKv74a", "-", 
            RowBox[{"v", "[", "t", "]"}]}], ")"}], "/", "kKv74"}], "]"}]}], 
       ")"}]}]}], ";"}], "\[IndentingNewLine]", 
   RowBox[{
    RowBox[{"psshalfKv74aIni", "=", 
     RowBox[{"psshalfKv74a", "/.", 
      RowBox[{"{", 
       RowBox[{
        RowBox[{"v", "[", "t", "]"}], "\[Rule]", 
        RowBox[{"-", "55"}]}], "}"}]}]}], ";"}], "\[IndentingNewLine]", 
   RowBox[{"(*", 
    RowBox[{"Time", " ", "Constant"}], "*)"}], "\[IndentingNewLine]", 
   RowBox[{
    RowBox[{"\[Tau]Kv74Fasta", "=", 
     RowBox[{"1", "/", 
      RowBox[{"(", 
       RowBox[{
        SuperscriptBox["\[ExponentialE]", 
         RowBox[{"9.07155894232648`", " ", 
          RowBox[{"(", 
           RowBox[{
            RowBox[{"-", "65"}], "-", 
            RowBox[{"v", "[", "t", "]"}]}], ")"}]}]], "+", 
        SuperscriptBox["\[ExponentialE]", 
         RowBox[{"0.02520306940508902`", " ", 
          RowBox[{"(", 
           RowBox[{
            RowBox[{"-", "132.41693261981493`"}], "+", 
            RowBox[{"v", "[", "t", "]"}]}], ")"}]}]]}], ")"}]}]}], ";"}], 
   "\[IndentingNewLine]", 
   RowBox[{
    RowBox[{"Tau74", "=", "7.5"}], ";"}], "\[IndentingNewLine]", 
   RowBox[{"(*", 
    RowBox[{"see", " ", 
     RowBox[{"ImportedGraphTauActivationFastKCNQ4", ".", "nb"}]}], "*)"}], 
   "\[IndentingNewLine]", 
   RowBox[{
    RowBox[{"\[Tau]Kv74Slowa", "=", "318"}], ";"}], 
   RowBox[{"(*", 
    RowBox[{
    "ms", " ", "accroding", " ", "to", " ", "Shroder", " ", "et", " ", "al"}],
     "*)"}], "\[IndentingNewLine]", 
   RowBox[{
    RowBox[{"\[Tau]Kv74", "=", 
     RowBox[{
      RowBox[{"0.35", "\[Tau]Kv74Fasta"}], "+", 
      RowBox[{"0.65", " ", "\[Tau]Kv74Slowa"}]}]}], ";"}], 
   "\[IndentingNewLine]", "\[IndentingNewLine]", 
   RowBox[{"(*", "Kv34", "*)"}], "\[IndentingNewLine]", 
   RowBox[{
    RowBox[{"VhalfKv34a", "=", "19.5"}], ";", 
    RowBox[{"VhalfKv34i", "=", 
     RowBox[{"-", "15"}]}], ";"}], 
   RowBox[{"(*", "mV", "*)"}], " ", "\[IndentingNewLine]", 
   RowBox[{
    RowBox[{"kKv34a", "=", "11.3"}], ";", 
    RowBox[{"kKv34i", "=", 
     RowBox[{"-", "7.4"}]}], ";"}], 
   RowBox[{"(*", "Slope", "*)"}], "\[IndentingNewLine]", 
   RowBox[{
    RowBox[{"pssKv34a", "=", 
     RowBox[{"1", "/", 
      RowBox[{"(", 
       RowBox[{"1", "+", 
        RowBox[{"Exp", "[", 
         RowBox[{
          RowBox[{"(", 
           RowBox[{"VhalfKv34a", "-", 
            RowBox[{"v", "[", "t", "]"}]}], ")"}], "/", "kKv34a"}], "]"}]}], 
       ")"}]}]}], ";"}], "\[IndentingNewLine]", 
   RowBox[{
    RowBox[{"pssKv34i", "=", 
     RowBox[{"1", "/", 
      RowBox[{"(", 
       RowBox[{"1", "+", 
        RowBox[{"Exp", "[", 
         RowBox[{
          RowBox[{"(", 
           RowBox[{"VhalfKv34i", "-", 
            RowBox[{"v", "[", "t", "]"}]}], ")"}], "/", "kKv34i"}], "]"}]}], 
       ")"}]}]}], ";"}], "\[IndentingNewLine]", 
   RowBox[{"(*", 
    RowBox[{"Time", " ", "Constant"}], "*)"}], "\[IndentingNewLine]", 
   RowBox[{
    RowBox[{"\[Tau]Kv34a", "=", 
     RowBox[{"14.656412138334874`", "\[VeryThinSpace]", "+", 
      FractionBox["16.31973144178417`", 
       RowBox[{"1", "+", 
        SuperscriptBox["\[ExponentialE]", 
         RowBox[{"0.1815629718746157`", " ", 
          RowBox[{"v", "[", "t", "]"}]}]]}]]}]}], ";"}], " ", 
   RowBox[{"(*", 
    RowBox[{"see", " ", "ImportedGraphTauActivationKv3", 
     RowBox[{".4", ".", "nb"}]}], "*)"}], "\[IndentingNewLine]", 
   RowBox[{
    RowBox[{"\[Tau]Kv34i", "=", 
     RowBox[{"12.080692231341976`", "+", 
      RowBox[{"165.6042431361551`", " ", 
       SuperscriptBox["\[ExponentialE]", 
        RowBox[{
         RowBox[{"-", "0.08957463111816692`"}], " ", 
         RowBox[{"v", "[", "t", "]"}]}]]}]}]}], ";"}]}]}]], "Input",
 CellChangeTimes->{{3.550908608881557*^9, 3.550908630305921*^9}, {
  3.5509086873526497`*^9, 3.550908688023939*^9}, {3.550908981200534*^9, 
  3.550909019581244*^9}, {3.5517238265918417`*^9, 3.551723829479836*^9}, {
  3.649752272420846*^9, 3.64975227478205*^9}}],

Cell[BoxData[
 RowBox[{
  RowBox[{"(*", 
   RowBox[{"Kv4", ".1"}], "*)"}], "\[IndentingNewLine]", 
  RowBox[{
   RowBox[{
    RowBox[{"VhalfKv41a", "=", 
     RowBox[{"-", "49"}]}], ";", 
    RowBox[{"VhalfKv41i", "=", 
     RowBox[{"-", "69"}]}], ";"}], 
   RowBox[{"(*", "mV", "*)"}], " ", "\[IndentingNewLine]", 
   RowBox[{
    RowBox[{"kKv41a", "=", "22.3"}], ";", 
    RowBox[{"kKv41i", "=", 
     RowBox[{"-", "5"}]}], ";"}], 
   RowBox[{"(*", "Slope", "*)"}], "\[IndentingNewLine]", 
   RowBox[{
    RowBox[{"pssKv41a", "=", 
     RowBox[{"1", "/", 
      RowBox[{"(", 
       RowBox[{"1", "+", 
        RowBox[{"Exp", "[", 
         RowBox[{
          RowBox[{"(", 
           RowBox[{"VhalfKv41a", "-", 
            RowBox[{"v", "[", "t", "]"}]}], ")"}], "/", "kKv41a"}], "]"}]}], 
       ")"}]}]}], ";"}], "\[IndentingNewLine]", 
   RowBox[{
    RowBox[{"pssKv41i", "=", 
     RowBox[{"1", "/", 
      RowBox[{"(", 
       RowBox[{"1", "+", 
        RowBox[{"Exp", "[", 
         RowBox[{
          RowBox[{"(", 
           RowBox[{"VhalfKv41i", "-", 
            RowBox[{"v", "[", "t", "]"}]}], ")"}], "/", "kKv41i"}], "]"}]}], 
       ")"}]}]}], ";"}], "\[IndentingNewLine]", 
   RowBox[{"(*", 
    RowBox[{"Time", " ", "Constant"}], "*)"}], "\[IndentingNewLine]", 
   RowBox[{
    RowBox[{"\[Tau]Kv41a", "=", 
     RowBox[{"1.965547", "\[VeryThinSpace]", "+", 
      FractionBox["5.46089", 
       RowBox[{"1", "+", 
        SuperscriptBox["\[ExponentialE]", 
         RowBox[{"0.08006556", " ", 
          RowBox[{"v", "[", "t", "]"}]}]]}]]}]}], ";"}], 
   "\[IndentingNewLine]", 
   RowBox[{
    RowBox[{"\[Tau]Kv41Interi", "=", 
     RowBox[{"73.615", "\[InvisibleSpace]", "+", 
      RowBox[{"17.537", " ", 
       SuperscriptBox["\[ExponentialE]", 
        RowBox[{
         RowBox[{"-", "0.055"}], 
         RowBox[{"v", "[", "t", "]"}]}]]}]}]}], ";"}], " ", 
   RowBox[{"(*", 
    RowBox[{"see", " ", "ImportedGraphTauInactivationInterKv4", 
     RowBox[{".1", ".", "nb"}]}], "*)"}], "\[IndentingNewLine]", 
   RowBox[{
    RowBox[{"\[Tau]Kv41Fasti", "=", 
     RowBox[{"15.0685", "\[InvisibleSpace]", "+", 
      RowBox[{"12.599", " ", 
       SuperscriptBox["\[ExponentialE]", 
        RowBox[{
         RowBox[{"-", "0.055"}], 
         RowBox[{"v", "[", "t", "]"}]}]]}]}]}], ";"}], " ", 
   "\[IndentingNewLine]", 
   RowBox[{"(*", 
    RowBox[{"see", " ", "ImportedGraphTauInactivationFastKv4", 
     RowBox[{".1", ".", "nb"}]}], "*)"}], "\[IndentingNewLine]", 
   RowBox[{
    RowBox[{"\[Tau]Kv41Slowi", "=", 
     RowBox[{"252.241642", "+", 
      RowBox[{"0.74318319", " ", 
       RowBox[{"v", "[", "t", "]"}]}]}]}], ";"}], " ", "\[IndentingNewLine]", 
   
   RowBox[{
    RowBox[{"\[Tau]Kv41i", "=", 
     RowBox[{"\[Tau]Kv41Fasti", "*", 
      RowBox[{"\[Tau]Kv41Interi", "/", 
       RowBox[{"(", 
        RowBox[{"\[Tau]Kv41Fasti", "+", "\[Tau]Kv41Interi"}], ")"}]}]}]}], 
    ";"}], "\[IndentingNewLine]"}]}]], "Input",
 CellChangeTimes->{{3.550984879913054*^9, 3.550984917027713*^9}, {
   3.576320011499352*^9, 3.57632003607152*^9}, 3.6497523027834167`*^9}],

Cell[BoxData[
 RowBox[{
  RowBox[{"(*", 
   RowBox[{"Kv4", ".3"}], "*)"}], "\[IndentingNewLine]", 
  RowBox[{
   RowBox[{
    RowBox[{"ff43", "=", "0.3"}], ";", 
    RowBox[{"kci", "=", 
     RowBox[{"7", "*", 
      RowBox[{"10", "^", 
       RowBox[{"-", "3"}]}]}]}], ";", 
    RowBox[{"kic", "=", 
     RowBox[{"0.08", "*", 
      RowBox[{"10", "^", 
       RowBox[{"-", "3"}]}]}]}], ";", 
    RowBox[{"koi", "=", 
     RowBox[{"60", "*", 
      RowBox[{"10", "^", 
       RowBox[{"-", "3"}]}]}]}], ";", 
    RowBox[{"kio", "=", 
     RowBox[{"8", "*", 
      RowBox[{"10", "^", 
       RowBox[{"-", "3"}]}]}]}], ";", 
    RowBox[{"k56", "=", 
     RowBox[{"5", "*", 
      RowBox[{"10", "^", 
       RowBox[{"-", "3"}]}]}]}], ";", 
    RowBox[{"k65", "=", 
     RowBox[{"4", "*", 
      RowBox[{"10", "^", 
       RowBox[{"-", "3"}]}]}]}], ";"}], "\[IndentingNewLine]", 
   RowBox[{
    RowBox[{"alpha43", "=", 
     RowBox[{
      RowBox[{"(", 
       RowBox[{"300", "*", 
        RowBox[{"10", "^", 
         RowBox[{"-", "3"}]}]}], ")"}], " ", 
      RowBox[{"Exp", "[", 
       RowBox[{"0.9", " ", 
        RowBox[{
         RowBox[{"v", "[", "t", "]"}], "/", "RTOF"}]}], "]"}]}]}], ";"}], 
   "\[IndentingNewLine]", 
   RowBox[{
    RowBox[{"beta43", "=", 
     RowBox[{
      RowBox[{"(", 
       RowBox[{"2.9", "*", 
        RowBox[{"10", "^", 
         RowBox[{"-", "3"}]}]}], ")"}], " ", 
      RowBox[{"Exp", "[", 
       RowBox[{
        RowBox[{"-", "1.5"}], " ", 
        RowBox[{
         RowBox[{"v", "[", "t", "]"}], "/", "RTOF"}]}], "]"}]}]}], ";"}], 
   "\[IndentingNewLine]", 
   RowBox[{
    RowBox[{"kco", "=", 
     RowBox[{
      RowBox[{"(", 
       RowBox[{"100", "*", 
        RowBox[{"10", "^", 
         RowBox[{"-", "3"}]}]}], ")"}], " ", 
      RowBox[{"Exp", "[", 
       RowBox[{"0.25", 
        RowBox[{
         RowBox[{"v", "[", "t", "]"}], "/", "RTOF"}]}], "]"}]}]}], ";", 
    RowBox[{"koc", "=", 
     RowBox[{
      RowBox[{"(", 
       RowBox[{"300", "*", 
        RowBox[{"10", "^", 
         RowBox[{"-", "3"}]}]}], ")"}], " ", 
      RowBox[{"Exp", "[", 
       RowBox[{
        RowBox[{"-", "0.05"}], " ", 
        RowBox[{
         RowBox[{"v", "[", "t", "]"}], "/", "RTOF"}]}], "]"}]}]}], 
    ";"}]}]}]], "Input",
 CellChangeTimes->{{3.551598827516427*^9, 3.551598849326483*^9}, 
   3.5516740385280743`*^9, {3.55167425200314*^9, 3.55167425425458*^9}}],

Cell[BoxData[
 RowBox[{
  RowBox[{"(*", 
   RowBox[{"Kv4", ".3", " ", "with", " ", "KChip2b"}], "*)"}], 
  "\[IndentingNewLine]", 
  RowBox[{
   RowBox[{
    RowBox[{"VhalfKv43ab", "=", 
     RowBox[{"-", "2.97"}]}], ";", 
    RowBox[{"VhalfKv43ib", "=", 
     RowBox[{"-", "57.4"}]}], ";", 
    RowBox[{"(*", "mV", "*)"}], " ", "\[IndentingNewLine]", 
    RowBox[{"kKv43ab", "=", "12.64"}], ";", 
    RowBox[{"kKv43ib", "=", 
     RowBox[{"-", "4.78"}]}], ";", 
    RowBox[{"(*", "Slope", "*)"}], "\[IndentingNewLine]", 
    RowBox[{"pssKv43ab", "=", 
     RowBox[{"1", "/", 
      RowBox[{"(", 
       RowBox[{"1", "+", 
        RowBox[{"Exp", "[", 
         RowBox[{
          RowBox[{"(", 
           RowBox[{"VhalfKv43ab", "-", 
            RowBox[{"v", "[", "t", "]"}]}], ")"}], "/", "kKv43ab"}], "]"}]}], 
       ")"}]}]}], ";"}], "\[IndentingNewLine]", 
   RowBox[{
    RowBox[{"pssKv43ib", "=", 
     RowBox[{"1", "/", 
      RowBox[{"(", 
       RowBox[{"1", "+", 
        RowBox[{"Exp", "[", 
         RowBox[{
          RowBox[{"(", 
           RowBox[{"VhalfKv43ib", "-", 
            RowBox[{"v", "[", "t", "]"}]}], ")"}], "/", "kKv43ib"}], "]"}]}], 
       ")"}]}]}], ";"}], "\[IndentingNewLine]", 
   RowBox[{"(*", 
    RowBox[{"Time", " ", "Constant"}], "*)"}], "\[IndentingNewLine]", 
   RowBox[{
    RowBox[{"alpha43b", "=", 
     RowBox[{"(", 
      RowBox[{
       RowBox[{"(", 
        RowBox[{
         RowBox[{"-", "819"}], "/", 
         RowBox[{"(", 
          RowBox[{"1", "+", 
           RowBox[{"Exp", "[", 
            RowBox[{
             RowBox[{"(", 
              RowBox[{
               RowBox[{"v", "[", "t", "]"}], "-", "14.6"}], ")"}], "/", 
             "23.4"}], "]"}]}], ")"}]}], ")"}], "+", "819"}], ")"}]}], ";"}], 
   "\[IndentingNewLine]", 
   RowBox[{
    RowBox[{"beta43b", "=", 
     RowBox[{"(", 
      RowBox[{
       RowBox[{"185", "/", "4"}], "/", 
       RowBox[{"(", 
        RowBox[{"1", "+", 
         RowBox[{"Exp", "[", 
          RowBox[{
           RowBox[{"(", 
            RowBox[{
             RowBox[{"v", "[", "t", "]"}], "+", "74"}], ")"}], "/", "13.2"}], 
          "]"}]}], ")"}]}], ")"}]}], ";"}], "\[IndentingNewLine]", 
   RowBox[{
    RowBox[{"\[Tau]Kv43ab", "=", 
     RowBox[{"1000", "/", 
      RowBox[{"(", 
       RowBox[{"alpha43b", "+", 
        RowBox[{"4", "*", "beta43b"}]}], ")"}]}]}], ";"}], 
   "\[IndentingNewLine]", 
   RowBox[{
    RowBox[{"\[Tau]Kv43Fastib", "=", 
     RowBox[{"54.539", "+", 
      RowBox[{"58.837", " ", 
       SuperscriptBox["\[ExponentialE]", 
        RowBox[{
         RowBox[{"-", 
          RowBox[{"(", 
           RowBox[{
            RowBox[{"v", "[", "t", "]"}], "+", "30"}], ")"}]}], "/", 
         "34.315"}]]}]}]}], ";"}], " ", "\[IndentingNewLine]", 
   RowBox[{
    RowBox[{"\[Tau]Kv43Slowib", "=", 
     RowBox[{"92.093", "+", 
      RowBox[{"710.337", " ", 
       SuperscriptBox["\[ExponentialE]", 
        RowBox[{
         RowBox[{"-", 
          RowBox[{"(", 
           RowBox[{
            RowBox[{"v", "[", "t", "]"}], "+", "30"}], ")"}]}], "/", 
         "28.328"}]]}]}]}], ";"}], "\[IndentingNewLine]", 
   "\[IndentingNewLine]", 
   RowBox[{
    RowBox[{"Afastb", "=", 
     RowBox[{
      RowBox[{"(", 
       RowBox[{"0.63", "/", 
        RowBox[{"(", 
         RowBox[{"1", "+", 
          RowBox[{"Exp", "[", 
           RowBox[{
            RowBox[{"(", 
             RowBox[{
              RowBox[{"v", "[", "t", "]"}], "-", "19.3"}], ")"}], "/", 
            "8.5"}], "]"}]}], ")"}]}], ")"}], "+", "0.63"}]}], ";"}], 
   "\[IndentingNewLine]", 
   RowBox[{
    RowBox[{"ASlowb", "=", 
     RowBox[{"1", "-", "Afast"}]}], ";"}]}]}]], "Input",
 CellChangeTimes->{{3.551024791490899*^9, 3.551024813033423*^9}, 
   3.649741086489922*^9, {3.6499692225967093`*^9, 3.649969234037507*^9}, {
   3.650036814793048*^9, 3.650036818102751*^9}, {3.650196586816597*^9, 
   3.650196596284875*^9}, 3.650196631781178*^9}],

Cell[BoxData[
 RowBox[{
  RowBox[{"(*", 
   RowBox[{
    RowBox[{"Kv4", ".3"}], "+", "KChipd"}], "*)"}], "\[IndentingNewLine]", 
  RowBox[{
   RowBox[{
    RowBox[{"VhalfKv43ad", "=", 
     RowBox[{"-", "2.3"}]}], ";", 
    RowBox[{"VhalfKv43id", "=", 
     RowBox[{"-", "61.1"}]}], ";", 
    RowBox[{"(*", "mV", "*)"}], " ", "\[IndentingNewLine]", 
    RowBox[{"kKv43ad", "=", "12.64"}], ";", 
    RowBox[{"kKv43id", "=", 
     RowBox[{"-", "5"}]}], ";", 
    RowBox[{"(*", "Slope", "*)"}], "\[IndentingNewLine]", 
    RowBox[{"pssKv43ad", "=", 
     RowBox[{"1", "/", 
      RowBox[{"(", 
       RowBox[{"1", "+", 
        RowBox[{"Exp", "[", 
         RowBox[{
          RowBox[{"(", 
           RowBox[{"VhalfKv43ad", "-", 
            RowBox[{"v", "[", "t", "]"}]}], ")"}], "/", "kKv43ad"}], "]"}]}], 
       ")"}]}]}], ";"}], "\[IndentingNewLine]", 
   RowBox[{
    RowBox[{"pssKv43id", "=", 
     RowBox[{"1", "/", 
      RowBox[{"(", 
       RowBox[{"1", "+", 
        RowBox[{"Exp", "[", 
         RowBox[{
          RowBox[{"(", 
           RowBox[{"VhalfKv43id", "-", 
            RowBox[{"v", "[", "t", "]"}]}], ")"}], "/", "kKv43id"}], "]"}]}], 
       ")"}]}]}], ";"}], "\[IndentingNewLine]", 
   RowBox[{"(*", 
    RowBox[{"Time", " ", "Constant"}], "*)"}], "\[IndentingNewLine]", 
   RowBox[{
    RowBox[{"alpha43d", "=", 
     RowBox[{"(", 
      RowBox[{
       RowBox[{"(", 
        RowBox[{
         RowBox[{"-", "1044.6"}], "/", 
         RowBox[{"(", 
          RowBox[{"1", "+", 
           RowBox[{"Exp", "[", 
            RowBox[{
             RowBox[{"(", 
              RowBox[{
               RowBox[{"v", "[", "t", "]"}], "-", "17.3"}], ")"}], "/", 
             "24"}], "]"}]}], ")"}]}], ")"}], "+", "1044"}], ")"}]}], ";"}], 
   "\[IndentingNewLine]", 
   RowBox[{
    RowBox[{"beta43d", "=", 
     RowBox[{"(", 
      RowBox[{"240.9", "/", 
       RowBox[{"(", 
        RowBox[{"1", "+", 
         RowBox[{"Exp", "[", 
          RowBox[{
           RowBox[{"(", 
            RowBox[{
             RowBox[{"v", "[", "t", "]"}], "+", "87.7"}], ")"}], "/", 
           "16.4"}], "]"}]}], ")"}]}], ")"}]}], ";"}], "\[IndentingNewLine]", 
   
   RowBox[{
    RowBox[{"Tau43d", "=", 
     RowBox[{"1000", "/", 
      RowBox[{"(", 
       RowBox[{"alpha43d", "+", 
        RowBox[{"4", "*", "beta43d"}]}], ")"}]}]}], ";"}], 
   "\[IndentingNewLine]", 
   RowBox[{
    RowBox[{"\[Tau]Kv43Fastid", "=", 
     RowBox[{"54.6", "+", 
      RowBox[{"39.972", " ", 
       SuperscriptBox["\[ExponentialE]", 
        RowBox[{
         RowBox[{"-", 
          RowBox[{"(", 
           RowBox[{
            RowBox[{"v", "[", "t", "]"}], "+", "30"}], ")"}]}], "/", 
         "17.747"}]]}]}]}], ";"}], " ", "\[IndentingNewLine]", 
   RowBox[{
    RowBox[{"\[Tau]Kv43Slowid", "=", 
     RowBox[{"114.3025", "+", 
      RowBox[{"30.145", " ", 
       SuperscriptBox["\[ExponentialE]", 
        RowBox[{
         RowBox[{"-", 
          RowBox[{"(", 
           RowBox[{
            RowBox[{"v", "[", "t", "]"}], "+", "10"}], ")"}]}], "/", 
         "5.862"}]]}]}]}], ";"}], 
   RowBox[{"(*", 
    RowBox[{
    "the", " ", "two", " ", "components", " ", "of", " ", "Tau", " ", 
     "Inactivation"}], "*)"}], "\[IndentingNewLine]", 
   RowBox[{
    RowBox[{"Afast", "=", 
     RowBox[{
      RowBox[{"(", 
       RowBox[{"0.08", "/", 
        RowBox[{"(", 
         RowBox[{"1", "+", 
          RowBox[{"Exp", "[", 
           RowBox[{
            RowBox[{"(", 
             RowBox[{
              RowBox[{"v", "[", "t", "]"}], "-", "33.982"}], ")"}], "/", 
            "4.3"}], "]"}]}], ")"}]}], ")"}], "+", "0.8"}]}], ";"}], 
   "\[IndentingNewLine]", 
   RowBox[{
    RowBox[{"ASlow", "=", 
     RowBox[{"1", "-", "Afast"}]}], ";"}], "\[IndentingNewLine]"}]}]], "Input",\

 CellChangeTimes->{{3.551035436337726*^9, 3.551035487717502*^9}, {
   3.551723586933488*^9, 3.551723589757414*^9}, {3.5569966396914587`*^9, 
   3.5569966406174107`*^9}, 3.649741091457399*^9, {3.649969264142864*^9, 
   3.64996931237177*^9}}],

Cell[BoxData[
 RowBox[{
  RowBox[{"(*", "hERG", "*)"}], "\[IndentingNewLine]", 
  RowBox[{
   RowBox[{
    RowBox[{"alphaao", "=", 
     RowBox[{"0.022348", " ", 
      RowBox[{"Exp", "[", 
       RowBox[{"0.01176", " ", 
        RowBox[{"v", "[", "t", "]"}]}], "]"}]}]}], ";"}], 
   "\[IndentingNewLine]", 
   RowBox[{
    RowBox[{"betaao", "=", 
     RowBox[{"0.047002", " ", 
      RowBox[{"Exp", "[", 
       RowBox[{
        RowBox[{"-", "0.0631"}], " ", 
        RowBox[{"v", "[", "t", "]"}]}], "]"}]}]}], ";"}], 
   "\[IndentingNewLine]", 
   RowBox[{
    RowBox[{"alphaa1", "=", 
     RowBox[{"0.013733", " ", 
      RowBox[{"Exp", "[", 
       RowBox[{"0.038198", " ", 
        RowBox[{"v", "[", "t", "]"}]}], "]"}]}]}], ";"}], 
   "\[IndentingNewLine]", 
   RowBox[{
    RowBox[{"betaa1", "=", 
     RowBox[{"0.0000689", " ", 
      RowBox[{"Exp", "[", 
       RowBox[{
        RowBox[{"-", "0.04178"}], " ", 
        RowBox[{"v", "[", "t", "]"}]}], "]"}]}]}], ";"}], 
   "\[IndentingNewLine]", 
   RowBox[{
    RowBox[{"kfherg", "=", "0.023761"}], ";"}], "\[IndentingNewLine]", 
   RowBox[{
    RowBox[{"kbherg", "=", "0.036778"}], ";"}], "\[IndentingNewLine]", 
   RowBox[{
    RowBox[{"alphai1", "=", 
     RowBox[{"0.090821", " ", 
      RowBox[{"Exp", "[", 
       RowBox[{"0.023391", " ", 
        RowBox[{"v", "[", "t", "]"}]}], "]"}]}]}], ";"}], 
   "\[IndentingNewLine]", 
   RowBox[{
    RowBox[{"betai1", "=", 
     RowBox[{"0.00689", " ", 
      RowBox[{"Exp", "[", 
       RowBox[{
        RowBox[{"-", "0.01402"}], " ", 
        RowBox[{"v", "[", "t", "]"}]}], "]"}]}]}], ";"}]}]}]], "Input",
 CellChangeTimes->{{3.5510364622030354`*^9, 3.551036507591226*^9}, {
  3.551037575410295*^9, 3.551037588853752*^9}, {3.55167899079593*^9, 
  3.551678995519931*^9}, {3.5726326487614107`*^9, 3.5726326797092237`*^9}, {
  3.650219572535842*^9, 3.6502195853454733`*^9}, {3.650221587275258*^9, 
  3.650221591857092*^9}, {3.650221642451768*^9, 3.650221642607832*^9}}],

Cell[BoxData[""], "Input",
 CellChangeTimes->{{3.561202003663916*^9, 3.561202022132772*^9}, 
   3.650221751199272*^9}],

Cell[CellGroupData[{

Cell[BoxData[
 RowBox[{
  RowBox[{"(*", 
   RowBox[{"Kir7", ".1"}], "*)"}], "\[IndentingNewLine]", 
  RowBox[{
   RowBox[{
    RowBox[{"pssKir71a", "=", 
     RowBox[{"0.08323848270611606`", " ", 
      SuperscriptBox["\[ExponentialE]", 
       RowBox[{
        RowBox[{"-", "0.018"}], " ", 
        RowBox[{"v", "[", "t", "]"}]}]]}]}], ";"}], "\[IndentingNewLine]", 
   RowBox[{
    RowBox[{"Kout", "=", "4.5"}], ";"}], "\[IndentingNewLine]", 
   RowBox[{"(*", 
    RowBox[{
    "dependence", " ", "on", " ", "extracellular", " ", "potassium", " ", 
     "concentration"}], "*)"}], "\[IndentingNewLine]", 
   RowBox[{"GKIR71", "=", 
    RowBox[{"0.65328243183", " ", 
     SuperscriptBox["Kout", "0.094824753"]}]}], "\[IndentingNewLine]", 
   RowBox[{
    RowBox[{"\[Tau]Kir71", "=", 
     RowBox[{"2.06217679413845", "\[VeryThinSpace]", "+", 
      RowBox[{"0.0099517207", " ", 
       RowBox[{"v", "[", "t", "]"}]}]}]}], ";"}], "\[IndentingNewLine]", 
   RowBox[{"(*", 
    RowBox[{"Initial", " ", "Conditions"}], "*)"}], "\[IndentingNewLine]", 
   RowBox[{
    RowBox[{"pssKir71aIni", "=", 
     RowBox[{"pssKir71a", "/.", 
      RowBox[{"{", 
       RowBox[{
        RowBox[{"v", "[", "t", "]"}], "\[Rule]", 
        RowBox[{"-", "55"}]}], "}"}]}]}], ";"}]}]}]], "Input",
 CellChangeTimes->{{3.551288278971075*^9, 3.5512882868578444`*^9}, {
  3.551288464207362*^9, 3.551288473939801*^9}, {3.55155841304574*^9, 
  3.551558415661694*^9}, {3.551587761986002*^9, 3.5515877788541107`*^9}, {
  3.5763199497950163`*^9, 3.576319967806052*^9}, {3.582436715620585*^9, 
  3.582436716016225*^9}}],

Cell[BoxData["0.7534278932235662`"], "Output",
 CellChangeTimes->{
  3.551471154195541*^9, {3.5515584008109093`*^9, 3.5515584174486*^9}, {
   3.551587764406255*^9, 3.551587779965904*^9}, 3.551597330755691*^9, 
   3.551719582948141*^9, 3.551720349541789*^9, 3.5517205225594463`*^9, 
   3.552200964038496*^9, 3.554633548700508*^9, 3.554663472483088*^9, 
   3.5546662325961246`*^9, 3.555612169692355*^9, 3.555752989257175*^9, 
   3.556264324467821*^9, 3.5562684647214413`*^9, 3.556350914449198*^9, 
   3.556517374997017*^9, 3.556996649434208*^9, 3.5570865401711893`*^9, 
   3.557687746064389*^9, 3.558289618704225*^9, 3.558692631387227*^9, 
   3.558894613902639*^9, 3.559398163287177*^9, 3.5593989062593327`*^9, {
   3.560847152190465*^9, 3.5608471561998262`*^9}, 3.561057298975767*^9, 
   3.561059870117125*^9, 3.561102231735689*^9, 3.561110730997575*^9, 
   3.5611848187194033`*^9, 3.561204395153948*^9, 3.561225580379056*^9, 
   3.5617977624733477`*^9, 3.561798305394178*^9, 3.561799955750391*^9, 
   3.5618134218609324`*^9, 3.56182789029718*^9, 3.5618299880351887`*^9, 
   3.562009019114634*^9, 3.570861320420752*^9, 3.57090830447293*^9, 
   3.57150115897799*^9, 3.571502752477112*^9, 3.5721160805124083`*^9, 
   3.572632753851397*^9, 3.5727254655080547`*^9, 3.5727255816154833`*^9, 
   3.572726851846624*^9, 3.572727013083991*^9, 3.574456602384984*^9, 
   3.575657436870207*^9, 3.575701003750001*^9, 3.575964696138954*^9, 
   3.576011661747264*^9, 3.576083393760323*^9, 3.576215462644734*^9, 
   3.576219323953752*^9, 3.576308188715817*^9, 3.57634918229736*^9, 
   3.5769494733812923`*^9, 3.576955835273326*^9, 3.576993059219583*^9, 
   3.577101861023007*^9, 3.577117358772488*^9, 3.578162265207357*^9, 
   3.5781632631007643`*^9, 3.5781635720013103`*^9, 3.5781656332761106`*^9, 
   3.578165879479857*^9, 3.578167221809765*^9, 3.5799865603573713`*^9, 
   3.579987983754072*^9, 3.5799883763157988`*^9, 3.579988427656672*^9, 
   3.579988553947093*^9, 3.579988614984252*^9, {3.579988651992261*^9, 
   3.579988693378791*^9}, 3.5799887383327913`*^9, 3.5799887840113993`*^9, 
   3.579988814728623*^9, 3.57998888310644*^9, 3.580534162667804*^9, 
   3.58054590057434*^9, 3.580562390470457*^9, 3.590488818466712*^9, 
   3.591006130289253*^9, 3.5928585572331743`*^9, 3.5929262474479017`*^9, 
   3.5929330296287317`*^9, 3.592937282746037*^9, 3.59325569258291*^9, 
   3.593257608198628*^9, 3.593629737877943*^9, 3.593782879496584*^9, 
   3.5938065458117847`*^9, 3.593806653878778*^9, 3.593855044429264*^9, 
   3.593860481131713*^9, 3.594675020610303*^9, 3.594679305020278*^9, 
   3.594928665321748*^9, {3.5950184402003393`*^9, 3.595018455726967*^9}, 
   3.595019402972909*^9, 3.595099543036409*^9, {3.595189659846037*^9, 
   3.595189674701674*^9}, {3.595521001629607*^9, 3.595521017476264*^9}, 
   3.596402606498201*^9, {3.618894853695661*^9, 3.618894873882615*^9}, 
   3.621877072652753*^9, 3.621877788923038*^9, {3.625254840579562*^9, 
   3.6252548553167973`*^9}, 3.6258623654698*^9, 3.625862407665246*^9, {
   3.626502039907136*^9, 3.626502050856823*^9}, {3.630010487587916*^9, 
   3.6300104934800377`*^9}, 3.630159489893168*^9, {3.630180186145507*^9, 
   3.6301801950742083`*^9}}]
}, Open  ]],

Cell[BoxData[
 RowBox[{
  RowBox[{"(*", "BK", "*)"}], "\[IndentingNewLine]", 
  RowBox[{
   RowBox[{
    RowBox[{"CaiIni", "=", "0.167"}], ";"}], "\[IndentingNewLine]", 
   RowBox[{
    RowBox[{"\[Delta]o1", "=", "0.016"}], ";", 
    RowBox[{"\[Delta]o2", "=", "0.114"}], ";", 
    RowBox[{"\[Delta]o3", "=", "1.98"}], ";", 
    RowBox[{"\[Delta]o4", "=", "3.76"}], ";", 
    RowBox[{"\[Delta]o5", "=", "57.12"}], ";"}], "\[IndentingNewLine]", 
   RowBox[{
    RowBox[{"\[Gamma]o1", "=", "7452.3"}], ";", 
    RowBox[{"\[Gamma]o2", "=", "4121.4"}], ";", 
    RowBox[{"\[Gamma]o3", "=", "5645.8"}], ";", 
    RowBox[{"\[Gamma]o4", "=", "851.0"}], ";", 
    RowBox[{"\[Gamma]o5", "=", "1025.0"}], ";"}], "\n", 
   RowBox[{
    RowBox[{"z\[Gamma]", "=", ".1"}], ";", 
    RowBox[{"zl", "=", ".41"}], ";", 
    RowBox[{"z\[Delta]", "=", 
     RowBox[{"zl", "-", "z\[Gamma]"}]}], ";", 
    RowBox[{"zj", "=", ".58"}], ";"}], "\[IndentingNewLine]", 
   RowBox[{
    RowBox[{"vhc", "=", "151.0"}], ";", 
    RowBox[{"vho", "=", "27.0"}], ";"}], "\[IndentingNewLine]", 
   RowBox[{
    RowBox[{"l", "=", 
     RowBox[{"2.2", "*", 
      RowBox[{"10", "^", 
       RowBox[{"-", "6.0"}]}]}]}], ";"}], "\n", 
   RowBox[{
    RowBox[{"kcBK", "=", "3.71"}], ";", 
    RowBox[{"koBK", "=", "0.88"}], ";"}], "\[IndentingNewLine]", "\n", 
   RowBox[{
    RowBox[{"\[Delta]x1", "=", 
     RowBox[{"\[Delta]o1", " ", 
      RowBox[{"Exp", "[", 
       RowBox[{"z\[Delta]", "*", "f", "*", 
        RowBox[{
         RowBox[{"v", "[", "t", "]"}], "/", 
         RowBox[{"(", 
          RowBox[{"r", "*", "Temp"}], ")"}]}]}], "]"}]}]}], ";"}], 
   "\[IndentingNewLine]", 
   RowBox[{
    RowBox[{"\[Delta]x2", "=", 
     RowBox[{"\[Delta]o2", " ", 
      RowBox[{"Exp", "[", 
       RowBox[{"z\[Delta]", "*", "f", "*", 
        RowBox[{
         RowBox[{"v", "[", "t", "]"}], "/", 
         RowBox[{"(", 
          RowBox[{"r", "*", "Temp"}], ")"}]}]}], "]"}]}]}], ";"}], 
   "\[IndentingNewLine]", 
   RowBox[{
    RowBox[{"\[Delta]x3", "=", 
     RowBox[{"\[Delta]o3", " ", 
      RowBox[{"Exp", "[", 
       RowBox[{"z\[Delta]", "*", "f", "*", 
        RowBox[{
         RowBox[{"v", "[", "t", "]"}], "/", 
         RowBox[{"(", 
          RowBox[{"r", "*", "Temp"}], ")"}]}]}], "]"}]}]}], ";"}], 
   "\[IndentingNewLine]", 
   RowBox[{
    RowBox[{"\[Delta]x4", "=", 
     RowBox[{"\[Delta]o4", " ", 
      RowBox[{"Exp", "[", 
       RowBox[{"z\[Delta]", "*", "f", "*", 
        RowBox[{
         RowBox[{"v", "[", "t", "]"}], "/", 
         RowBox[{"(", 
          RowBox[{"r", "*", "Temp"}], ")"}]}]}], "]"}]}]}], ";"}], 
   "\[IndentingNewLine]", 
   RowBox[{
    RowBox[{"\[Delta]x5", "=", 
     RowBox[{"\[Delta]o5", " ", 
      RowBox[{"Exp", "[", 
       RowBox[{"z\[Delta]", "*", "f", "*", 
        RowBox[{
         RowBox[{"v", "[", "t", "]"}], "/", 
         RowBox[{"(", 
          RowBox[{"r", "*", "Temp"}], ")"}]}]}], "]"}]}]}], ";"}], "\n", 
   RowBox[{
    RowBox[{"\[Gamma]x1", "=", 
     RowBox[{"\[Gamma]o1", " ", 
      RowBox[{"Exp", "[", 
       RowBox[{"z\[Gamma]", "*", "f", "*", 
        RowBox[{
         RowBox[{"v", "[", "t", "]"}], "/", 
         RowBox[{"(", 
          RowBox[{"r", "*", "Temp"}], ")"}]}]}], "]"}]}]}], ";"}], 
   "\[IndentingNewLine]", 
   RowBox[{
    RowBox[{"\[Gamma]x2", "=", 
     RowBox[{"\[Gamma]o2", " ", 
      RowBox[{"Exp", "[", 
       RowBox[{"z\[Gamma]", "*", "f", "*", 
        RowBox[{
         RowBox[{"v", "[", "t", "]"}], "/", 
         RowBox[{"(", 
          RowBox[{"r", "*", "Temp"}], ")"}]}]}], "]"}]}]}], ";"}], 
   "\[IndentingNewLine]", 
   RowBox[{
    RowBox[{"\[Gamma]x3", "=", 
     RowBox[{"\[Gamma]o3", " ", 
      RowBox[{"Exp", "[", 
       RowBox[{"z\[Gamma]", "*", "f", "*", 
        RowBox[{
         RowBox[{"v", "[", "t", "]"}], "/", 
         RowBox[{"(", 
          RowBox[{"r", "*", "Temp"}], ")"}]}]}], "]"}]}]}], ";"}], 
   "\[IndentingNewLine]", 
   RowBox[{
    RowBox[{"\[Gamma]x4", "=", 
     RowBox[{"\[Gamma]o4", " ", 
      RowBox[{"Exp", "[", 
       RowBox[{"z\[Gamma]", "*", "f", "*", 
        RowBox[{
         RowBox[{"v", "[", "t", "]"}], "/", 
         RowBox[{"(", 
          RowBox[{"r", "*", "Temp"}], ")"}]}]}], "]"}]}]}], ";"}], 
   "\[IndentingNewLine]", 
   RowBox[{
    RowBox[{"\[Gamma]x5", "=", 
     RowBox[{"\[Gamma]o5", " ", 
      RowBox[{"Exp", "[", 
       RowBox[{"z\[Gamma]", "*", "f", "*", 
        RowBox[{
         RowBox[{"v", "[", "t", "]"}], "/", 
         RowBox[{"(", 
          RowBox[{"r", "*", "Temp"}], ")"}]}]}], "]"}]}]}], ";"}], 
   "\[IndentingNewLine]", "\n", 
   RowBox[{
    RowBox[{"jc", "=", 
     RowBox[{"Exp", "[", 
      RowBox[{"zj", " ", "f", "  ", 
       RowBox[{
        RowBox[{"(", 
         RowBox[{
          RowBox[{"v", "[", "t", "]"}], "-", "vhc"}], ")"}], "/", 
        RowBox[{"(", 
         RowBox[{"r", "*", "Temp"}], ")"}]}]}], "]"}]}], ";"}], "\n", 
   RowBox[{
    RowBox[{"jo", "=", 
     RowBox[{"Exp", "[", 
      RowBox[{"zj", " ", "f", "  ", 
       RowBox[{
        RowBox[{"(", 
         RowBox[{
          RowBox[{"v", "[", "t", "]"}], "-", "vho"}], ")"}], "/", 
        RowBox[{"(", 
         RowBox[{"r", "*", "Temp"}], ")"}]}]}], "]"}]}], ";"}], "\n", 
   RowBox[{
    RowBox[{"fco", "=", 
     RowBox[{"1.", "/", 
      RowBox[{"(", 
       RowBox[{"1.0", "+", 
        RowBox[{"(", 
         RowBox[{"4.0", " ", "jc"}], ")"}], "+", 
        RowBox[{"(", 
         RowBox[{"6.0", 
          RowBox[{"jc", "^", "2.0"}]}], ")"}], "+", 
        RowBox[{"(", 
         RowBox[{"4.0", " ", 
          RowBox[{"jc", "^", "3.0"}]}], ")"}], "+", 
        RowBox[{"jc", "^", "4.0"}]}], ")"}]}]}], ";"}], "\n", 
   RowBox[{
    RowBox[{"fc1", "=", 
     RowBox[{"4.0", 
      RowBox[{"jc", "/", 
       RowBox[{"(", 
        RowBox[{"1.0", "+", 
         RowBox[{"(", 
          RowBox[{"4.0", "jc"}], ")"}], "+", 
         RowBox[{"(", 
          RowBox[{"6.0", 
           RowBox[{"jc", "^", "2.0"}]}], ")"}], "+", 
         RowBox[{"(", 
          RowBox[{"4.0", 
           RowBox[{"jc", "^", "3.0"}]}], ")"}], "+", 
         RowBox[{"jc", "^", "4.0"}]}], ")"}]}]}]}], ";"}], "\n", 
   RowBox[{
    RowBox[{"fc2", "=", 
     RowBox[{"6.0", 
      RowBox[{
       RowBox[{"jc", "^", "2.0"}], "/", 
       RowBox[{"(", 
        RowBox[{"1.0", "+", 
         RowBox[{"(", 
          RowBox[{"4.0", "jc"}], ")"}], "+", 
         RowBox[{"(", 
          RowBox[{"6.0", 
           RowBox[{"jc", "^", "2.0"}]}], ")"}], "+", 
         RowBox[{"(", 
          RowBox[{"4.0", 
           RowBox[{"jc", "^", "3.0"}]}], ")"}], "+", 
         RowBox[{"jc", "^", "4.0"}]}], ")"}]}]}]}], ";"}], "\n", 
   RowBox[{
    RowBox[{"fc3", "=", 
     RowBox[{"4.0", 
      RowBox[{
       RowBox[{"jc", "^", "3.0"}], "/", 
       RowBox[{"(", 
        RowBox[{"1", "+", 
         RowBox[{"(", 
          RowBox[{"4.0", "*", "jc"}], ")"}], "+", 
         RowBox[{"(", 
          RowBox[{"6.0", "*", 
           RowBox[{"jc", "^", "2.0"}]}], ")"}], "+", 
         RowBox[{"(", 
          RowBox[{"4.0", "*", 
           RowBox[{"jc", "^", "3.0"}]}], ")"}], "+", 
         RowBox[{"jc", "^", "4.0"}]}], ")"}]}]}]}], ";"}], "\n", 
   RowBox[{
    RowBox[{"fc4", "=", 
     RowBox[{
      RowBox[{"jc", "^", "4.0"}], "/", 
      RowBox[{"(", 
       RowBox[{"1", "+", 
        RowBox[{"(", 
         RowBox[{"4.0", "jc"}], ")"}], "+", 
        RowBox[{"(", 
         RowBox[{"6.0", 
          RowBox[{"jc", "^", "2.0"}]}], ")"}], "+", 
        RowBox[{"(", 
         RowBox[{"4.0", 
          RowBox[{"jc", "^", "3.0"}]}], ")"}], "+", 
        RowBox[{"jc", "^", "4.0"}]}], ")"}]}]}], ";"}], "\n", 
   RowBox[{
    RowBox[{"\[Delta]", "=", 
     RowBox[{
      RowBox[{"(", 
       RowBox[{"\[Delta]x1", "*", "fco"}], ")"}], "+", 
      RowBox[{"(", 
       RowBox[{"\[Delta]x2", "*", "fc1"}], ")"}], "+", 
      RowBox[{"(", 
       RowBox[{"\[Delta]x3", "*", "fc2"}], ")"}], "+", 
      RowBox[{"(", 
       RowBox[{"\[Delta]x4", "*", " ", "fc3"}], ")"}], "+", 
      RowBox[{"(", 
       RowBox[{"\[Delta]x5", "*", "fc4"}], ")"}]}]}], ";"}], "\n", 
   RowBox[{
    RowBox[{"foo", "=", 
     RowBox[{"1.0", "/", 
      RowBox[{"(", 
       RowBox[{"1.0", "+", 
        RowBox[{"(", 
         RowBox[{"4.0", "jo"}], ")"}], "+", 
        RowBox[{"(", 
         RowBox[{"6.0", 
          RowBox[{"jo", "^", "2"}]}], ")"}], "+", 
        RowBox[{"(", 
         RowBox[{"4.0", 
          RowBox[{"jo", "^", "3.0"}]}], ")"}], "+", 
        RowBox[{"jo", "^", "4.0"}]}], ")"}]}]}], ";"}], "\n", 
   RowBox[{
    RowBox[{"fo1", "=", 
     RowBox[{"4.0", 
      RowBox[{"jo", "/", 
       RowBox[{"(", 
        RowBox[{"1.0", "+", 
         RowBox[{"(", 
          RowBox[{"4.0", "jo"}], ")"}], "+", 
         RowBox[{"(", 
          RowBox[{"6.0", 
           RowBox[{"jo", "^", "2.0"}]}], ")"}], "+", 
         RowBox[{"(", 
          RowBox[{"4.0", "*", 
           RowBox[{"jo", "^", "3.0"}]}], ")"}], "+", 
         RowBox[{"jo", "^", "4.0"}]}], ")"}]}]}]}], ";"}], "\n", 
   RowBox[{
    RowBox[{"fo2", "=", 
     RowBox[{"6.0", 
      RowBox[{
       RowBox[{"jo", "^", "2.0"}], "/", 
       RowBox[{"(", 
        RowBox[{"1.0", "+", 
         RowBox[{"(", 
          RowBox[{"4.0", "jo"}], ")"}], "+", 
         RowBox[{"(", 
          RowBox[{"6.0", "*", 
           RowBox[{"jo", "^", "2.0"}]}], ")"}], "+", 
         RowBox[{"(", 
          RowBox[{"4.0", 
           RowBox[{"jo", "^", "3.0"}]}], ")"}], "+", 
         RowBox[{"jo", "^", "4.0"}]}], ")"}]}]}]}], ";"}], "\n", 
   RowBox[{
    RowBox[{"fo3", "=", 
     RowBox[{"4.0", 
      RowBox[{
       RowBox[{"jo", "^", "3.0"}], "/", 
       RowBox[{"(", 
        RowBox[{"1.0", "+", 
         RowBox[{"(", 
          RowBox[{"4.0", "jo"}], ")"}], "+", 
         RowBox[{"(", 
          RowBox[{"6.0", "*", 
           RowBox[{"jo", "^", "2.0"}]}], ")"}], "+", 
         RowBox[{"(", 
          RowBox[{"4.0", "*", 
           RowBox[{"jo", "^", "3.0"}]}], ")"}], "+", 
         RowBox[{"jo", "^", "4.0"}]}], ")"}]}]}]}], ";"}], "\n", 
   RowBox[{
    RowBox[{"fo4", "=", 
     RowBox[{
      RowBox[{"jo", "^", "4.0"}], "/", 
      RowBox[{"(", 
       RowBox[{"1.0", "+", 
        RowBox[{"(", 
         RowBox[{"4.0", "jo"}], ")"}], "+", 
        RowBox[{"(", 
         RowBox[{"6.0", "*", 
          RowBox[{"jo", "^", "2.0"}]}], ")"}], "+", 
        RowBox[{"(", 
         RowBox[{"4.0", "*", 
          RowBox[{"jo", "^", "3.0"}]}], ")"}], "+", 
        RowBox[{"jo", "^", "4.0"}]}], ")"}]}]}], ";"}], "\n", 
   RowBox[{
    RowBox[{"\[Gamma]", "=", 
     RowBox[{
      RowBox[{"(", 
       RowBox[{"\[Gamma]x1", "*", "foo"}], ")"}], "+", 
      RowBox[{"(", 
       RowBox[{"\[Gamma]x2", "*", "fo1"}], ")"}], "+", 
      RowBox[{"(", 
       RowBox[{"\[Gamma]x3", "*", "fo2"}], ")"}], "+", 
      RowBox[{"(", 
       RowBox[{"\[Gamma]x4", "*", "fo3"}], ")"}], "+", 
      RowBox[{"(", 
       RowBox[{"\[Gamma]x5", "*", "fo4"}], ")"}]}]}], ";"}], 
   "\[IndentingNewLine]", 
   RowBox[{
    RowBox[{"pBKss", "=", 
     RowBox[{"(", 
      RowBox[{"1", "/", 
       RowBox[{"(", 
        RowBox[{"1", "+", 
         RowBox[{
          RowBox[{"(", 
           RowBox[{
            RowBox[{"(", 
             RowBox[{"(", 
              RowBox[{
               RowBox[{"(", 
                RowBox[{"1", "+", 
                 RowBox[{"Exp", "[", 
                  RowBox[{"zj", "*", "f", "*", 
                   RowBox[{
                    RowBox[{"(", 
                    RowBox[{
                    RowBox[{"v", "[", "t", "]"}], "-", "vhc"}], ")"}], "/", 
                    RowBox[{"(", 
                    RowBox[{"r", "*", "Temp"}], ")"}]}]}], "]"}]}], ")"}], 
               "/", 
               RowBox[{"(", 
                RowBox[{"1", "+", 
                 RowBox[{"Exp", "[", 
                  RowBox[{"zj", " ", "f", 
                   RowBox[{
                    RowBox[{"(", 
                    RowBox[{
                    RowBox[{"v", "[", "t", "]"}], "-", "vho"}], ")"}], "/", 
                    RowBox[{"(", 
                    RowBox[{"r", "*", "Temp"}], ")"}]}]}], "]"}]}], ")"}]}], 
              ")"}], ")"}], "^", "4"}], ")"}], "*", 
          RowBox[{"(", 
           RowBox[{
            RowBox[{"(", 
             RowBox[{
              RowBox[{"(", 
               RowBox[{"1", "+", 
                RowBox[{"(", 
                 RowBox[{"Camicro", "/", "kcBK"}], ")"}]}], ")"}], "/", 
              RowBox[{"(", 
               RowBox[{"1", "+", 
                RowBox[{"(", 
                 RowBox[{"Camicro", "/", "koBK"}], ")"}]}], ")"}]}], ")"}], 
            "^", "8"}], ")"}], "*", 
          RowBox[{"(", 
           RowBox[{"1", "/", "l"}], ")"}], 
          RowBox[{"Exp", "[", 
           RowBox[{
            RowBox[{"-", "zl"}], "*", "f", "*", 
            RowBox[{
             RowBox[{"v", "[", "t", "]"}], "/", 
             RowBox[{"(", 
              RowBox[{"r", "*", "Temp"}], ")"}]}]}], "]"}]}]}], ")"}]}], 
      ")"}]}], ";"}], "\[IndentingNewLine]", 
   RowBox[{
    RowBox[{"\[Tau]BK", "=", 
     RowBox[{"1000", "/", 
      RowBox[{"(", 
       RowBox[{"\[Delta]", "+", "\[Gamma]"}], ")"}]}]}], ";"}], 
   "\[IndentingNewLine]"}]}]], "Input",
 CellChangeTimes->{{3.5512885045101357`*^9, 3.551288556730156*^9}, {
   3.551288608124889*^9, 3.551288619729743*^9}, {3.5513806053548717`*^9, 
   3.551380624372334*^9}, {3.551429275963876*^9, 3.551429283073951*^9}, {
   3.551471164511375*^9, 3.5514711649273357`*^9}, {3.5514712261809177`*^9, 
   3.551471230807334*^9}, 3.5515526575199747`*^9, {3.551587790976597*^9, 
   3.551587794437862*^9}, {3.5515879134838142`*^9, 3.551587918505095*^9}, {
   3.551679470625635*^9, 3.5516795362418613`*^9}, 3.649769166130477*^9}],

Cell[BoxData[
 RowBox[{
  RowBox[{"(*", 
   RowBox[{"BK", "+", "beta1"}], "*)"}], "\[IndentingNewLine]", 
  RowBox[{
   RowBox[{
    RowBox[{"\[Delta]o1\[Beta]1", "=", "0.003"}], ";", 
    RowBox[{"\[Delta]o2\[Beta]1", "=", "0.007"}], ";", 
    RowBox[{"\[Delta]o3\[Beta]1", "=", "0.198"}], ";", 
    RowBox[{"\[Delta]o4\[Beta]1", "=", "1.251"}], ";", 
    RowBox[{"\[Delta]o5\[Beta]1", "=", "4.934"}], ";"}], 
   "\[IndentingNewLine]", 
   RowBox[{
    RowBox[{"\[Gamma]o1\[Beta]1", "=", "931.7"}], ";", 
    RowBox[{"\[Gamma]o2\[Beta]1", "=", "213.2"}], ";", 
    RowBox[{"\[Gamma]o3\[Beta]1", "=", "547.8"}], ";", 
    RowBox[{"\[Gamma]o4\[Beta]1", "=", "333.5"}], ";", 
    RowBox[{"\[Gamma]o5\[Beta]1", "=", "126.7"}], ";"}], "\n", 
   RowBox[{
    RowBox[{"z\[Gamma]\[Beta]1", "=", ".17"}], ";", 
    RowBox[{"zl\[Beta]1", "=", ".46"}], ";", 
    RowBox[{"z\[Delta]\[Beta]1", "=", 
     RowBox[{"zl\[Beta]1", "-", "z\[Gamma]\[Beta]1"}]}], ";", 
    RowBox[{"zj\[Beta]1", "=", ".57"}], ";"}], "\[IndentingNewLine]", 
   RowBox[{
    RowBox[{"vhc\[Beta]1", "=", "80.0"}], ";", 
    RowBox[{"vho\[Beta]1", "=", 
     RowBox[{"-", "34.0"}]}], ";"}], "\[IndentingNewLine]", 
   RowBox[{
    RowBox[{"l\[Beta]1", "=", 
     RowBox[{"2.5", "*", 
      RowBox[{"10.0", "^", 
       RowBox[{"-", "6.0"}]}]}]}], ";"}], "\n", 
   RowBox[{
    RowBox[{"kc\[Beta]1", "=", "4.72"}], ";", 
    RowBox[{"ko\[Beta]1", "=", "0.82"}], ";"}], "\[IndentingNewLine]", 
   "\[IndentingNewLine]", 
   RowBox[{
    RowBox[{"\[Delta]x1\[Beta]1", "=", 
     RowBox[{"\[Delta]o1\[Beta]1", " ", 
      RowBox[{"Exp", "[", 
       RowBox[{"z\[Delta]\[Beta]1", "*", "f", "*", 
        RowBox[{
         RowBox[{"v", "[", "t", "]"}], "/", 
         RowBox[{"(", 
          RowBox[{"r", "*", "Temp"}], ")"}]}]}], "]"}]}]}], ";"}], 
   "\[IndentingNewLine]", 
   RowBox[{
    RowBox[{"\[Delta]x2\[Beta]1", "=", 
     RowBox[{"\[Delta]o2\[Beta]1", " ", 
      RowBox[{"Exp", "[", 
       RowBox[{"z\[Delta]\[Beta]1", "*", "f", "*", 
        RowBox[{
         RowBox[{"v", "[", "t", "]"}], "/", 
         RowBox[{"(", 
          RowBox[{"r", "*", "Temp"}], ")"}]}]}], "]"}]}]}], ";"}], 
   "\[IndentingNewLine]", 
   RowBox[{
    RowBox[{"\[Delta]x3\[Beta]1", "=", 
     RowBox[{"\[Delta]o3\[Beta]1", " ", 
      RowBox[{"Exp", "[", 
       RowBox[{"z\[Delta]\[Beta]1", "*", "f", "*", 
        RowBox[{
         RowBox[{"v", "[", "t", "]"}], "/", 
         RowBox[{"(", 
          RowBox[{"r", "*", "Temp"}], ")"}]}]}], "]"}]}]}], ";"}], 
   "\[IndentingNewLine]", 
   RowBox[{
    RowBox[{"\[Delta]x4\[Beta]1", "=", 
     RowBox[{"\[Delta]o4\[Beta]1", " ", 
      RowBox[{"Exp", "[", 
       RowBox[{"z\[Delta]\[Beta]1", "*", "f", "*", 
        RowBox[{
         RowBox[{"v", "[", "t", "]"}], "/", 
         RowBox[{"(", 
          RowBox[{"r", "*", "Temp"}], ")"}]}]}], "]"}]}]}], ";"}], 
   "\[IndentingNewLine]", 
   RowBox[{
    RowBox[{"\[Delta]x5\[Beta]1", "=", 
     RowBox[{"\[Delta]o5\[Beta]1", " ", 
      RowBox[{"Exp", "[", 
       RowBox[{"z\[Delta]\[Beta]1", "*", "f", "*", 
        RowBox[{
         RowBox[{"v", "[", "t", "]"}], "/", 
         RowBox[{"(", 
          RowBox[{"r", "*", "Temp"}], ")"}]}]}], "]"}]}]}], ";"}], "\n", 
   RowBox[{
    RowBox[{"\[Gamma]x1\[Beta]1", "=", 
     RowBox[{"\[Gamma]o1\[Beta]1", " ", 
      RowBox[{"Exp", "[", 
       RowBox[{"z\[Gamma]\[Beta]1", "*", "f", "*", 
        RowBox[{
         RowBox[{"v", "[", "t", "]"}], "/", 
         RowBox[{"(", 
          RowBox[{"r", "*", "Temp"}], ")"}]}]}], "]"}]}]}], ";"}], 
   "\[IndentingNewLine]", 
   RowBox[{
    RowBox[{"\[Gamma]x2\[Beta]1", "=", 
     RowBox[{"\[Gamma]o2\[Beta]1", " ", 
      RowBox[{"Exp", "[", 
       RowBox[{"z\[Gamma]\[Beta]1", "*", "f", "*", 
        RowBox[{
         RowBox[{"v", "[", "t", "]"}], "/", 
         RowBox[{"(", 
          RowBox[{"r", "*", "Temp"}], ")"}]}]}], "]"}]}]}], ";"}], 
   "\[IndentingNewLine]", 
   RowBox[{
    RowBox[{"\[Gamma]x3\[Beta]1", "=", 
     RowBox[{"\[Gamma]o3\[Beta]1", " ", 
      RowBox[{"Exp", "[", 
       RowBox[{"z\[Gamma]\[Beta]1", "*", "f", "*", 
        RowBox[{
         RowBox[{"v", "[", "t", "]"}], "/", 
         RowBox[{"(", 
          RowBox[{"r", "*", "Temp"}], ")"}]}]}], "]"}]}]}], ";"}], 
   "\[IndentingNewLine]", 
   RowBox[{
    RowBox[{"\[Gamma]x4\[Beta]1", "=", 
     RowBox[{"\[Gamma]o4\[Beta]1", " ", 
      RowBox[{"Exp", "[", 
       RowBox[{"z\[Gamma]\[Beta]1", "*", "f", "*", 
        RowBox[{
         RowBox[{"v", "[", "t", "]"}], "/", 
         RowBox[{"(", 
          RowBox[{"r", "*", "Temp"}], ")"}]}]}], "]"}]}]}], ";"}], 
   "\[IndentingNewLine]", 
   RowBox[{
    RowBox[{"\[Gamma]x5\[Beta]1", "=", 
     RowBox[{"\[Gamma]o5\[Beta]1", " ", 
      RowBox[{"Exp", "[", 
       RowBox[{"z\[Gamma]\[Beta]1", "*", "f", "*", 
        RowBox[{
         RowBox[{"v", "[", "t", "]"}], "/", 
         RowBox[{"(", 
          RowBox[{"r", "*", "Temp"}], ")"}]}]}], "]"}]}]}], ";"}], 
   "\[IndentingNewLine]", "\n", 
   RowBox[{
    RowBox[{"jc\[Beta]1", "=", 
     RowBox[{"Exp", "[", 
      RowBox[{"zj\[Beta]1", " ", "f", "  ", 
       RowBox[{
        RowBox[{"(", 
         RowBox[{
          RowBox[{"v", "[", "t", "]"}], "-", "vhc\[Beta]1"}], ")"}], "/", 
        RowBox[{"(", 
         RowBox[{"r", "*", "Temp"}], ")"}]}]}], "]"}]}], ";"}], "\n", 
   RowBox[{
    RowBox[{"jo\[Beta]1", "=", 
     RowBox[{"Exp", "[", 
      RowBox[{"zj\[Beta]1", " ", "f", "  ", 
       RowBox[{
        RowBox[{"(", 
         RowBox[{
          RowBox[{"v", "[", "t", "]"}], "-", "vho\[Beta]1"}], ")"}], "/", 
        RowBox[{"(", 
         RowBox[{"r", "*", "Temp"}], ")"}]}]}], "]"}]}], ";"}], "\n", 
   RowBox[{
    RowBox[{"fco\[Beta]1", "=", 
     RowBox[{"1.", "/", 
      RowBox[{"(", 
       RowBox[{"1.0", "+", 
        RowBox[{"(", 
         RowBox[{"4.0", " ", "jc\[Beta]1"}], ")"}], "+", 
        RowBox[{"(", 
         RowBox[{"6.0", 
          RowBox[{"jc\[Beta]1", "^", "2.0"}]}], ")"}], "+", 
        RowBox[{"(", 
         RowBox[{"4.0", " ", 
          RowBox[{"jc\[Beta]1", "^", "3.0"}]}], ")"}], "+", 
        RowBox[{"jc\[Beta]1", "^", "4.0"}]}], ")"}]}]}], ";"}], "\n", 
   RowBox[{
    RowBox[{"fc1\[Beta]1", "=", 
     RowBox[{"4.0", 
      RowBox[{"jc\[Beta]1", "/", 
       RowBox[{"(", 
        RowBox[{"1.0", "+", 
         RowBox[{"(", 
          RowBox[{"4.0", " ", "jc\[Beta]1"}], ")"}], "+", 
         RowBox[{"(", 
          RowBox[{"6.0", 
           RowBox[{"jc\[Beta]1", "^", "2.0"}]}], ")"}], "+", 
         RowBox[{"(", 
          RowBox[{"4.0", " ", 
           RowBox[{"jc\[Beta]1", "^", "3.0"}]}], ")"}], "+", 
         RowBox[{"jc\[Beta]1", "^", "4.0"}]}], ")"}]}]}]}], ";"}], "\n", 
   RowBox[{
    RowBox[{"fc2\[Beta]1", "=", 
     RowBox[{"6.0", 
      RowBox[{
       RowBox[{"jc\[Beta]1", "^", "2.0"}], "/", 
       RowBox[{"(", 
        RowBox[{"1.0", "+", 
         RowBox[{"(", 
          RowBox[{"4.0", " ", "jc\[Beta]1"}], ")"}], "+", 
         RowBox[{"(", 
          RowBox[{"6.0", 
           RowBox[{"jc\[Beta]1", "^", "2.0"}]}], ")"}], "+", 
         RowBox[{"(", 
          RowBox[{"4.0", " ", 
           RowBox[{"jc\[Beta]1", "^", "3.0"}]}], ")"}], "+", 
         RowBox[{"jc\[Beta]1", "^", "4.0"}]}], ")"}]}]}]}], ";"}], "\n", 
   RowBox[{
    RowBox[{"fc3\[Beta]1", "=", 
     RowBox[{"4.0", 
      RowBox[{
       RowBox[{"jc\[Beta]1", "^", "3."}], "/", 
       RowBox[{"(", 
        RowBox[{"1.0", "+", 
         RowBox[{"(", 
          RowBox[{"4.0", " ", "jc\[Beta]1"}], ")"}], "+", 
         RowBox[{"(", 
          RowBox[{"6.0", 
           RowBox[{"jc\[Beta]1", "^", "2.0"}]}], ")"}], "+", 
         RowBox[{"(", 
          RowBox[{"4.0", " ", 
           RowBox[{"jc\[Beta]1", "^", "3.0"}]}], ")"}], "+", 
         RowBox[{"jc\[Beta]1", "^", "4.0"}]}], ")"}]}]}]}], ";"}], "\n", 
   RowBox[{
    RowBox[{"fc4\[Beta]1", "=", 
     RowBox[{
      RowBox[{"jc\[Beta]1", "^", "4.0"}], "/", 
      RowBox[{"(", 
       RowBox[{"1.0", "+", 
        RowBox[{"(", 
         RowBox[{"4.0", " ", "jc\[Beta]1"}], ")"}], "+", 
        RowBox[{"(", 
         RowBox[{"6.0", 
          RowBox[{"jc\[Beta]1", "^", "2.0"}]}], ")"}], "+", 
        RowBox[{"(", 
         RowBox[{"4.0", " ", 
          RowBox[{"jc\[Beta]1", "^", "3.0"}]}], ")"}], "+", 
        RowBox[{"jc\[Beta]1", "^", "4.0"}]}], ")"}]}]}], ";"}], "\n", 
   RowBox[{
    RowBox[{"\[Delta]\[Beta]1", "=", 
     RowBox[{
      RowBox[{"(", 
       RowBox[{"\[Delta]x1\[Beta]1", "*", "fco\[Beta]1"}], ")"}], "+", 
      RowBox[{"(", 
       RowBox[{"\[Delta]x2\[Beta]1", "*", "fc1\[Beta]1"}], ")"}], "+", 
      RowBox[{"(", 
       RowBox[{"\[Delta]x3\[Beta]1", "*", "fc2\[Beta]1"}], ")"}], "+", 
      RowBox[{"(", 
       RowBox[{"\[Delta]x4\[Beta]1", "*", " ", "fc3\[Beta]1"}], ")"}], "+", 
      RowBox[{"(", 
       RowBox[{"\[Delta]x5\[Beta]1", "*", "fc4\[Beta]1"}], ")"}]}]}], ";"}], 
   "\n", 
   RowBox[{
    RowBox[{"foo\[Beta]1", "=", 
     RowBox[{"1.0", "/", 
      RowBox[{"(", 
       RowBox[{"1.0", "+", 
        RowBox[{"(", 
         RowBox[{"4.0", "jo\[Beta]1"}], ")"}], "+", 
        RowBox[{"(", 
         RowBox[{"6.0", 
          RowBox[{"jo\[Beta]1", "^", "2.0"}]}], ")"}], "+", 
        RowBox[{"(", 
         RowBox[{"4.0", 
          RowBox[{"jo\[Beta]1", "^", "3.0"}]}], ")"}], "+", 
        RowBox[{"jo\[Beta]1", "^", "4.0"}]}], ")"}]}]}], ";"}], "\n", 
   RowBox[{
    RowBox[{"fo1\[Beta]1", "=", 
     RowBox[{"4.0", 
      RowBox[{"jo\[Beta]1", "/", 
       RowBox[{"(", 
        RowBox[{"1.0", "+", 
         RowBox[{"(", 
          RowBox[{"4.0", "jo\[Beta]1"}], ")"}], "+", 
         RowBox[{"(", 
          RowBox[{"6.0", 
           RowBox[{"jo\[Beta]1", "^", "2.0"}]}], ")"}], "+", 
         RowBox[{"(", 
          RowBox[{"4.0", 
           RowBox[{"jo\[Beta]1", "^", "3.0"}]}], ")"}], "+", 
         RowBox[{"jo\[Beta]1", "^", "4.0"}]}], ")"}]}]}]}], ";"}], "\n", 
   RowBox[{
    RowBox[{"fo2\[Beta]1", "=", 
     RowBox[{"6.0", 
      RowBox[{
       RowBox[{"(", 
        RowBox[{"jo\[Beta]1", "^", "2.0"}], ")"}], "/", 
       RowBox[{"(", 
        RowBox[{"1.0", "+", 
         RowBox[{"(", 
          RowBox[{"4.0", "jo\[Beta]1"}], ")"}], "+", 
         RowBox[{"(", 
          RowBox[{"6.0", 
           RowBox[{"jo\[Beta]1", "^", "2.0"}]}], ")"}], "+", 
         RowBox[{"(", 
          RowBox[{"4.0", 
           RowBox[{"jo\[Beta]1", "^", "3.0"}]}], ")"}], "+", 
         RowBox[{"jo\[Beta]1", "^", "4.0"}]}], ")"}]}]}]}], ";"}], "\n", 
   RowBox[{
    RowBox[{"fo3\[Beta]1", "=", 
     RowBox[{"4.0", 
      RowBox[{
       RowBox[{"(", 
        RowBox[{"jo\[Beta]1", "^", "3.0"}], ")"}], "/", 
       RowBox[{"(", 
        RowBox[{"1.0", "+", 
         RowBox[{"(", 
          RowBox[{"4.0", "jo\[Beta]1"}], ")"}], "+", 
         RowBox[{"(", 
          RowBox[{"6.0", 
           RowBox[{"jo\[Beta]1", "^", "2.0"}]}], ")"}], "+", 
         RowBox[{"(", 
          RowBox[{"4.0", 
           RowBox[{"jo\[Beta]1", "^", "3.0"}]}], ")"}], "+", 
         RowBox[{"jo\[Beta]1", "^", "4.0"}]}], ")"}]}]}]}], ";"}], "\n", 
   RowBox[{
    RowBox[{"fo4\[Beta]1", "=", 
     RowBox[{
      RowBox[{"(", 
       RowBox[{"jo\[Beta]1", "^", "4.0"}], ")"}], "/", 
      RowBox[{"(", 
       RowBox[{"1.0", "+", 
        RowBox[{"(", 
         RowBox[{"4.0", "jo\[Beta]1"}], ")"}], "+", 
        RowBox[{"(", 
         RowBox[{"6.0", 
          RowBox[{"jo\[Beta]1", "^", "2.0"}]}], ")"}], "+", 
        RowBox[{"(", 
         RowBox[{"4.0", 
          RowBox[{"jo\[Beta]1", "^", "3.0"}]}], ")"}], "+", 
        RowBox[{"jo\[Beta]1", "^", "4.0"}]}], ")"}]}]}], ";"}], "\n", 
   RowBox[{
    RowBox[{"\[Gamma]\[Beta]1", "=", 
     RowBox[{
      RowBox[{"(", 
       RowBox[{"\[Gamma]x1\[Beta]1", "*", "foo\[Beta]1"}], ")"}], "+", 
      RowBox[{"(", 
       RowBox[{"\[Gamma]x2\[Beta]1", "*", "fo1\[Beta]1"}], ")"}], "+", 
      RowBox[{"(", 
       RowBox[{"\[Gamma]x3\[Beta]1", "*", "fo2\[Beta]1"}], ")"}], "+", 
      RowBox[{"(", 
       RowBox[{"\[Gamma]x4\[Beta]1", "*", "fo3\[Beta]1"}], ")"}], "+", 
      RowBox[{"(", 
       RowBox[{"\[Gamma]x5\[Beta]1", "*", "fo4\[Beta]1"}], ")"}]}]}], ";"}], 
   "\[IndentingNewLine]", 
   RowBox[{
    RowBox[{"pBK\[Beta]1ss", "=", 
     RowBox[{"(", 
      RowBox[{"1", "/", 
       RowBox[{"(", 
        RowBox[{"1", "+", 
         RowBox[{
          RowBox[{"(", 
           RowBox[{
            RowBox[{"(", 
             RowBox[{
              RowBox[{"(", 
               RowBox[{"1", "+", 
                RowBox[{"Exp", "[", 
                 RowBox[{"zj\[Beta]1", "*", "f", "*", 
                  RowBox[{
                   RowBox[{"(", 
                    RowBox[{
                    RowBox[{"v", "[", "t", "]"}], "-", "vhc\[Beta]1"}], ")"}],
                    "/", 
                   RowBox[{"(", 
                    RowBox[{"r", "*", "Temp"}], ")"}]}]}], "]"}]}], ")"}], 
              "/", 
              RowBox[{"(", 
               RowBox[{"1", "+", 
                RowBox[{"Exp", "[", 
                 RowBox[{"zj\[Beta]1", " ", "f", 
                  RowBox[{
                   RowBox[{"(", 
                    RowBox[{
                    RowBox[{"v", "[", "t", "]"}], "-", "vho\[Beta]1"}], ")"}],
                    "/", 
                   RowBox[{"(", 
                    RowBox[{"r", "*", "Temp"}], ")"}]}]}], "]"}]}], ")"}]}], 
             ")"}], "^", "4"}], ")"}], "*", 
          RowBox[{"(", 
           RowBox[{
            RowBox[{"(", 
             RowBox[{
              RowBox[{"(", 
               RowBox[{"1", "+", 
                RowBox[{"(", 
                 RowBox[{"Camicro", "/", "kc\[Beta]1"}], ")"}]}], ")"}], "/", 
              
              RowBox[{"(", 
               RowBox[{"1", "+", 
                RowBox[{"(", 
                 RowBox[{"Camicro", "/", "ko\[Beta]1"}], ")"}]}], ")"}]}], 
             ")"}], "^", "8"}], ")"}], "*", 
          RowBox[{"(", 
           RowBox[{"1", "/", "l\[Beta]1"}], ")"}], 
          RowBox[{"Exp", "[", 
           RowBox[{
            RowBox[{"-", "zl\[Beta]1"}], "*", "f", "*", 
            RowBox[{
             RowBox[{"v", "[", "t", "]"}], "/", 
             RowBox[{"(", 
              RowBox[{"r", "*", "Temp"}], ")"}]}]}], "]"}]}]}], ")"}]}], 
      ")"}]}], ";"}], "\[IndentingNewLine]", 
   RowBox[{"(*", 
    RowBox[{"Time", " ", "Constant"}], "*)"}], "\n", 
   RowBox[{
    RowBox[{"\[Tau]BK\[Beta]1", "=", 
     RowBox[{"1000", "/", 
      RowBox[{"(", 
       RowBox[{"\[Delta]\[Beta]1", "+", "\[Gamma]\[Beta]1"}], ")"}]}]}], 
    ";"}]}]}]], "Input",
 CellChangeTimes->{{3.551374492976778*^9, 3.551374533003339*^9}, {
  3.551374581836405*^9, 3.551374592996879*^9}, {3.551380539665423*^9, 
  3.551380555770853*^9}, {3.551380636114809*^9, 3.5513806422347383`*^9}, {
  3.551429292813073*^9, 3.551429295758484*^9}, {3.5515879030826807`*^9, 
  3.55158790967205*^9}, {3.5565173793719053`*^9, 3.5565173803387423`*^9}, {
  3.576083400511623*^9, 3.576083401421791*^9}, {3.6497691712099543`*^9, 
  3.649769175761271*^9}}],

Cell[BoxData[""], "Input",
 CellChangeTimes->{{3.5569966559063587`*^9, 3.5569966574237547`*^9}}],

Cell[BoxData[
 RowBox[{
  RowBox[{"(*", "beta3", "*)"}], "\[IndentingNewLine]", 
  RowBox[{
   RowBox[{
    RowBox[{
     SubscriptBox["A", "0"], "=", "2"}], ";", 
    RowBox[{
     SubscriptBox["A", "1"], "=", "6"}], ";", 
    RowBox[{
     SubscriptBox["A", "2"], "=", "40"}], ";", 
    RowBox[{
     SubscriptBox["A", "3"], "=", "250"}], ";", 
    RowBox[{
     SubscriptBox["A", "4"], "=", "500"}], ";", 
    RowBox[{"Zco", "=", "0.72"}], ";", 
    RowBox[{
     SubscriptBox["B", "0"], "=", "4000"}], ";", 
    RowBox[{
     SubscriptBox["B", "1"], "=", "1200"}], ";", 
    RowBox[{
     SubscriptBox["B", "2"], "=", "800"}], ";", 
    RowBox[{
     SubscriptBox["B", "3"], "=", "500"}], ";", 
    RowBox[{
     SubscriptBox["B", "4"], "=", "100"}], ";", 
    RowBox[{"Zoc", "=", "0.67"}], ";"}], "\[IndentingNewLine]", 
   RowBox[{
    RowBox[{
     SubscriptBox["CC", "0"], "=", "900"}], ";", 
    RowBox[{
     SubscriptBox["CC", "1"], "=", "900"}], ";", 
    RowBox[{
     SubscriptBox["CC", "2"], "=", "900"}], ";", 
    RowBox[{
     SubscriptBox["CC", "3"], "=", "900"}], ";", 
    RowBox[{
     SubscriptBox["CC", "4"], "=", "900"}], ";", 
    RowBox[{"Zoi", "=", "0.072"}], ";", 
    RowBox[{
     SubscriptBox["DD", "0"], "=", "750"}], ";", 
    RowBox[{
     SubscriptBox["DD", "1"], "=", "750"}], ";", 
    RowBox[{
     SubscriptBox["DD", "2"], "=", "750"}], ";", 
    RowBox[{
     SubscriptBox["DD", "3"], "=", "750"}], ";", 
    RowBox[{
     SubscriptBox["DD", "4"], "=", "750"}], ";", 
    RowBox[{"Zio", "=", "0.361"}], ";"}], "\[IndentingNewLine]", 
   RowBox[{
    RowBox[{"Kc", "=", "11.2"}], ";", 
    RowBox[{"Ko", "=", "0.75"}], ";", 
    RowBox[{"Ki", "=", "0.72"}], ";"}], 
   RowBox[{"(*", "microM", "*)"}], "\[IndentingNewLine]", 
   RowBox[{
    RowBox[{"For", "[", 
     RowBox[{
      RowBox[{"i", "=", "0"}], ",", 
      RowBox[{"i", "<", "5"}], ",", 
      RowBox[{"i", "++"}], ",", 
      RowBox[{
       RowBox[{
        SubscriptBox["\[Alpha]", "i"], "=", 
        RowBox[{
         SubscriptBox["A", "i"], "*", 
         RowBox[{"(", 
          RowBox[{"10", "^", 
           RowBox[{"-", "3"}]}], ")"}], 
         RowBox[{"Exp", "[", 
          RowBox[{"Zco", " ", 
           RowBox[{
            RowBox[{"v", "[", "t", "]"}], "/", "RTOF"}]}], "]"}]}]}], ";", 
       RowBox[{
        SubscriptBox["\[Beta]", "i"], "=", 
        RowBox[{
         SubscriptBox["B", "i"], "*", 
         RowBox[{"(", 
          RowBox[{"10", "^", 
           RowBox[{"-", "3"}]}], ")"}], 
         RowBox[{"Exp", "[", 
          RowBox[{
           RowBox[{"-", "Zoc"}], " ", 
           RowBox[{
            RowBox[{"v", "[", "t", "]"}], "/", "RTOF"}]}], "]"}]}]}], ";", 
       RowBox[{
        SubscriptBox["\[Delta]D", "i"], "=", 
        RowBox[{
         SubscriptBox["CC", "i"], "*", 
         RowBox[{"(", 
          RowBox[{"10", "^", 
           RowBox[{"-", "3"}]}], ")"}], 
         RowBox[{"Exp", "[", 
          RowBox[{"Zoi", " ", 
           RowBox[{
            RowBox[{"v", "[", "t", "]"}], "/", "RTOF"}]}], "]"}]}]}], ";", 
       RowBox[{
        SubscriptBox["\[Gamma]G", "i"], "=", 
        RowBox[{
         SubscriptBox["DD", "i"], "*", 
         RowBox[{"(", 
          RowBox[{"10", "^", 
           RowBox[{"-", "3"}]}], ")"}], 
         RowBox[{"Exp", "[", 
          RowBox[{
           RowBox[{"-", "Zio"}], " ", 
           RowBox[{
            RowBox[{"v", "[", "t", "]"}], "/", "RTOF"}]}], "]"}]}]}], ";"}]}],
      "]"}], ";"}], "\[IndentingNewLine]", 
   RowBox[{
    RowBox[{"EquationsCl", "=", 
     RowBox[{"Flatten", "[", 
      RowBox[{"Table", "[", 
       RowBox[{
        RowBox[{"{", 
         RowBox[{"MapThread", "[", 
          RowBox[{
           RowBox[{
            RowBox[{"#1", "\[Equal]", "#2"}], "&"}], ",", 
           RowBox[{"{", 
            RowBox[{
             RowBox[{"{", 
              RowBox[{"D", "[", 
               RowBox[{
                RowBox[{
                 SubscriptBox["Cl", "n"], "[", "t", "]"}], ",", "t"}], "]"}], 
              "}"}], ",", 
             RowBox[{"{", 
              RowBox[{
               RowBox[{
                RowBox[{"(", 
                 RowBox[{"5", "-", "n"}], ")"}], "Camicro", " ", 
                RowBox[{
                 SubscriptBox["Cl", 
                  RowBox[{"n", "-", "1"}]], "[", "t", "]"}]}], "+", 
               RowBox[{
                RowBox[{"(", 
                 RowBox[{"n", "+", "1"}], ")"}], "Kc", " ", 
                RowBox[{
                 SubscriptBox["Cl", 
                  RowBox[{"n", "+", "1"}]], "[", "t", "]"}]}], "-", 
               RowBox[{"n", " ", "Kc", " ", 
                RowBox[{
                 SubscriptBox["Cl", "n"], "[", "t", "]"}]}], "-", 
               RowBox[{
                RowBox[{"(", 
                 RowBox[{"5", "-", "n", "-", "1"}], ")"}], "Camicro", " ", 
                RowBox[{
                 SubscriptBox["Cl", "n"], "[", "t", "]"}]}], "+", 
               RowBox[{
                SubscriptBox["\[Beta]", "n"], 
                RowBox[{
                 SubscriptBox["OO", "n"], "[", "t", "]"}]}], "-", " ", 
               RowBox[{
                SubscriptBox["\[Alpha]", "n"], 
                RowBox[{
                 SubscriptBox["Cl", "n"], "[", "t", "]"}]}]}], "}"}]}], 
            "}"}]}], "]"}], "}"}], ",", 
        RowBox[{"{", 
         RowBox[{"n", ",", "3"}], "}"}]}], "]"}], "]"}]}], ";"}], 
   "\[IndentingNewLine]", 
   RowBox[{
    RowBox[{"EquationsO", "=", 
     RowBox[{"Flatten", "[", 
      RowBox[{"Table", "[", 
       RowBox[{
        RowBox[{"{", 
         RowBox[{"MapThread", "[", 
          RowBox[{
           RowBox[{
            RowBox[{"#1", "\[Equal]", "#2"}], "&"}], ",", 
           RowBox[{"{", 
            RowBox[{
             RowBox[{"{", 
              RowBox[{"D", "[", 
               RowBox[{
                RowBox[{
                 SubscriptBox["OO", "n"], "[", "t", "]"}], ",", "t"}], "]"}], 
              "}"}], ",", 
             RowBox[{"{", 
              RowBox[{
               RowBox[{
                RowBox[{"(", 
                 RowBox[{"5", "-", "n"}], ")"}], "Camicro", " ", 
                RowBox[{
                 SubscriptBox["OO", 
                  RowBox[{"n", "-", "1"}]], "[", "t", "]"}]}], "+", 
               RowBox[{
                RowBox[{"(", 
                 RowBox[{"n", "+", "1"}], ")"}], "Ko", " ", 
                RowBox[{
                 SubscriptBox["OO", 
                  RowBox[{"n", "+", "1"}]], "[", "t", "]"}]}], "-", 
               RowBox[{"n", " ", "Ko", " ", 
                RowBox[{
                 SubscriptBox["OO", "n"], "[", "t", "]"}]}], "-", 
               RowBox[{
                RowBox[{"(", 
                 RowBox[{"5", "-", "n", "-", "1"}], ")"}], "Camicro", "  ", 
                RowBox[{
                 SubscriptBox["OO", "n"], "[", "t", "]"}]}], "-", 
               RowBox[{
                SubscriptBox["\[Beta]", "n"], 
                RowBox[{
                 SubscriptBox["OO", "n"], "[", "t", "]"}]}], "+", " ", 
               RowBox[{
                SubscriptBox["\[Alpha]", "n"], 
                RowBox[{
                 SubscriptBox["Cl", "n"], "[", "t", "]"}]}], "+", 
               RowBox[{
                SubscriptBox["\[Gamma]G", "n"], 
                RowBox[{
                 SubscriptBox["II", "n"], "[", "t", "]"}]}], "-", " ", 
               RowBox[{
                SubscriptBox["\[Delta]D", "n"], 
                RowBox[{
                 SubscriptBox["OO", "n"], "[", "t", "]"}]}]}], "}"}]}], 
            "}"}]}], "]"}], "}"}], ",", 
        RowBox[{"{", 
         RowBox[{"n", ",", "3"}], "}"}]}], "]"}], "]"}]}], ";"}], 
   "\[IndentingNewLine]", 
   RowBox[{
    RowBox[{"EquationI", "=", 
     RowBox[{"Flatten", "[", 
      RowBox[{"Table", "[", 
       RowBox[{
        RowBox[{"{", 
         RowBox[{"MapThread", "[", 
          RowBox[{
           RowBox[{
            RowBox[{"#1", "\[Equal]", "#2"}], "&"}], ",", 
           RowBox[{"{", 
            RowBox[{
             RowBox[{"{", 
              RowBox[{"D", "[", 
               RowBox[{
                RowBox[{
                 SubscriptBox["II", "n"], "[", "t", "]"}], ",", "t"}], "]"}], 
              "}"}], ",", 
             RowBox[{"{", 
              RowBox[{
               RowBox[{
                RowBox[{"(", 
                 RowBox[{"5", "-", "n"}], ")"}], "Camicro", " ", 
                RowBox[{
                 SubscriptBox["II", 
                  RowBox[{"n", "-", "1"}]], "[", "t", "]"}]}], "+", 
               RowBox[{
                RowBox[{"(", 
                 RowBox[{"n", "+", "1"}], ")"}], "Ki", " ", 
                RowBox[{
                 SubscriptBox["II", 
                  RowBox[{"n", "+", "1"}]], "[", "t", "]"}]}], "-", 
               RowBox[{"n", " ", "Ki", " ", 
                RowBox[{
                 SubscriptBox["II", "n"], "[", "t", "]"}]}], "-", 
               RowBox[{
                RowBox[{"(", 
                 RowBox[{"5", "-", "n", "-", "1"}], ")"}], "Camicro", " ", 
                RowBox[{
                 SubscriptBox["II", "n"], "[", "t", "]"}]}], "+", 
               RowBox[{
                SubscriptBox["\[Delta]D", "n"], 
                RowBox[{
                 SubscriptBox["OO", "n"], "[", "t", "]"}]}], "-", " ", 
               RowBox[{
                SubscriptBox["\[Gamma]G", "n"], 
                RowBox[{
                 SubscriptBox["II", "n"], "[", "t", "]"}]}]}], "}"}]}], 
            "}"}]}], "]"}], "}"}], ",", 
        RowBox[{"{", 
         RowBox[{"n", ",", "3"}], "}"}]}], "]"}], "]"}]}], ";"}], 
   RowBox[{"(*", 
    RowBox[{
     RowBox[{"n", " ", "from", " ", "1"}], "\[Rule]", "3"}], "*)"}], 
   "\[IndentingNewLine]", 
   RowBox[{
    RowBox[{"Equation", "=", 
     RowBox[{"Flatten", "[", 
      RowBox[{"{", 
       RowBox[{
        RowBox[{"{", 
         RowBox[{
          RowBox[{
           RowBox[{
            SubscriptBox["Cl", "0"], "'"}], "[", "t", "]"}], "\[Equal]", 
          RowBox[{
           RowBox[{"Kc", " ", 
            RowBox[{
             SubscriptBox["Cl", "1"], "[", "t", "]"}]}], "-", 
           RowBox[{"4", " ", "Camicro", " ", 
            RowBox[{
             SubscriptBox["Cl", "0"], "[", "t", "]"}]}], "+", 
           RowBox[{
            SubscriptBox["\[Beta]", "0"], 
            RowBox[{
             SubscriptBox["OO", "0"], "[", "t", "]"}]}], "-", " ", 
           RowBox[{
            SubscriptBox["\[Alpha]", "0"], 
            RowBox[{
             SubscriptBox["Cl", "0"], "[", "t", "]"}]}]}]}], "}"}], ",", 
        "\[IndentingNewLine]", 
        RowBox[{"{", 
         RowBox[{
          RowBox[{
           RowBox[{
            SubscriptBox["II", "0"], "'"}], "[", "t", "]"}], "\[Equal]", 
          RowBox[{
           RowBox[{"Ki", " ", 
            RowBox[{
             SubscriptBox["II", "1"], "[", "t", "]"}]}], "-", 
           RowBox[{"4", " ", "Camicro", " ", 
            RowBox[{
             SubscriptBox["II", "0"], "[", "t", "]"}]}], "+", 
           RowBox[{
            SubscriptBox["\[Delta]D", "0"], " ", 
            RowBox[{
             SubscriptBox["OO", "0"], "[", "t", "]"}]}], "-", " ", 
           RowBox[{
            SubscriptBox["\[Gamma]G", "0"], 
            RowBox[{
             SubscriptBox["II", "0"], "[", "t", "]"}]}]}]}], "}"}], ",", 
        "\[IndentingNewLine]", 
        RowBox[{"{", 
         RowBox[{
          RowBox[{
           RowBox[{
            SubscriptBox["II", "4"], "'"}], "[", "t", "]"}], "\[Equal]", 
          RowBox[{
           RowBox[{"Camicro", " ", 
            RowBox[{
             SubscriptBox["II", "3"], "[", "t", "]"}]}], "-", 
           RowBox[{"4", " ", "Ki", " ", 
            RowBox[{
             SubscriptBox["II", "4"], "[", "t", "]"}]}], "+", 
           RowBox[{
            SubscriptBox["\[Delta]D", "4"], " ", 
            RowBox[{
             SubscriptBox["OO", "4"], "[", "t", "]"}]}], "-", " ", 
           RowBox[{
            SubscriptBox["\[Gamma]G", "4"], 
            RowBox[{
             SubscriptBox["II", "4"], "[", "t", "]"}]}]}]}], "}"}], ",", 
        RowBox[{"{", 
         RowBox[{
          RowBox[{
           RowBox[{
            SubscriptBox["OO", "4"], "'"}], "[", "t", "]"}], "\[Equal]", 
          RowBox[{
           RowBox[{"Camicro", " ", 
            RowBox[{
             SubscriptBox["OO", "3"], "[", "t", "]"}]}], "-", 
           RowBox[{"4", " ", "Ko", " ", 
            RowBox[{
             SubscriptBox["OO", "4"], "[", "t", "]"}]}], "-", 
           RowBox[{
            SubscriptBox["\[Beta]", "4"], 
            RowBox[{
             SubscriptBox["OO", "4"], "[", "t", "]"}]}], "+", " ", 
           RowBox[{
            SubscriptBox["\[Alpha]", "4"], 
            RowBox[{
             SubscriptBox["Cl", "4"], "[", "t", "]"}]}], "+", 
           RowBox[{
            SubscriptBox["\[Gamma]G", "4"], 
            RowBox[{
             SubscriptBox["II", "4"], "[", "t", "]"}]}], "-", " ", 
           RowBox[{
            SubscriptBox["\[Delta]D", "4"], 
            RowBox[{
             SubscriptBox["OO", "4"], "[", "t", "]"}]}]}]}], "}"}], ",", 
        RowBox[{"{", 
         RowBox[{
          RowBox[{
           RowBox[{
            SubscriptBox["OO", "0"], "'"}], "[", "t", "]"}], "==", 
          RowBox[{
           RowBox[{"Ko", " ", 
            RowBox[{
             SubscriptBox["OO", "1"], "[", "t", "]"}]}], "-", 
           RowBox[{"4", " ", "Camicro", " ", 
            RowBox[{
             SubscriptBox["OO", "0"], "[", "t", "]"}]}], "-", 
           RowBox[{
            SubscriptBox["\[Beta]", "0"], 
            RowBox[{
             SubscriptBox["OO", "0"], "[", "t", "]"}]}], "+", " ", 
           RowBox[{
            SubscriptBox["\[Alpha]", "0"], 
            RowBox[{
             SubscriptBox["Cl", "0"], "[", "t", "]"}]}], "+", 
           RowBox[{
            SubscriptBox["\[Gamma]G", "0"], 
            RowBox[{
             SubscriptBox["II", "0"], "[", "t", "]"}]}], "-", " ", 
           RowBox[{
            SubscriptBox["\[Delta]D", "0"], 
            RowBox[{
             SubscriptBox["OO", "0"], "[", "t", "]"}]}]}]}], "}"}], ",", 
        RowBox[{"{", 
         RowBox[{
          RowBox[{
           RowBox[{
            SubscriptBox["Cl", "4"], "'"}], "[", "t", "]"}], "\[Equal]", 
          RowBox[{
           RowBox[{"Camicro", " ", 
            RowBox[{
             SubscriptBox["Cl", "3"], "[", "t", "]"}]}], "-", 
           RowBox[{"4", " ", "Kc", " ", 
            RowBox[{
             SubscriptBox["Cl", "4"], "[", "t", "]"}]}], "+", 
           RowBox[{
            SubscriptBox["\[Beta]", "4"], 
            RowBox[{
             SubscriptBox["OO", "4"], "[", "t", "]"}]}], "-", " ", 
           RowBox[{
            SubscriptBox["\[Alpha]", "4"], 
            RowBox[{
             SubscriptBox["Cl", "4"], "[", "t", "]"}]}]}]}], "}"}]}], "}"}], 
      "]"}]}], ";"}], "\[IndentingNewLine]", 
   RowBox[{
    RowBox[{"InitialConditions", "=", 
     RowBox[{"{", 
      RowBox[{
       RowBox[{
        RowBox[{
         SubscriptBox["Cl", "0"], "[", 
         RowBox[{"t", " ", "/;", " ", 
          RowBox[{"t", "\[LessEqual]", " ", "0"}]}], "]"}], "\[Equal]", 
        "0.978857"}], ",", 
       RowBox[{
        RowBox[{
         SubscriptBox["OO", "0"], "[", 
         RowBox[{"t", " ", "/;", " ", 
          RowBox[{"t", "\[LessEqual]", " ", "0"}]}], "]"}], "\[Equal]", 
        "0.00014"}], ",", 
       RowBox[{
        RowBox[{
         SubscriptBox["II", "0"], "[", 
         RowBox[{"t", " ", "/;", " ", 
          RowBox[{"t", "\[LessEqual]", " ", "0"}]}], "]"}], "\[Equal]", 
        "0.000227"}], ",", 
       RowBox[{
        RowBox[{
         SubscriptBox["Cl", "1"], "[", 
         RowBox[{"t", " ", "/;", " ", 
          RowBox[{"t", "\[LessEqual]", " ", "0"}]}], "]"}], "\[Equal]", 
        "0.02"}], ",", 
       RowBox[{
        RowBox[{
         SubscriptBox["OO", "1"], "[", 
         RowBox[{"t", " ", "/;", " ", 
          RowBox[{"t", "\[LessEqual]", " ", "0"}]}], "]"}], "\[Equal]", 
        "0.0000062"}], ",", 
       RowBox[{
        RowBox[{
         SubscriptBox["II", "1"], "[", 
         RowBox[{"t", " ", "/;", " ", 
          RowBox[{"t", "\[LessEqual]", " ", "0"}]}], "]"}], "\[Equal]", 
        "0.00013"}], ",", 
       RowBox[{
        RowBox[{
         SubscriptBox["Cl", "2"], "[", 
         RowBox[{"t", " ", "/;", " ", 
          RowBox[{"t", "\[LessEqual]", " ", "0"}]}], "]"}], "\[Equal]", 
        "0.00016"}], ",", 
       RowBox[{
        RowBox[{
         SubscriptBox["OO", "2"], "[", 
         RowBox[{"t", " ", "/;", " ", 
          RowBox[{"t", "\[LessEqual]", " ", "0"}]}], "]"}], "\[Equal]", 
        "0.00000014"}], ",", 
       RowBox[{
        RowBox[{
         SubscriptBox["II", "2"], "[", 
         RowBox[{"t", " ", "/;", " ", 
          RowBox[{"t", "\[LessEqual]", " ", "0"}]}], "]"}], "\[Equal]", 
        "0.00003"}], ",", 
       RowBox[{
        RowBox[{
         SubscriptBox["Cl", "3"], "[", 
         RowBox[{"t", " ", "/;", " ", 
          RowBox[{"t", "\[LessEqual]", " ", "0"}]}], "]"}], "\[Equal]", 
        "0.00000056"}], ",", 
       RowBox[{
        RowBox[{
         SubscriptBox["OO", "3"], "[", 
         RowBox[{"t", " ", "/;", " ", 
          RowBox[{"t", "\[LessEqual]", " ", "0"}]}], "]"}], "\[Equal]", "0"}],
        ",", 
       RowBox[{
        RowBox[{
         SubscriptBox["II", "3"], "[", 
         RowBox[{"t", " ", "/;", " ", 
          RowBox[{"t", "\[LessEqual]", " ", "0"}]}], "]"}], "\[Equal]", 
        "0.0000032"}], ",", 
       RowBox[{
        RowBox[{
         SubscriptBox["Cl", "4"], "[", 
         RowBox[{"t", " ", "/;", " ", 
          RowBox[{"t", "\[LessEqual]", " ", "0"}]}], "]"}], "\[Equal]", "0"}],
        ",", 
       RowBox[{
        RowBox[{
         SubscriptBox["OO", "4"], "[", 
         RowBox[{"t", " ", "/;", " ", 
          RowBox[{"t", "\[LessEqual]", " ", "0"}]}], "]"}], "\[Equal]", "0"}],
        ",", 
       RowBox[{
        RowBox[{
         SubscriptBox["II", "4"], "[", 
         RowBox[{"t", " ", "/;", " ", 
          RowBox[{"t", "\[LessEqual]", " ", "0"}]}], "]"}], "\[Equal]", 
        "0.000000124"}]}], "}"}]}], ";"}], "\[IndentingNewLine]", 
   RowBox[{
    RowBox[{"Variable", "=", 
     RowBox[{"{", 
      RowBox[{
       SubscriptBox["Cl", "0"], ",", 
       SubscriptBox["OO", "0"], ",", 
       SubscriptBox["II", "0"], ",", 
       SubscriptBox["Cl", "1"], ",", 
       SubscriptBox["OO", "1"], ",", 
       SubscriptBox["II", "1"], ",", 
       SubscriptBox["Cl", "2"], ",", 
       SubscriptBox["OO", "2"], ",", 
       SubscriptBox["II", "2"], ",", 
       SubscriptBox["Cl", "3"], ",", 
       SubscriptBox["OO", "3"], ",", 
       SubscriptBox["II", "3"], ",", 
       SubscriptBox["Cl", "4"], ",", 
       SubscriptBox["OO", "4"], ",", 
       SubscriptBox["II", "4"]}], "}"}]}], ";"}], "\[IndentingNewLine]", 
   RowBox[{
    RowBox[{"Join", "[", 
     RowBox[{
     "Equation", ",", "EquationsCl", ",", "EquationsO", ",", "EquationI"}], 
     "]"}], ";"}]}]}]], "Input",
 CellChangeTimes->{{3.5799853853373127`*^9, 3.5799853920331984`*^9}, {
   3.580540355869093*^9, 3.5805404181886*^9}, 3.580540554816765*^9, {
   3.59467598675105*^9, 3.59467599451803*^9}, 3.594746255536983*^9, {
   3.595068172303217*^9, 3.5950681809765577`*^9}, 3.649741307916856*^9}],

Cell[BoxData[""], "Input",
 CellChangeTimes->{{3.557920916857533*^9, 3.557920990006133*^9}, {
   3.558291233559305*^9, 3.558291239199875*^9}, {3.561800153351293*^9, 
   3.56180016622933*^9}, 3.6043949275554323`*^9}],

Cell[BoxData[
 RowBox[{
  RowBox[{"(*", 
   RowBox[{"BK", "+", "beta4"}], "*)"}], "\[IndentingNewLine]", 
  RowBox[{
   RowBox[{
    RowBox[{"zl\[Beta]4", "=", ".3"}], ";", 
    RowBox[{"zj\[Beta]4", "=", ".55"}], ";"}], "\[IndentingNewLine]", 
   RowBox[{
    RowBox[{"vhc\[Beta]4", "=", "110.0"}], ";", 
    RowBox[{"vho\[Beta]4", "=", 
     RowBox[{"-", "50.0"}]}], ";"}], "\[IndentingNewLine]", 
   RowBox[{
    RowBox[{"lo\[Beta]4", "=", 
     RowBox[{"3.7", "*", 
      RowBox[{"10.0", "^", 
       RowBox[{"-", "8.0"}]}]}]}], ";"}], "\n", 
   RowBox[{
    RowBox[{"kc\[Beta]4", "=", "44.0"}], ";", 
    RowBox[{"ko\[Beta]4", "=", "1.9"}], ";"}], "\[IndentingNewLine]", 
   RowBox[{
    RowBox[{"L\[Beta]4", "=", 
     RowBox[{"lo\[Beta]4", " ", 
      RowBox[{"Exp", "[", 
       RowBox[{"zl\[Beta]4", " ", 
        RowBox[{"v", "[", "t", "]"}], " ", 
        RowBox[{"f", "/", 
         RowBox[{"(", 
          RowBox[{"r", " ", "Temp"}], ")"}]}]}], "]"}]}]}], ";"}], 
   "\[IndentingNewLine]", 
   RowBox[{"J\[Beta]4", "=", " ", 
    RowBox[{"Exp", "[", 
     RowBox[{
      RowBox[{"-", "zj\[Beta]4"}], " ", 
      RowBox[{"v", "[", "t", "]"}], " ", 
      RowBox[{"f", "/", 
       RowBox[{"(", 
        RowBox[{"r", " ", "Temp"}], ")"}]}]}], "]"}]}], "\n", 
   RowBox[{
    RowBox[{"K\[Beta]4", "=", 
     RowBox[{"Camicro", "/", "kc\[Beta]4"}]}], ";"}], "\n", 
   RowBox[{
    RowBox[{"D\[Beta]4", "=", 
     RowBox[{"Exp", "[", 
      RowBox[{
       RowBox[{"-", "zj\[Beta]4"}], 
       RowBox[{"(", 
        RowBox[{"vho\[Beta]4", "-", "vhc\[Beta]4"}], ")"}], " ", 
       RowBox[{"f", "/", 
        RowBox[{"(", 
         RowBox[{"r", " ", "Temp"}], ")"}]}]}], "]"}]}], ";"}], 
   "\[IndentingNewLine]", 
   RowBox[{
    RowBox[{"E\[Beta]4", "=", "3.7"}], ";", " ", 
    RowBox[{"C\[Beta]4", "=", 
     RowBox[{"kc\[Beta]4", "/", "ko\[Beta]4"}]}], ";"}], 
   "\[IndentingNewLine]", 
   RowBox[{
    RowBox[{"pBK\[Beta]4ss", "=", 
     RowBox[{"1.0", "/", 
      RowBox[{"(", 
       RowBox[{"1.0", "+", 
        RowBox[{"(", 
         RowBox[{
          RowBox[{
           RowBox[{"(", 
            RowBox[{"1.0", "+", "J\[Beta]4", "+", "K\[Beta]4", "+", 
             RowBox[{"J\[Beta]4", " ", "K\[Beta]4", " ", "E\[Beta]4"}]}], 
            ")"}], "^", "4"}], "/", 
          RowBox[{"(", 
           RowBox[{"L\[Beta]4", " ", 
            RowBox[{
             RowBox[{"(", 
              RowBox[{"1.0", "+", 
               RowBox[{"K\[Beta]4", " ", "C\[Beta]4"}], " ", "+", 
               RowBox[{"J\[Beta]4", " ", "D\[Beta]4"}], " ", "+", 
               RowBox[{
               "J\[Beta]4", " ", "K\[Beta]4", " ", "C\[Beta]4", " ", 
                "D\[Beta]4", " ", "E\[Beta]4"}]}], ")"}], "^", "4"}]}], 
           ")"}]}], ")"}]}], ")"}]}]}], ";"}], "\[IndentingNewLine]", 
   RowBox[{"(*", 
    RowBox[{"time", " ", "Constant"}], "*)"}], "\[IndentingNewLine]", 
   RowBox[{
    RowBox[{"\[Tau]BK\[Beta]4", "=", 
     RowBox[{"\[Tau]BK", "+", "30.0"}]}], ";"}], 
   RowBox[{"(*", 
    RowBox[{
    "expression", " ", "of", " ", "BK", " ", "alpha", " ", "subunit", " ", 
     "with", " ", "\[Beta]4", " ", "results", " ", "in", " ", "slowing", " ", 
     "of", " ", "activation", " ", "kinetics", " ", "by", " ", "almost", " ", 
     "30", "ms"}], "*)"}], "\[IndentingNewLine]"}]}]], "Input",
 CellChangeTimes->{{3.551387434397016*^9, 3.551387489317333*^9}, {
   3.551471269147584*^9, 3.551471270146304*^9}, 3.5515527941711082`*^9, {
   3.551587892239686*^9, 3.551587894771047*^9}, {3.5516832422893744`*^9, 
   3.551683242767829*^9}, {3.595067628564245*^9, 3.5950676344765673`*^9}, 
   3.6497413211337748`*^9}],

Cell[BoxData[
 RowBox[{
  RowBox[{"(*", "SK2", "*)"}], "\[IndentingNewLine]", 
  RowBox[{
   RowBox[{
    RowBox[{"EC50sk2", "=", "0.74"}], ";", " ", 
    RowBox[{"nhSK2", "=", "2.2"}], ";", 
    RowBox[{"pomax", "=", "0.81"}], ";"}], "\[IndentingNewLine]", 
   RowBox[{
    RowBox[{"pSK2ss", "=", 
     RowBox[{"pomax", " ", 
      RowBox[{
       RowBox[{"Camicro", "^", "nhSK2"}], "/", 
       RowBox[{"(", 
        RowBox[{
         RowBox[{"EC50sk2", "^", "nhSK2"}], "+", 
         RowBox[{"Camicro", "^", "nhSK2"}]}], ")"}]}]}]}], ";"}], 
   "\[IndentingNewLine]", 
   RowBox[{
    RowBox[{"Reverse\[Tau]", "=", 
     RowBox[{
      RowBox[{"-", "1.29906"}], "+", 
      RowBox[{"45.51905", " ", "*", "Camicro"}]}]}], ";"}], 
   "\[IndentingNewLine]", 
   RowBox[{"(*", 
    RowBox[{"time", " ", "Constant"}], "*)"}], "\[IndentingNewLine]", 
   RowBox[{
    RowBox[{"\[Tau]CaSK2", "=", 
     RowBox[{"1", "/", "Reverse\[Tau]"}]}], ";"}], 
   "\[IndentingNewLine]"}]}]], "Input",
 CellChangeTimes->{{3.5514253177574863`*^9, 3.551425340816524*^9}, {
   3.551429385756394*^9, 3.5514293904970007`*^9}, {3.5556071866165113`*^9, 
   3.555607191190639*^9}, {3.580534270795223*^9, 3.580534272193644*^9}, {
   3.63018021129788*^9, 3.630180213520562*^9}, 3.64974133737081*^9, 
   3.649745430860442*^9, 3.649778248940381*^9, {3.649778295026442*^9, 
   3.6497782995042048`*^9}, {3.650222976240408*^9, 3.650222982316804*^9}, 
   3.6502230227420387`*^9, 3.650223057285244*^9}],

Cell[BoxData[
 RowBox[{
  RowBox[{"(*", "SK3", "*)"}], "\[IndentingNewLine]", 
  RowBox[{
   RowBox[{
    RowBox[{"EC50sk3", "=", "0.6"}], ";", " ", 
    RowBox[{"nhSk3", "=", "5.0"}], ";", " ", 
    RowBox[{"\[Tau]actSK3", "=", "12.9"}], ";"}], " ", 
   RowBox[{"(*", 
    RowBox[{
     RowBox[{"assuming", " ", "one", " ", "invariate", " ", "Tau"}], ",", " ",
      "ms"}], "*)"}], "\[IndentingNewLine]", 
   RowBox[{
    RowBox[{"pSK3actss", "=", 
     RowBox[{
      RowBox[{"Camicro", "^", "nhSk3"}], "/", 
      RowBox[{"(", 
       RowBox[{
        RowBox[{"EC50sk3", "^", "nhSk3"}], "+", 
        RowBox[{"Camicro", "^", "nhSk3"}]}], ")"}]}]}], ";"}], 
   "\[IndentingNewLine]", 
   RowBox[{"(*", 
    RowBox[{"inactivation", " ", "is", " ", "voltage", " ", "dependent"}], 
    "*)"}]}]}]], "Input",
 CellChangeTimes->{{3.551425512597913*^9, 3.551425530692857*^9}, {
  3.551429397039678*^9, 3.551429400951576*^9}, {3.630159519341744*^9, 
  3.630159533582266*^9}, {3.649741345388495*^9, 3.6497413496754093`*^9}}],

Cell[BoxData[
 RowBox[{
  RowBox[{"(*", "SK4", "*)"}], "\[IndentingNewLine]", 
  RowBox[{
   RowBox[{
    RowBox[{"EC50Ik1", "=", "0.095"}], ";", " ", 
    RowBox[{"nhIK1", "=", "3.2"}], ";"}], "\[IndentingNewLine]", 
   RowBox[{
    RowBox[{"pIK1ss", "=", 
     RowBox[{
      RowBox[{"Camicro", "^", "nhIK1"}], "/", 
      RowBox[{"(", 
       RowBox[{
        RowBox[{"EC50Ik1", "^", "nhIK1"}], "+", 
        RowBox[{"Camicro", "^", "nhIK1"}]}], ")"}]}]}], ";"}], 
   "\[IndentingNewLine]", 
   RowBox[{
    RowBox[{"\[Tau]CaIK1", "=", "5.8"}], ";"}], "\[IndentingNewLine]", 
   RowBox[{"(*", 
    RowBox[{"Initial", " ", "Conditions"}], "*)"}], "\[IndentingNewLine]", 
   RowBox[{"pIK1ssIni", "=", 
    RowBox[{
     RowBox[{"CaiIni", "^", "nhIK1"}], "/", 
     RowBox[{"(", 
      RowBox[{
       RowBox[{"EC50Ik1", "^", "nhIK1"}], "+", 
       RowBox[{"CaiIni", "^", "nhIK1"}]}], ")"}]}]}], 
   "\[IndentingNewLine]"}]}]], "Input",
 CellChangeTimes->{{3.551425650449902*^9, 3.551425656187215*^9}, {
  3.5514294166544733`*^9, 3.5514294203182907`*^9}, {3.6497696790975523`*^9, 
  3.649769698701784*^9}, {3.650223105083109*^9, 3.6502231114907722`*^9}}],

Cell[CellGroupData[{

Cell[BoxData[
 RowBox[{
  RowBox[{"(*", 
   RowBox[{
    RowBox[{
    "Local", " ", "Calcium", " ", "to", " ", "test", " ", "the", " ", 
     "effect", " ", "of", " ", "calcium", " ", "puffs", " ", "and", " ", 
     "sparks"}], "-", 
    RowBox[{"not", " ", "used", " ", "in", " ", "all", " ", "free"}], "-", 
    RowBox[{"running", " ", "models"}]}], "*)"}], "\[IndentingNewLine]", 
  RowBox[{
   RowBox[{
    RowBox[{"CamicroCl", "=", 
     RowBox[{"10", "/", 
      RowBox[{"{", 
       RowBox[{"1", "+", 
        RowBox[{
         RowBox[{"Abs", "[", 
          RowBox[{
           RowBox[{"(", 
            RowBox[{"t", "-", "20000"}], ")"}], "/", "5000"}], "]"}], "^", 
         RowBox[{"(", "100", ")"}]}]}], "}"}]}]}], ";"}], 
   "\[IndentingNewLine]", 
   RowBox[{"Plot", "[", 
    RowBox[{"CamicroCl", ",", 
     RowBox[{"{", 
      RowBox[{"t", ",", "00", ",", "40000"}], "}"}], ",", 
     RowBox[{"PlotRange", "\[Rule]", 
      RowBox[{"{", "Automatic", "}"}]}]}], "]"}]}]}]], "Input",
 CellChangeTimes->{{3.621879844850697*^9, 3.621879913096492*^9}, {
   3.6218808637949266`*^9, 3.621880864730603*^9}, {3.621881004663498*^9, 
   3.621881006311158*^9}, {3.6218815188884*^9, 3.621881519008134*^9}, {
   3.621881834013949*^9, 3.621881835291648*^9}, {3.621883142283918*^9, 
   3.62188314336242*^9}, 3.621891026772838*^9, 3.6218913342466993`*^9, {
   3.649769701628799*^9, 3.649769708381063*^9}, {3.650223200889826*^9, 
   3.650223241558133*^9}}],

Cell[BoxData[
 GraphicsBox[{{}, {}, 
   {Hue[0.67, 0.6, 0.6], LineBox[CompressedData["
1:eJxF2nk41N37OHCFKEspSqTsVER2mvf7fT92UtkeW9lCRZRCisiSLUmkyBJJ
RbKviZB1xszYzSKyl63IkhR+o+/1ez7zh7lel7Pd97nPOf+MyPmrpi5bmZiY
7Bl/Nr9fyeGGKLWGmJ5RvDUrU5ZiO7cVPI6SBscbUjRm7ZeKlqez6+yj1ED5
edLHqtRXioJXOph0ovQh702YZ0NcjuJawFiGapQVNFTlmrXZFCp+C/s2Jx91
CR5oLd/e0lGlOBG1kCQbdRNMLGuve0p2KY5wLM8cjYqEPzPsLw5LbFGK83E+
bRH3FLanennc+3xJacZShfvEeibo5++IVlPrUOKe6nuZypsD3zbun27OVlWO
2nWMtqegACyk8c3kY4XKMqcJTrYzxdBf8TxgWVFcBRukZp/QKof3dTMeRWpv
VLqylZtD7r0Dtc5v5Z55yqo7JQXqHZ9WA0kz8wzfXJ3qzVla1MmpWvDI2ngv
MO2g1lSyK+lCcD1UFCV/lfjJpM794Cyln7UBfnROP6wLylb34EoIsMhthFfV
B+eFM65qiFx4uDtNqRl8/nxqaMpXPTHt5Mc9OdgCkQtsb0ebpXBW2QK7vMZb
oNeVIuEhKoNrnKniWZtuAe5h+buur+RxqT6/eXl+tcCLLo1TF61UcUYRtwXV
97RCbqh9xOg2PVz+m0DpKL1WkJoQLt5TeQHnOR+iebiwFdZsx2JGr7zGfVIW
0y4pb4UTpQkHUtdzcfp+DTpITSv4SpQmy1QV4oSZWQxMCK2Qc2GkDiYrcPf1
sgz7O1ohgNVS52ByNW4lWtvIhdIKRh6s2kUH6nHOHWOnvg+0wvuN0tc3/Rtx
nbxhZ26NtYLuM98dyuGtONRawoR5mmFCtkyCPQn3Jq3JNGa+FbbqSWfmJnXi
9o64mO9baYUlJbcbY3t7cSGS2yyer7dCu/TJJ3X6NNw3t1eWR1nxYEVyY2s0
HcTZFOhal3Hg4daj6DI/+RFc88KEDbYbD5RujFW1ZxynoBZxDs+PBw8mGke6
0hTu2W0pO7NDeHBoios8e/M7bkd9i/2ABB4yRG/f5fzyA3eD9ZLjRRk8HD55
WEywYhk3asDuNK+AB9JOuakLp3/jjB9kO/ur42GyuDaf4zITUt2lf4EV8LDP
5MrSci0zIr1v8mKsLmP82F31HI1sSMLZKNf9p/CwM5lttDCFE2HKOHz5hRke
muVyrPzUeRD3Mby7rA0erhVbLTyp5UWo0m5XKhzw0HMpT8ifaT+i7bHD85+L
ePjM43DIQOwgUlj05lqbBx7saMzxFUdFkQPLhl7/euPB1tPBRXVaAonUmPb+
7IeHWI+zrcxeR5ClwOgbrsF46I/vHHOflUOauyZeh0TgoZYnJCCcXRFJktSk
pcTgIWudbxVXooK4+qXtKHuEhxqfi/sXeU8gGuSVE+SneHA9JxA0Ig0Ip6i5
x5d0PHyc2BcVaKiFDPgUPGN6hYekKWVxg+16SD5+R8f+t3iYub/Reu3uSSRI
6MIWxWI8BD1YxpV5GiOm1+oVjCrx0J2t+vTJKzNErOmAs8sHRnze8vtGAi2R
Rf6bjwMb8aAeb+TLI3AOaXbvbk4kMPorOikktTsgSXXHVgo78GBgrWGVfNAZ
ceW9d5jQx9ifWxtfTu+9hGhcGrcZ/YSHAXl2vTKqO8JZDff/jOChYsm8zlbv
GjK4M7WGbxIPYqaZsn2l3kiB089vx77joS6a/tW76yYSVGEqrL+Eh7vW4exb
GwMQU458E8ffeDD3mRI1pgcj4vbbQ/22ECAqNl7tiHsYslTsXPqIjQBwv/bZ
9/IopHlb3fhbLgI0vZ7xChh6gCTZCO5r3kOAuGPbg7Wj4xG3/Bv6n/cTgFXa
1FxU/wlyYmvXrZVDBJgpPsIs15qMcFrI5vJIEmBFqFGEvj8DGcyJ/HREhgDp
tm5fi21fIIVro1zaCgTwe6anz3vqNRJsgmG2agTYfS8rKI3jLWL6MtnzBkqA
c2U2G0ojhYj4r6XnsdoESLyK2fb8W4osG5l0ZxsSQCmdOUknqBJpyXjL8tGY
ADXc+0PaI2qQpEU2lX4LAiyyP3FxI9UjbvpOFxfPESBgle9m680mBJf6IYnL
iQBc/jzdAl/xCNfcfoKkKwGqvzYsftBuRwa1fH5jVwlwo9lDzHuoCylM7JCx
9iHA5RQmv0ZiHxIyfdTuuj8jvhChdtP7/YgZFhEbHUyA5OzLEzteDSHij0bq
siIIkFKm98paZAxZnkB+1MQQYGPs8qnT1l+RVo2nYpRHBAg9wDZjfGMWefpg
0XzuKQFyYp7VN/XMI24jZ8K3ZxDA3hjtdUtcQnAquRWirwjwb/nFrHCpVYT7
3rbJE28JYHOg6opf0QbyecBR4N9iApQv3rbKU2ZGC4/XnLxSSYBaKYfD906y
oSFh/AERHwhQ9s9lm3BNTtSc5pWf0UiAbd2iB/okeFAJ2fbP7wgEmHTOqXHr
5EWXg47wdHcQIOj2IZ17+vvR1p4wzZk+AuSrzob2VBxEk6WHvVgHCND7zWDw
yxtR9PJt3MuDo4z6qRAjPCyWRHEdiX2qkwSQ0k18lpVyFOUWX2Az+U4Asm+K
6HqbPDrke1rdbYkAON3bIkbXldCithy30N8E+PY0LGfPhBoacog1NXVLG5Ra
eMbv+hdFzb0cSGVsbRB7lDz20l8TrQqw5DXjbgM9R11h+yldVDjy9Nk53jZY
bDid/8TdCA2P18mMEWyDJp/JTqYXJuh0Km7yiGgbNBwIvflk/F/U+LWifKt0
G7h8kAsaUDiLlhcd8XWRawOK9sxtjwkH9EC1yIetKm2QcvCe905mFzSkmZ81
A9cG6eOXJH6LuqFfO3YaIVptoON29ri7lid6un/bI7pBG3zpabrQgXmjpeNr
NF/jNnix5UC8i/otVGBuUZjPsg16Ets0m67eQYNWpy8W27ZB7fKfGzZPQ9EJ
ltH8M85t4CMpXSjlFYka7aQvzbi1AWnYmyZy9wFatL8Td+9aG4T7nKtK5XqE
7hVvDZW62QZzx++rdZES0dvHagmNgW3QX0gJ5qlPQ0fUynnOh7WBeINP72Ry
JqqvlWe1Ed0GqBB7xlW912j+qaz01HhGPNHr+UbieSivVcqE+tM20L3CN/od
K0b9zsfLUtIZ+TJIaPEbLEeH3KO8vV+1QZhijP7et9Worm/Qe568Njih4epe
/LsefRvsu7WghPH/f56pUOOa0d33rxgYVbVB9GVMSsmSiPo+cXk4WdcG9nZ1
p8NJneinjHOU8JY2yLU2rOx06EM1c80OipMZ+ZRfj5gS/4Rmlxm61Pcw9jP8
ya2dZcMod90/b+362yCfL1KX9+QE6k1QW/g9zMh3cZ7jKu8MSu+R03j6tQ1O
2965DcXzKHyWDFb53gY2mapIofEy+mpSqLV7qQ2IdpypmVJ/UM5F3p3X/rTB
vRcsX842bcGur3NYcDMTIclYvV/w+jaMys6clrudCIZK88ezbDkxZM/qqP4u
IqSV04J/fuPBMoXmj0zsJcJarbqAWuFejF3667VQISKc/liua1B5ALui8LlS
WJwIrLnzjlvkRbEeXN9GzREidBom91hySmEaeiTds8eJ4ChJ4LmqLotlmDTG
rKgy2v+xLm6OUsC2nXvf8xglQvr9tW/6kaqY+4ViQUUdIhBVrLniRxGsyzPn
fMdJhud3v/m9pomp+WfkeJgSYRBvEGEnqY89C0uc22FNBOWkgAz6u9MY88MH
qtn2RDjn8k2w4YEZdik5LFDnAhESazTdb01aYeSs200j7kRYWqFFSdTZY0oF
XpxBXkTgbLoYV4Q6Y8nv3MyE/BjxMxvOsfW6YkyNjslVQURoqZIWDQzwxC6Q
rYYtI4igsjC/XL/LByNSz0gvxTDmy/t8YmbGD1MY1b0an0AEXpZs/0LVYCxp
FimXSyHCHrr1pBh7OLb+U2mN+JwIk9/yB4SV72POW2W03bKJ0BTw+DAfTzyG
5xSLZisgQsIl3qk3UolYgmTvFqUyImjW1xo1KaZhDhBx0+E9EayuQcDk5Uzs
qI369/v1RNB+71L4BXuNLXtNu7xrIQJN/FP/Lps8rD4m7dM4iQgSD6c51CKL
sfuvz5jt7iFCmBf/j8KLFZhl/RYCSidCoUiQXFhsDSbaXwKXhxj5uvT++603
H7HZRZeKxAnGfGG5uyXiWrBKbv5jjTNEKD3CNZhbQ8LuShOy5n4QQcuTZv6k
rgs7o3lbUOgXEXBlA4Na6RRM4NyxeIMNIoxPx223LR/AJnyG2G+wksBzH99l
sVcjWFFs/J1MDhJEVoYrqll/wW7naC+TeUiwN6H77AHRWUyvYdn99z4SHCps
aljh/4HtHsgelTpIguQvB70VbZexgWUbG3NxEux4FuUS4/0by97F1Rl0hAR6
J4TK9CqZwOtIrV6ePGP81orSahkWQLWvfaCpMMYL0ypk4mOHHXZiytsQEjxj
PtUw7MIJvb69uQpaJEDvKYdeCNsFGXERovYGJDgloieALuwG91z1p9FnGPNj
9nqFbnyg2jS9s/JfEthRv7z7QN0HWz+nhY+dJUHVNIXn6lEBIK2cWdt1ngQt
diL9eLMDkLR7qzdyiQQuo8+wo3oHwUmmdMr1Cgm6Xt9yL9k4BMd0Lzg+8SYB
iZS3Y7lGGH7Z81M/+pGAphBEXbATgcZbhNPfg0ggx55sxzcuArGPbjcJRpAg
k3x/5IyZKNjkHcPpx5DgjUn5rsG3oiDRMlTs/YgE75LyTOYXRWFuKP7w86ck
+Hjf8mzQMTGoXtXOIKWToPGDjYrsOTGI4P25d/UlCVJStvw6ESQGpsdyYiTf
kkBin75iQqoYHNQ/y2JWTILi7fMXW4vFYNKRy/9OJaN99QVL4UYxKPWvnc/9
QIK1iL1cWZ1icOfxtUvURhJcMdUOkPwkBoYFYp9Z2kgQkGe978yYGPDhe/89
3kkCGW7znZlTYjA0EkG0pZCg9OpZq4jvYpD7R13r3gAjPwFMl4wXxODG3pl3
5aOM+LymJ3DLYqAp/0x+dJIEzHkPfQNXxIDL0Pj1zjkSRPMKV51YFQOq09aD
uGUSBM0xF8X/FoOsgNKES39IUC7ulZX8RwyuJl7geLyVDEHZlc9c1sRAo4g/
pJ6dDDs7Tz3Zsi4GrG2ElVluMrBOfrO4xXDH2O2rAnxkGNnjo9rLcMr6sQld
QTIceHHjteCGGFzgHz7nJUKGiyKX0kwYPq7wqDtdigzxAyIzfgz/OaljSJQl
wwecclgyw60uP+tWFMlQ02DytpjhR3dyVCU0yDC/ynmoieEfZ3429AIZAvWY
VXsYNhXWMQ7XIwMiSPL9zHDxXPwnldNkaFouon1hmKd+6NIXczK4Tdfv/caw
Z9yxpcSzZPBOPlX1g+EOx9vB+ufJsCU+RmaZYXkFAtevS2TgHbr4foXh2K38
yTlXyXCrnf35KsPfulwkbW6QYfEjhf0Pw6dflBTvCGDko0ZuzxrD+V5bsPeh
ZMgjH6Zumkv7TNvle2SY8S11XWfYnTfN8kAcGY7eEe/dNHFsapSYSIZhvIP4
BsMyZWqeAc/I4Ofz0W7T0WHhf2RfkoEiUx216al/eyIHc8lwat0iZ9OGkqJ8
scVkiLsYW7fpN8tXn2PvyPA+Pblz09tbamTnaskgJi4wuOlLiRxVGc1kSN6u
+WXTrRetdU1IZKB5Ls1uWlrtddeWHjJMZfb/2HQE+5JdMZ0MXBVXlzc9QdWc
Pj9MBv7DnL82rZvz0HfPV0Z9uC+sbvrVrUHmxm9kkAaLP5tmNZR56L3EiMfB
am3TzgJ+ByT+MLy8Z33TjVMt2b1b24FfIvWvxd/zKYdvbwe+r+t/HRrtVK+y
qx0ee+tubNo/DsIx/3Z4JLrx116JQif1J9oB2fg/b33qw6pxrgOY/n7EwfDC
ufEzTf/zl8OLdVZSnf/57mx0qmPU/2ygp8C2bNv1n9/FaLh6inf/Z/x5iy2s
X/5n5x2TRgeqev5zzrOB2P13ev/zLVaD8Kfmff/5eFBk6oWa/3lytaVYUZIC
X9b+b/2einXv91hSYDVp/a+XL1c2LkRQwMxR568Dv+s1bYmmQEg6y1+zeVGa
dj6gAKUo72++Hi5faBaKo8BBQfW/5vdbbj6aQAGdz6l/85+xFtainkgB16K2
v/sjHczXqpdMgQ8DJb83XcjysvXfNAoU0JC/+6keqYR3yqBAsK3hyqY/cjTi
r72gwPBwwdLf+os1I9x5RYGfZ1T/1kvX7lFCTA4FDr9I/FtPNk+ut6W8pcAT
Kc+/9Tayfysxp4AC38fh86Yvp8URK4opsPTGoWfTi8IipKYyCixPf2/a9O2s
QlJ3JQVkYluKN80iDeTh9xR4aHr+6aZjctvJ3z9QIEK61nfTe+Xs29fqKVDl
oHFy08+Kv7VzNFHgbpvNrk1LqgR27G+lQKlM7MfN81fwjqtTqo0CWqqUs5tW
Q9I6lcmM+QZMejbPb12dTJdWJwX4RrNFNq2vXd1l0kOB/XBGZfP8d7ac7Lan
UKCu7C7T7814T/Z3e9ApcHEbl+uvzXjJbj3+AxSQXQ81+cmwm+lqT9QQI19E
+fjFzfusN6o3cZQClZEKP+cY9rPe3/dyggJnInpwMwwzD2T3lUxS4MUwYccE
w30nto0wz1JgqrVAbIDh7GSnWbM5CmiUmKt3bp6PX3UrLxYY63fFDOs37yer
gyyLyxTwDpFlesuwcIX/Tu1VCgTuf5AQy/ACH00gYY0Rz6DsW1eGm71VJMeY
qDD7wVhKleGk7kfHlViokCSWPLLAuN/dFOZxd9mo4OC03TmZYSTutH7PDirM
xQx7iDG8ay7XTJybCs+P+l8NY7wfI6e323vzUEFxKgNfwnhfSvMuuDXyUiF/
lpeWxnh/IjgbfXj5Gf1td5bLMt4nm8siwc6CVMBECPG6jPdLhhB4v/QgFQTf
OKR9XBKDdelPiSyiVLAIsdX0/MHIf4T6C3MJKmRUW7/k/sZ4zyae5GdJM9Yf
e/uAwVfG+6iz+G7xKBWeWF71KhoSA4MskyZtOSpwjdwurewTgwPMBR0JClTg
V2pVeYVn3O+OnJ/GlKmgIgM19yvFoL7O9YuSOhXOMuMfI5likHCo5cddHBXI
Uh4L6mGM9y1QfL0Ho0KA24L+C3vGeRkI3i6hRYXbZQUmMnJiwIn7zOujSwXp
1OABrnlRGEzGCTcZUCHReu8VlkxRKPr19CjfKSpEpVNE7VBRuGv1U8XFmArB
kfYdoh9FwKLCXLPMjApe7lHHHQ+LgPTe4lOsllQQEBarzPEUht/eO63/taFC
XYX7O4+jh4Dc7e780pbRXriXw1leCDIUCFeXHKgwrXXrDH1RALzipPx1nKkQ
clW8OieUH3Tn7oY/vkiF6uEXcpWzfDCdh6UpX2Hkf27R1D53F3zgTMsOu0aF
h07/RByy5oSHl1dLer0Z+XyaUeRXzQZOBMtaiZtUqFqhWOY9ZQaVw2UEH38q
sDyPELuyuoGxR+7uawqkwtjNtTTZzl9Y/8TVYb4QKvDNv3OYzlnE8nVIMy5h
VBCJ8xK3cJ/DgrKOrJRFUiFT4rFz0dIkZsocybztPhUe3+v/YeExhkmcH+e2
iGX4lfdlJtYhbKVOU+BVPGP9E9aqqztpGOFQhsTyYyp0fM1WehDXjaUGrsnr
PqVCY80R9ri7ZOzqgA3uSSoVcsJUhh42t2CauEq9iXQq/D5W66gd+hHjTeEz
U3lBhdCvTrE6XdXYxK/rduGvqLBabcv/9Uo59s6qw7Uvh1GPrE9arG8UYfcr
ZH0k86hwOb/A6bt8Lma3NzroRiEVDKMtyeKyL7HjPl+jm0uoEDQdPhN8JwNj
6dFJ3FtBha6B8ZL8iqdYn8KLzAtVVGgq2chq5ErAcuKY8strqHDdxOXbGcNY
7NjNEybkOip8dBvosOmJxErtbiyONzDWs3AtRac8FFPXKUpca6aCi+LLQ1rG
d7APR2c0+AhUUNv6oAA3chPT2i01KEOiwl7Bu3vKWr2w1hXHYO0OxvyfeCcD
b13FTn9OFT/XTQW205fNnnK6Yt1NlBavPsb+VBex7fnhhFm93X05msY4z51z
G09b7LHB+FPcLz5R4dFFS+cEc2vM6VZkUdVnKkTIHCKpK5pjX+0bzLtGqHA4
jktrUcgY89Bd/zk5ToWLaWuN2HsD7IeMesqWSSp0L84mcMRoYzf3eKP7Z6gQ
k/LJYeEyYGu/8oflv1OBvc6oYfAfDSxkaPKu/g8qcCfnc6QxKWPsLeLSDktU
+GpqPVhBlsdi8uzbfFcY9wGZ9cH2qSPY7oTkK7G/qfBJC6k1ipXAEv16eV6v
U0GmuMbxip4IdsBxV9mHLTTwUzYa/1gmiGXqnbTqY6GB68kpzy6NvZjUsfDf
s2w0iK382B5D4cHe8tY/Y+WggSa6JyfyNSem8Pv3P0LcNJBRS393kpUNqxhW
GVfioYFI5OvDw0FbMVzrtUgjXhq0dspFO31cQ+vz3x513keDmN3F5frzP1Hd
x1/I/gI0ICqKT8bpLKBEf9Hrj4RosJPQIbGy/Ttqct6WL1eYBiOJJzToWybR
Pv2kyo9iNLDp16QoSo+h5+S6z9IlaXCWw/3iqX+G0GE+7o35wzQQkn95JVOD
jl74o5+5XZYGUjwT7N1He9HpkVAdEXkaRCyXPCzh70Q98R++qinSYEC77/XX
9DZ0ueBXtLEKDe4GhsaymDej/k+U5C6p0yDPi4X7GPdHlCngatcdHA1CZB/s
LlKpQcOd3vgkYjQo/KPrvppVgXIYjvMXaNKAJJ00gEqUoA/lhaubdWgg2BzL
RGMpQPn2nbUf1KfBtZUHTiliOWjy2uOtyydpQFfKil53zEKFxzpecp2hQZX0
J4vUyAz0JYHDQMKUBmnnr7qm9yajR4p0Z3D/0iCRz+OgEv4xWpgYHGtuRYMv
aZT68aI4VDmwWsH9LA2mzy+GFtXfR6ucf/aG2tHAv6z56TWHCBQ7qXArxZEG
5TxRHHNbQ9HG4x4HSpxpcK7YVDbpeyBqyJ9dS7hIg91T+34rH7uFtq+PnB9x
o8H+ft886WBv1HxcaNuqByMfboeqFUo9UXqbVQ7PNRrwjzz6wKdxGbUvfmR0
2JsGSJSg+7jCBXQsifwdfGnwMe0ZaiV4HnW9s/2RlR8NFuhxatP3bdFvLtoq
ngE0mH/dxBlzyAr1NrpDiwiiweqv1iX3EjP0l0LV7fRQGjjtizwSyW+MVl4k
Rb4Op8GQto3OQzdD9GbqUEJBFA1Y7Sm6/gU6qFrnQkbFfUY9CWVJ7Wz/B11h
ZcurjWW0H9EL2tBE0EoNgXct8TRQ6KhgS+VUQ29elW1qf0yD9qjzbZ+aFFG1
LOikJNHgxzOCrr2WPPqTajbwOYUGe5i4gy0bjqDlXBcnvzyjgRunOHMwmyR6
Q9Nv6ftzGhRcqjVqFBNFVXxjtqxk0aBWMjDs4YgQupybwcWUzaj/SuYu/wx+
tHyoZD97Lg3+FdENOHaKF73B1yKxK58GKq0x9ks1u1AVQ/px/iJGfV/WC0pP
50CXAmcR4VIa6Mf6vdlN3IaWljAZSlfQ4HTv18yjXVtR7697LOSraBA8lZ0U
sXcDURKSOq9WQ4MWjqkIrOAXsmiicQXqaMC2Dk/tNZaQ0vBTfvoNNFjTM8jn
jZlHvN87hBs304Cwe/s2K/ZZRGnOK94KT4N6+4KbrqxfkQXxiGcORBokPSyv
rB8eRYqtk99caqeBo66aoNKNIeT6g7xyzy4aqNquWDLr9CMKDXUfb/bSoJkj
c0E9qQ/58bObHESlAaz+cTlV1YUUy3yhR/bTgO+lpogTdzty3XF14uEgI380
5gq7j3hE4QnXQtIwDZjGi+yj7ZuQeYLwRsYYDRqdRi38a+qRwg1FjpwvNFgR
8rd64VODeCrp7SuaooGt8TENtpuViLyrjdi7WUZ+oYT5pXkpMpfmIVc/R4Nw
uS92X8cLkcKuoBP4BUa9lbBvDd//FvFkS9DrXKbBPqYtw7vsXyPyuNdmtF+M
+0nWNmf12gvku2eV/fAfxnhNkkaichlI/kvS5ckNGhhB/OTUj2TkCn3Id34r
HfaL3l9ruvYEObZzMfQXKx2U6V16v4rjkW9abA+3bKdDqFmcwvqRWCT/pkDq
dk46HFicSF/4HYVcyZPN5tlJh4cDmhleuWHIsREo3b+bDi5s97cM7glBZvea
14nw0QF+q7xcORqIvD15kXiYnw5J+Nnn7XK3EPcgP+pxQToM6fbZAbsPIlMW
M6Z+kA5jVXvtHsddQ2YmM+b+EaFDeXLvTsNzHsjbg6V/DMTpwPtaZyb+3iXE
3ayF3VSKDh8mui5yhDkjMpF0XpsjdFBLtxZ+ftgRma6eFT4vS4d/us9tW604
h7yZZ5J1k6eD9ezPJd7tVoibJK/6dUU6pJ2yMzQ9ZI4cOSul46dCB+rD9zeY
6cbIVKyGSYg6HbCCpntDJ4yQN42nbO/h6JDYwh/Ul62HuP1ycI3H6LA0/kzp
QK8WcuSYt0+yJh2Mp5/eO/YckMnzEcGZOnSgXIlkuz9+Avlx/VLSjD4d3rwX
ZJXdqYr8CTEoUDFirD8yHjvDo4hse3SkOegMHWK0DboeRcshu15wDBBM6XDk
UFe6r8ARRKBkZoHXgg468/8K5qRIIOINpB321nSQGL37PHdMBDnWnS+Sc44O
BtIWUjteCiFqo7FqC/Z0qMnMyiI/5Ec0FzzPIE50KEjedv2YLS9ixGx6IeIC
HbRSOxc4RnchFnsUAzpd6TDl/Gz9NAsn4iDGmyDoQYc4TrvYDowNcVNceuPi
ydivGafod0bMiLdWX32BFx3OpKRqdm5jQgLNKqi/btCh99HzNvuMVVykU9J3
LT86EBO787WFl3HxXre2PQigQ7Q97XWQ8w9caqiNEDWIDtf1LXsLnnzDvXp0
Qkn0LiP+Pe/wxGuTuMIXB066R9CBpfOSmrLMOK6qZM2x/B4dPN7WMdWkD+Ma
GwZvMj2gg3ZummSS9QCO3F0baxhHBwvOFJLXdSqOMprxKiGBDudmfhpW2vXg
hhaCawYTGf2X5XffWe3ATTE79Uin0IHfPOcTlzERt7hHe/r6M0Z/bJ3ZIK0F
ty4msbXmOR3qzwBTY0kDbrf2FzmTbMZ451+OjXu/x0k659iO59NBNua9MYd0
CU7e+563XDEdaq3OcMHWQpzG3cvRt8roYB+5x2K64Q3udJbsO65qOhx8sp17
pDITd2OsiFcFT4d0U5UUSed4XNBi/NEgIh0U8p+fPdD5AHePxVuT0M7IV0Jq
99vuKNwzcRVPuz46fD23z1JeOgTX5FzVFj5Kh1Pm+pP1zNdxZO+UkY4JRj6u
nREq1byCo969/Utgig51gx6TZu6uuJksVKpgjg4Xr892ri854njHP4ZQ1ujw
Wtr7o9O6Cc7ZpU1dmr8feh5TjdRNFHDCa1Ff1QX7oYZ3IiVPWw43kKCfePJg
P7j4GAnRi47gLBqbFq+I90Ng9AvFrJtiOH2xuoIy+X7QCuGSrm3hxckOl0po
GfTDSe8wY88fP08sn3vGY+fXD67TBnnKWXUnosyvTT761A8ZM5+r4/aZnVDf
+8AopOgT1AqrvXJk8dVIaOR8bXFzALrtNX35H79Xj92SrqpzYhCSn8eNP3zE
o87Hk+1fzv0ZMqZCt6rgXNR0uPZUcPV8hoXn1z/RWjpUma6sdi2YD0HXW4+t
7OxqqvkHfMZna4ZgllAfPt/6VqWoPmOBfmgYMD28+K+S4yqr7RFnt98bhltm
Iec8eouVk3oO1R6ZHYbY4rE76jmayuEZ9Yj16RHwxJWxNJjSlKp6D+7FV4yA
8qj6nPlxDyWtLbJTRwVGwVzZMPbPNIfShRhXjVHBUTBLqvg2/2e70r39r+4l
C43C2zWRpmB5dqWO44eObhcZBf8e1graEovSufM87hNSo3CiZO5FfuCGonfD
0myG8ijcRd+k8nTNK74K+zDPZzIKL//k+U7uoCjieX7/QzIdhVPzFUwn/HsV
Z9JU4++ajwJbo2Px8LYeRYXyQoUFy1EQuOYd3nipU/HDRKZXh90oXHzS9/GN
GUGRohexdM99FHwt+tJOynxQXO1u0NG8Mgq9++JToyWrFQ86MD35dXUU2k+R
33RpVSk637ylcslrFFY2jkvvHCxXnMu+7KvjNwpHOTM/cFkVKe5Rzm754z8K
eTKPrrPJFyqq1I/tKw0Yha7S9Ciaar7ibZptpWjwKDi+0TI3MX+jmO6SzE4P
GYXm0Xs6wgnZih/n+6zi7o6Cy63AEuYfrxTHA/bk6IePwiP1wO0/Lr9UZN9h
/GsjYhT+/++7/h9Ox5Eo
     "]]}},
  AspectRatio->NCache[GoldenRatio^(-1), 0.6180339887498948],
  Axes->True,
  AxesOrigin->{0, 0},
  PlotRange->{{0., 39999.99918367347}, {0., 10.}},
  PlotRangeClipping->True,
  PlotRangePadding->{
    Scaled[0.02], 
    Scaled[0.02]}]], "Output",
 CellChangeTimes->{{3.621879884995099*^9, 3.621879913585053*^9}, 
   3.621880865932313*^9, 3.621881006858781*^9, 3.6218815192649603`*^9, 
   3.621881836737015*^9, 3.621883143984894*^9, 3.621891027437151*^9, 
   3.621891334624948*^9, 3.630010517721644*^9, 3.630180220880012*^9}]
}, Open  ]],

Cell[BoxData[
 RowBox[{
  RowBox[{"(*", 
   RowBox[{
   "CaCC", " ", "with", " ", "global", " ", "and", " ", "local", " ", 
    "calcium"}], "*)"}], "\[IndentingNewLine]", 
  RowBox[{
   RowBox[{
    RowBox[{"K1", "=", 
     RowBox[{"214", " ", 
      RowBox[{"Exp", "[", 
       RowBox[{"0.13", " ", "f", " ", 
        RowBox[{
         RowBox[{
          RowBox[{"v", "[", "t", "]"}], "/", "r"}], "/", "Temp"}]}], 
       "]"}]}]}], ";", 
    RowBox[{"K2", "=", 
     RowBox[{"0.58", 
      RowBox[{"Exp", "[", 
       RowBox[{
        RowBox[{"-", "0.24"}], " ", "f", " ", 
        RowBox[{
         RowBox[{
          RowBox[{"v", "[", "t", "]"}], "/", "r"}], "/", "Temp"}]}], 
       "]"}]}]}], ";"}], "\[IndentingNewLine]", 
   RowBox[{
    RowBox[{"pssCaCCl", "=", 
     RowBox[{"1", "/", " ", 
      RowBox[{"(", 
       RowBox[{"1", "+", 
        RowBox[{"K2", 
         RowBox[{"(", 
          RowBox[{
           RowBox[{"(", 
            RowBox[{
             RowBox[{"(", 
              RowBox[{"K1", "^", "2"}], ")"}], "/", 
             RowBox[{
              RowBox[{"(", 
               RowBox[{
                RowBox[{"(", 
                 RowBox[{"1000", "*", 
                  RowBox[{"Camicro", "[", 
                   RowBox[{"[", "1", "]"}], "]"}]}], ")"}], "+", "titi"}], 
               ")"}], "^", "2"}]}], ")"}], "+", 
           RowBox[{"(", 
            RowBox[{"K1", "/", 
             RowBox[{"(", 
              RowBox[{
               RowBox[{"(", 
                RowBox[{"1000", 
                 RowBox[{"Camicro", "[", 
                  RowBox[{"[", "1", "]"}], "]"}]}], ")"}], "+", "titi"}], 
              ")"}]}], ")"}], "+", "1"}], ")"}]}]}], ")"}]}]}], ";"}], 
   "\[IndentingNewLine]", 
   RowBox[{
    RowBox[{"\[Tau]CaCCl", "=", 
     RowBox[{"1000", "/", 
      RowBox[{"(", 
       RowBox[{
        RowBox[{"4", "K2"}], "+", 
        RowBox[{"(", 
         RowBox[{"4", "/", 
          RowBox[{"(", 
           RowBox[{"(", 
            RowBox[{
             RowBox[{"(", 
              RowBox[{
               RowBox[{"(", 
                RowBox[{"K1", "^", "2"}], ")"}], "/", 
               RowBox[{
                RowBox[{"(", 
                 RowBox[{
                  RowBox[{"(", 
                   RowBox[{"1000", 
                    RowBox[{"Camicro", "[", 
                    RowBox[{"[", "1", "]"}], "]"}]}], ")"}], "+", "titi"}], 
                 ")"}], "^", "2"}]}], ")"}], "+", 
             RowBox[{"(", 
              RowBox[{"K1", "/", 
               RowBox[{"(", 
                RowBox[{
                 RowBox[{"(", 
                  RowBox[{"1000", 
                   RowBox[{"Camicro", "[", 
                    RowBox[{"[", "1", "]"}], "]"}]}], ")"}], "+", "titi"}], 
                ")"}]}], ")"}], "+", "1"}], ")"}], ")"}]}], ")"}]}], 
       ")"}]}]}], ";"}], "\[IndentingNewLine]"}]}]], "Input",
 CellChangeTimes->{{3.551592428796417*^9, 3.551592483334569*^9}, {
   3.551723633012608*^9, 3.551723640441606*^9}, {3.5546635002371407`*^9, 
   3.5546635010903683`*^9}, 3.557687692594091*^9, {3.5587249082976303`*^9, 
   3.5587249377558928`*^9}, 3.579988029332062*^9, {3.6218798332264833`*^9, 
   3.6218798405698147`*^9}, {3.621879978574718*^9, 3.621879979388113*^9}, {
   3.621880786435713*^9, 3.6218807935369167`*^9}, {3.625254923818639*^9, 
   3.6252549331430893`*^9}, {3.625290921569766*^9, 3.6252909556222*^9}, {
   3.625290990233823*^9, 3.625291014682824*^9}, {3.6253439462408752`*^9, 
   3.62534395257976*^9}, {3.626501810510809*^9, 3.626501844782947*^9}, {
   3.626501878405987*^9, 3.626501880765916*^9}, {3.626502411594778*^9, 
   3.626502415468006*^9}, 3.649741374285817*^9, {3.649749548858219*^9, 
   3.649749560416913*^9}, 3.6497498420632887`*^9}],

Cell[BoxData[
 RowBox[{
  RowBox[{"(*", 
   RowBox[{"CaCC", " ", "with", " ", "only", " ", "global", " ", "calcium"}], 
   "*)"}], "\[IndentingNewLine]", 
  RowBox[{
   RowBox[{
    RowBox[{"K1", "=", 
     RowBox[{"214", " ", 
      RowBox[{"Exp", "[", 
       RowBox[{"0.13", " ", "f", " ", 
        RowBox[{
         RowBox[{
          RowBox[{"v", "[", "t", "]"}], "/", "r"}], "/", "Temp"}]}], 
       "]"}]}]}], ";", 
    RowBox[{"K2", "=", 
     RowBox[{"0.58", 
      RowBox[{"Exp", "[", 
       RowBox[{
        RowBox[{"-", "0.24"}], " ", "f", " ", 
        RowBox[{
         RowBox[{
          RowBox[{"v", "[", "t", "]"}], "/", "r"}], "/", "Temp"}]}], 
       "]"}]}]}], ";"}], "\[IndentingNewLine]", 
   RowBox[{
    RowBox[{"pssCaCC", "=", 
     RowBox[{"1", "/", " ", 
      RowBox[{"(", 
       RowBox[{"1", "+", 
        RowBox[{"K2", 
         RowBox[{"(", 
          RowBox[{
           RowBox[{"(", 
            RowBox[{
             RowBox[{"(", 
              RowBox[{"K1", "^", "2"}], ")"}], "/", 
             RowBox[{
              RowBox[{"(", 
               RowBox[{"(", 
                RowBox[{"1000", "*", 
                 RowBox[{"Camicro", "[", 
                  RowBox[{"[", "1", "]"}], "]"}]}], ")"}], ")"}], "^", 
              "2"}]}], ")"}], "+", 
           RowBox[{"(", 
            RowBox[{"K1", "/", 
             RowBox[{"(", 
              RowBox[{"(", 
               RowBox[{"1000", 
                RowBox[{"Camicro", "[", 
                 RowBox[{"[", "1", "]"}], "]"}]}], ")"}], ")"}]}], ")"}], "+",
            "1"}], ")"}]}]}], ")"}]}]}], ";"}], "\[IndentingNewLine]", 
   RowBox[{
    RowBox[{"\[Tau]CaCC", "=", 
     RowBox[{"1000", "/", 
      RowBox[{"(", 
       RowBox[{
        RowBox[{"4", "K2"}], "+", 
        RowBox[{"(", 
         RowBox[{"4", "/", 
          RowBox[{"(", 
           RowBox[{"(", 
            RowBox[{
             RowBox[{"(", 
              RowBox[{
               RowBox[{"(", 
                RowBox[{"K1", "^", "2"}], ")"}], "/", 
               RowBox[{
                RowBox[{"(", 
                 RowBox[{"(", 
                  RowBox[{"1000", 
                   RowBox[{"Camicro", "[", 
                    RowBox[{"[", "1", "]"}], "]"}]}], ")"}], ")"}], "^", 
                "2"}]}], ")"}], "+", 
             RowBox[{"(", 
              RowBox[{"K1", "/", 
               RowBox[{"(", 
                RowBox[{"(", 
                 RowBox[{"1000", 
                  RowBox[{"Camicro", "[", 
                   RowBox[{"[", "1", "]"}], "]"}]}], ")"}], ")"}]}], ")"}], 
             "+", "1"}], ")"}], ")"}]}], ")"}]}], ")"}]}]}], ";"}], 
   "\[IndentingNewLine]"}]}]], "Input",
 CellChangeTimes->{{3.626501856466607*^9, 3.6265018905071983`*^9}, 
   3.649741384304847*^9, 3.649749865329314*^9}],

Cell[BoxData[
 RowBox[{
  RowBox[{"(*", 
   RowBox[{"Kv43", "+", "KCNE3"}], "*)"}], "\[IndentingNewLine]", 
  RowBox[{
   RowBox[{
    RowBox[{"VhalfKv34a", "=", "6"}], ";", 
    RowBox[{"VhalfKv34i", "=", 
     RowBox[{"-", "72"}]}], ";"}], 
   RowBox[{"(*", "mV", "*)"}], " ", "\[IndentingNewLine]", 
   RowBox[{
    RowBox[{"kKv34a", "=", "17.5"}], ";", 
    RowBox[{"kKv34i", "=", 
     RowBox[{"-", "11.1"}]}], ";"}], 
   RowBox[{"(*", "Slope", "*)"}], "\[IndentingNewLine]", 
   RowBox[{
    RowBox[{"pssKv43KCNE3a", "=", 
     RowBox[{"1", "/", 
      RowBox[{"(", 
       RowBox[{"1", "+", 
        RowBox[{"Exp", "[", 
         RowBox[{
          RowBox[{"(", 
           RowBox[{"VhalfKv34a", "-", 
            RowBox[{"v", "[", "t", "]"}]}], ")"}], "/", "kKv34a"}], "]"}]}], 
       ")"}]}]}], ";"}], "\[IndentingNewLine]", 
   RowBox[{
    RowBox[{"pssKv43KCNE3i", "=", 
     RowBox[{"1", "/", 
      RowBox[{"(", 
       RowBox[{"1", "+", 
        RowBox[{"Exp", "[", 
         RowBox[{
          RowBox[{"(", 
           RowBox[{"VhalfKv34i", "-", 
            RowBox[{"v", "[", "t", "]"}]}], ")"}], "/", "kKv34i"}], "]"}]}], 
       ")"}]}]}], ";"}], "\[IndentingNewLine]", 
   RowBox[{"(*", 
    RowBox[{"Time", " ", "Constant"}], "*)"}], "\[IndentingNewLine]", 
   RowBox[{
    RowBox[{"\[Tau]Kv43KCNE3a", "=", "6.086"}], ";"}], "\[IndentingNewLine]", 
   
   RowBox[{
    RowBox[{"\[Tau]Kv43KCNE3i", "=", "220"}], ";"}], "\[IndentingNewLine]", 
   RowBox[{
    RowBox[{"TauKv43KCNE3Rec", "=", "979"}], ";"}], 
   "\[IndentingNewLine]"}]}]], "Input",
 CellChangeTimes->{{3.559398000571022*^9, 3.55939800180276*^9}, {
   3.5799880337754908`*^9, 3.579988035041684*^9}, {3.6497454461144238`*^9, 
   3.6497454473762217`*^9}, 3.6497676495168247`*^9, {3.6497785368020897`*^9, 
   3.649778550736637*^9}}],

Cell[BoxData[
 RowBox[{
  RowBox[{"(*", 
   RowBox[{"Kv43", "+", "KCNE3", "+", "KChIP2"}], "*)"}], 
  "\[IndentingNewLine]", 
  RowBox[{
   RowBox[{
    RowBox[{"VhalfKv34aCh", "=", "5"}], ";", 
    RowBox[{"VhalfKv34iCh", "=", 
     RowBox[{"-", "56"}]}], ";", 
    RowBox[{"(*", "mV", "*)"}], " ", "\[IndentingNewLine]", 
    RowBox[{"kKv34aCh", "=", "17.5"}], ";", 
    RowBox[{"kKv34iCh", "=", 
     RowBox[{"-", "11.1"}]}], ";"}], "\[IndentingNewLine]", 
   RowBox[{
    RowBox[{"pssKv43KCNE3aCh", "=", 
     RowBox[{"1", "/", 
      RowBox[{"(", 
       RowBox[{"1", "+", 
        RowBox[{"Exp", "[", 
         RowBox[{
          RowBox[{"(", 
           RowBox[{"VhalfKv34aCh", "-", 
            RowBox[{"vv", "[", "t", "]"}]}], ")"}], "/", "kKv34aCh"}], 
         "]"}]}], ")"}]}]}], ";"}], "\[IndentingNewLine]", 
   RowBox[{
    RowBox[{"pssKv43KCNE3iCh", "=", 
     RowBox[{"1", "/", 
      RowBox[{"(", 
       RowBox[{"1", "+", 
        RowBox[{"Exp", "[", 
         RowBox[{
          RowBox[{"(", 
           RowBox[{"VhalfKv34iCh", "-", 
            RowBox[{"vv", "[", "t", "]"}]}], ")"}], "/", "kKv34iCh"}], 
         "]"}]}], ")"}]}]}], ";"}], "\[IndentingNewLine]", 
   RowBox[{"(*", 
    RowBox[{"Time", " ", "Constant"}], "*)"}], "\[IndentingNewLine]", 
   RowBox[{
    RowBox[{"\[Tau]Kv43KCNE3aCh", "=", "13.6964"}], ";"}], 
   "\[IndentingNewLine]", 
   RowBox[{
    RowBox[{"\[Tau]Kv43KCNE3iCh", "=", "251"}], ";"}], "\[IndentingNewLine]", 
   
   RowBox[{
    RowBox[{"TauKv43KCNE3RecCh", "=", "118"}], ";"}]}]}]], "Input",
 CellChangeTimes->{{3.649778622271084*^9, 3.649778651112658*^9}}],

Cell[BoxData[
 RowBox[{"\[IndentingNewLine]", 
  RowBox[{"(*", 
   RowBox[{"Sodium", "-", 
    RowBox[{"Potassium", " ", "Pump"}]}], "*)"}], "\[IndentingNewLine]", 
  RowBox[{"(*", 
   RowBox[{
    RowBox[{"As", " ", "in", " ", "LRd", " ", "Model"}], ",", 
    RowBox[{
    "at", " ", "the", " ", "moment", " ", "the", " ", "concentration", " ", 
     "are", " ", "not", " ", "changing", " ", "in", " ", "the", " ", "model", 
     " ", "except", " ", "in", " ", "the", " ", "calcium", " ", "dynamic", 
     " ", "simulation"}]}], " ", "*)"}], "\[IndentingNewLine]", 
  RowBox[{
   RowBox[{
    RowBox[{"KmKo", "=", "1.5"}], ";", 
    RowBox[{"KmNai", "=", "10"}], ";", 
    RowBox[{"nNai", "=", "2"}], ";"}], "\[IndentingNewLine]", 
   RowBox[{"(*", 
    RowBox[{
    "The", " ", "dependence", " ", "of", " ", "the", " ", "NaKpump", " ", 
     "current", " ", "on", " ", "Ko", " ", "formulated", " ", "by", " ", 
     "Hill", " ", "equation"}], "*)"}], "\[IndentingNewLine]", 
   RowBox[{
    RowBox[{"pNaKKo", "=", 
     RowBox[{"1", "/", 
      RowBox[{"(", 
       RowBox[{"1", "+", 
        RowBox[{"(", 
         RowBox[{"KmKo", "/", "4.5"}], ")"}]}], ")"}]}]}], ";"}], 
   "\[IndentingNewLine]", 
   RowBox[{"(*", 
    RowBox[{
    "The", " ", "dependence", " ", "of", " ", "the", " ", "NaKpump", " ", 
     "current", " ", "on", " ", "the", " ", "Nai", " ", "formulated", " ", 
     "by", " ", "Hill", " ", "Eq"}], "*)"}], "\[IndentingNewLine]", 
   RowBox[{
    RowBox[{"pNaKNai", "=", 
     RowBox[{"1", "/", 
      RowBox[{"(", 
       RowBox[{"1", "+", 
        RowBox[{"(", 
         RowBox[{
          RowBox[{"(", 
           RowBox[{"KmNai", "/", "12.11"}], ")"}], "^", "nNai"}], ")"}]}], 
       ")"}]}]}], ";"}], "\[IndentingNewLine]", 
   RowBox[{"(*", 
    RowBox[{
    "Voltage", " ", "dependence", " ", "and", " ", "Nao", " ", "effects", " ",
      "on", " ", "the", " ", "current"}], "*)"}], "\[IndentingNewLine]", 
   RowBox[{
    RowBox[{"\[Sigma]", "=", 
     RowBox[{
      RowBox[{"(", 
       RowBox[{
        RowBox[{"Exp", "[", 
         RowBox[{"140", "/", "67.3"}], "]"}], "-", "1"}], ")"}], "/", "7"}]}],
     ";"}], "\[IndentingNewLine]", 
   RowBox[{
    RowBox[{"fnak", "=", 
     RowBox[{"1", "/", 
      RowBox[{"(", 
       RowBox[{"1", "+", 
        RowBox[{"0.1245", 
         RowBox[{"Exp", "[", 
          RowBox[{"(", 
           RowBox[{
            RowBox[{"-", "0.1"}], "*", 
            RowBox[{"v", "[", "t", "]"}], "*", 
            RowBox[{
             RowBox[{"f", "/", "r"}], "/", "Temp"}]}], ")"}], "]"}]}], "+", 
        RowBox[{"0.0365", "*", "\[Sigma]", "*", 
         RowBox[{"Exp", "[", 
          RowBox[{
           RowBox[{"-", 
            RowBox[{"v", "[", "t", "]"}]}], "*", 
           RowBox[{
            RowBox[{"f", "/", "r"}], "/", "Temp"}]}], "]"}]}]}], ")"}]}]}], 
    ";"}], "\[IndentingNewLine]", 
   RowBox[{
    RowBox[{"INaK", "=", 
     RowBox[{
      RowBox[{"2.25", "/", 
       RowBox[{"(", 
        RowBox[{"1500", "*", 
         RowBox[{"10", "^", "2"}]}], ")"}]}], "fnak", " ", "pNaKKo", " ", 
      "pNaKNai"}]}], ";"}]}]}]], "Input",
 CellChangeTimes->{3.561813551981082*^9, 3.6497414086698217`*^9}],

Cell[BoxData[{
 RowBox[{
  RowBox[{"Cao", "=", "1.8"}], ";"}], "\[IndentingNewLine]", 
 RowBox[{
  RowBox[{"Nao", "=", "140"}], ";"}], "\[IndentingNewLine]", 
 RowBox[{
  RowBox[{
   RowBox[{"Nai", "=", "12.11"}], ";"}], "\[IndentingNewLine]", 
  RowBox[{"(*", 
   RowBox[{"Sodium", " ", "Calcium", " ", "Exchange", " ", "NCX"}], 
   "*)"}]}], "\[IndentingNewLine]", 
 RowBox[{
  RowBox[{"INaCa", "=", 
   RowBox[{
    RowBox[{"(", 
     RowBox[{"0.00025", "/", 
      RowBox[{"(", 
       RowBox[{"0.033", "*", "9800", "*", 
        RowBox[{"10", "^", "2"}]}], ")"}]}], ")"}], 
    RowBox[{"Exp", "[", 
     RowBox[{
      RowBox[{"(", 
       RowBox[{"0.15", "-", "1"}], ")"}], "VFORT"}], "]"}], 
    RowBox[{
     RowBox[{"(", 
      RowBox[{
       RowBox[{"(", 
        RowBox[{
         RowBox[{"Exp", "[", "VFORT", "]"}], " ", 
         RowBox[{"(", 
          RowBox[{"Nai", "^", "3"}], ")"}], " ", "Cao"}], ")"}], "-", 
       RowBox[{"(", " ", 
        RowBox[{
         RowBox[{"(", 
          RowBox[{"Nao", "^", "3"}], ")"}], " ", 
         RowBox[{"(", "Cam", ")"}]}], ")"}]}], ")"}], "/", 
     RowBox[{"(", 
      RowBox[{"(", 
       RowBox[{"1", "+", 
        RowBox[{"(", 
         RowBox[{"0.0001", 
          RowBox[{"Exp", "[", 
           RowBox[{
            RowBox[{"(", 
             RowBox[{"0.15", "-", "1"}], ")"}], "VFORT"}], "]"}], 
          RowBox[{"(", 
           RowBox[{
            RowBox[{"(", 
             RowBox[{
              RowBox[{"Exp", "[", "VFORT", "]"}], " ", 
              RowBox[{"(", 
               RowBox[{"Nai", "^", "3"}], ")"}], " ", "Cao"}], ")"}], "+", 
            RowBox[{"(", 
             RowBox[{
              RowBox[{"(", " ", 
               RowBox[{"Nao", "^", "3"}], ")"}], " ", 
              RowBox[{"(", "Cam", ")"}]}], ")"}]}], ")"}]}], ")"}]}], ")"}], 
      ")"}]}]}]}], ";"}]}], "Input",
 CellChangeTimes->{{3.561813586648198*^9, 3.561813603165715*^9}, 
   3.649741417238352*^9}],

Cell[BoxData[
 RowBox[{
  RowBox[{"(*", 
   RowBox[{
    RowBox[{"IpCa", " ", "Plasma", " ", "Membrane", " ", "Ca"}], "-", 
    "ATPase"}], "*)"}], "\[IndentingNewLine]", 
  RowBox[{
   RowBox[{
    RowBox[{"IpCamax", "=", "1.15"}], ";", 
    RowBox[{"KmpCa", "=", "0.0005"}], ";"}], "\[IndentingNewLine]", 
   RowBox[{"IpCa", "=", 
    RowBox[{
     RowBox[{
      RowBox[{"(", "IpCamax", ")"}], "/", 
      RowBox[{"(", 
       RowBox[{"9800", "*", 
        RowBox[{"10", "^", "2"}]}], ")"}]}], "/", 
     RowBox[{"(", 
      RowBox[{"1", "+", 
       RowBox[{"(", 
        RowBox[{"KmpCa", "/", 
         RowBox[{"(", "Cam", ")"}]}], ")"}]}], ")"}]}]}]}]}]], "Input",
 CellChangeTimes->{{3.561813632965084*^9, 3.561813635980926*^9}, {
  3.6497768449964943`*^9, 3.6497768506175117`*^9}}],

Cell[BoxData[{
 RowBox[{
  RowBox[{"ATP", "=", 
   RowBox[{"1000", "/", 
    RowBox[{"{", 
     RowBox[{"1", "+", 
      RowBox[{
       RowBox[{"Abs", "[", 
        RowBox[{
         RowBox[{"(", 
          RowBox[{"t", "-", "20000"}], ")"}], "/", "5000"}], "]"}], "^", 
       RowBox[{"(", "100", ")"}]}]}], "}"}]}]}], ";"}], "\[IndentingNewLine]", 
 RowBox[{"Plot", "[", 
  RowBox[{"ATP", ",", 
   RowBox[{"{", 
    RowBox[{"t", ",", "00", ",", "40000"}], "}"}], ",", 
   RowBox[{"PlotRange", "\[Rule]", 
    RowBox[{"{", 
     RowBox[{"0", ",", "400"}], "}"}]}]}], "]"}]}], "Input",
 CellChangeTimes->{{3.59285173931287*^9, 3.5928518081662483`*^9}, {
   3.592851873759185*^9, 3.592851877294827*^9}, {3.592851964185397*^9, 
   3.592851975224819*^9}, 3.592852040558496*^9, {3.5928529963611927`*^9, 
   3.592852996711*^9}, {3.592853034022542*^9, 3.592853034493922*^9}, {
   3.592858630346293*^9, 3.592858631040873*^9}, {3.592859489305006*^9, 
   3.592859512385084*^9}, {3.592896084243579*^9, 3.5928960855377493`*^9}, {
   3.592896684182572*^9, 3.5928966883019953`*^9}, {3.59289690527437*^9, 
   3.5928969314649677`*^9}, {3.592896991435454*^9, 3.592897034184239*^9}, {
   3.59289725548457*^9, 3.592897256852233*^9}, {3.592897664246141*^9, 
   3.5928976651330748`*^9}, {3.592926351353319*^9, 3.5929263567445*^9}, {
   3.592943343424899*^9, 3.592943343688902*^9}, {3.5932561087888117`*^9, 
   3.593256110850647*^9}, {3.5932563865128613`*^9, 3.593256387187982*^9}, {
   3.593256719042698*^9, 3.593256719645681*^9}, 3.593793691907936*^9, {
   3.593794559255909*^9, 3.5937945597858353`*^9}, {3.593795791392106*^9, 
   3.593795792334324*^9}, 3.593796982208111*^9, {3.593797477122967*^9, 
   3.5937974782647133`*^9}, {3.593798136798568*^9, 3.59379813735019*^9}, {
   3.593801467699696*^9, 3.593801468657765*^9}, 3.59380751243933*^9, {
   3.593810852669348*^9, 3.593810855832396*^9}, {3.5938113384627743`*^9, 
   3.593811340061109*^9}, 3.593812702453265*^9, {3.593812932683419*^9, 
   3.5938129348415403`*^9}, {3.593882565863338*^9, 3.593882574941094*^9}, {
   3.594675105249691*^9, 3.594675106121359*^9}, {3.594842370293594*^9, 
   3.594842384765774*^9}, {3.594844415325182*^9, 3.594844427708612*^9}, {
   3.5948445599254913`*^9, 3.594844560780747*^9}, {3.594844715565096*^9, 
   3.594844717596973*^9}, 3.594847116860067*^9, 3.59484945654189*^9, {
   3.594849581884742*^9, 3.594849582003804*^9}, {3.594852592612166*^9, 
   3.594852593738964*^9}, {3.59485265767278*^9, 3.594852658079686*^9}, {
   3.5948527429200277`*^9, 3.59485274373599*^9}, {3.594920423115259*^9, 
   3.594920424791819*^9}, {3.5949280072373323`*^9, 3.594928007397187*^9}, 
   3.5949295831650133`*^9, 3.5949320153674088`*^9, {3.594933949088133*^9, 
   3.594933949334455*^9}, {3.5949378777149754`*^9, 3.594937884089903*^9}, {
   3.59493937988033*^9, 3.5949393811199303`*^9}, {3.594939439193346*^9, 
   3.594939440233624*^9}, {3.594939492349924*^9, 3.594939492885306*^9}, {
   3.595020833618458*^9, 3.595020835570356*^9}, {3.5950218349825697`*^9, 
   3.595021885772655*^9}, {3.5950219247597227`*^9, 3.59502192511141*^9}, {
   3.595022332894032*^9, 3.5950223332459908`*^9}, {3.595022376497929*^9, 
   3.5950223814650593`*^9}, {3.5950224229266*^9, 3.5950224245576982`*^9}, {
   3.595022564017552*^9, 3.59502256418484*^9}, 3.595071694721794*^9, {
   3.5950730078233967`*^9, 3.595073008455501*^9}, {3.5950775451933737`*^9, 
   3.59507755034452*^9}, 3.5950775827756443`*^9, 3.595077977105748*^9, 
   3.5950936738305893`*^9, 3.5950973581366577`*^9, 3.595100253513381*^9, {
   3.5951011150050697`*^9, 3.5951011205121927`*^9}, 3.595110376997513*^9, {
   3.595112254523904*^9, 3.5951122665177794`*^9}, {3.595112493452558*^9, 
   3.595112494501768*^9}, {3.595151387809248*^9, 3.5951513963446493`*^9}, {
   3.5951592867503557`*^9, 3.595159303241832*^9}, {3.5951847087692213`*^9, 
   3.595184709918435*^9}, 3.595187128686059*^9, {3.595187729504292*^9, 
   3.595187729678985*^9}, {3.5951904136677237`*^9, 3.5951904137630177`*^9}, {
   3.595696476533018*^9, 3.59569647714861*^9}, {3.595696679758547*^9, 
   3.595696680507687*^9}, 3.595697124966097*^9, 3.618895269694892*^9, 
   3.61889546829109*^9, 3.61889560329463*^9, {3.618895650485573*^9, 
   3.6188956514516563`*^9}, {3.6188958439130573`*^9, 3.6188958467111473`*^9}, 
   3.618896454964883*^9, {3.625343200660207*^9, 3.6253432092296143`*^9}, 
   3.650223301811132*^9}],

Cell[BoxData[
 RowBox[{
  RowBox[{"(*", 
   RowBox[{
    RowBox[{"ATP", "=", 
     RowBox[{"If", "[", 
      RowBox[{
       RowBox[{"20000", "\[LessEqual]", "t", "\[LessEqual]", "30000"}], ",", 
       "15", ",", "0"}], "]"}]}], ";"}], "*)"}], "\[IndentingNewLine]", 
  RowBox[{"(*", 
   RowBox[{
    RowBox[{"ATP", "=", 
     RowBox[{"If", "[", 
      RowBox[{
       RowBox[{"0", "\[LessEqual]", "t", "\[LessEqual]", "3000"}], ",", "0", 
       ",", "100"}], "]"}]}], ";", 
    RowBox[{"If", "[", 
     RowBox[{
      RowBox[{"2000", "\[LessEqual]", "t", "\[LessEqual]", "30000"}], ",", 
      "1000", ",", "0"}], "]"}], ";"}], "*)"}], "\[IndentingNewLine]", 
  RowBox[{
   RowBox[{
    RowBox[{"pP2X4ss", "=", 
     RowBox[{
      RowBox[{
       RowBox[{"ATP", "[", 
        RowBox[{"[", "1", "]"}], "]"}], "^", "1.6"}], "/", 
      RowBox[{"(", 
       RowBox[{
        RowBox[{"32", "^", "1.6"}], "+", 
        RowBox[{
         RowBox[{"ATP", "[", 
          RowBox[{"[", "1", "]"}], "]"}], "^", "1.6"}]}], ")"}]}]}], ";"}], 
   "\[IndentingNewLine]", 
   RowBox[{
    RowBox[{"TauAct", "=", "30"}], ";"}], "\[IndentingNewLine]", 
   RowBox[{
    RowBox[{"TauDes", "=", 
     RowBox[{"1000", "+", 
      FractionBox["20000", 
       RowBox[{"1", "+", 
        SuperscriptBox["\[ExponentialE]", 
         RowBox[{"0.09", " ", 
          RowBox[{"(", 
           RowBox[{
            RowBox[{"-", "47.31671288"}], "+", 
            RowBox[{"ATP", "[", 
             RowBox[{"[", "1", "]"}], "]"}]}], ")"}]}]]}]]}]}], ";"}], 
   "\[IndentingNewLine]", 
   RowBox[{
    RowBox[{"TauDea", "=", 
     RowBox[{"540", "/", 
      RowBox[{"(", 
       RowBox[{
        RowBox[{"(", 
         RowBox[{"1", "+", 
          SuperscriptBox["\[ExponentialE]", 
           RowBox[{"0.02119267069", " ", 
            RowBox[{"(", 
             RowBox[{
              RowBox[{"-", "10"}], "-", 
              RowBox[{"ATP", "[", 
               RowBox[{"[", "1", "]"}], "]"}]}], ")"}]}]]}], ")"}], " ", 
        RowBox[{"(", 
         RowBox[{"1", "+", 
          SuperscriptBox["\[ExponentialE]", 
           RowBox[{"0.00064771849617", " ", 
            RowBox[{"(", 
             RowBox[{
              RowBox[{"-", "80"}], "+", 
              RowBox[{"ATP", "[", 
               RowBox[{"[", "1", "]"}], "]"}]}], ")"}]}]]}], ")"}]}], 
       ")"}]}]}], ";"}], "\[IndentingNewLine]", 
   RowBox[{
    RowBox[{"VRghk", "=", 
     RowBox[{"r", " ", 
      RowBox[{"Temp", "/", "f"}], " ", 
      RowBox[{"Log", "[", 
       RowBox[{
        RowBox[{"-", "0.5"}], "+", 
        RowBox[{"Sqrt", "[", 
         RowBox[{"(", 
          RowBox[{
           RowBox[{"4", "*", "4", " ", 
            RowBox[{"Cao", "/", "Nai"}]}], "+", "0.25"}], ")"}], "]"}]}], 
       "]"}]}]}], ";"}], "\[IndentingNewLine]", 
   RowBox[{"Plot", "[", 
    RowBox[{
     RowBox[{"ATP", "[", 
      RowBox[{"[", "1", "]"}], "]"}], ",", 
     RowBox[{"{", 
      RowBox[{"t", ",", "0", ",", "50000"}], "}"}]}], "]"}], 
   "\[IndentingNewLine]"}]}]], "Input",
 CellChangeTimes->{{3.578162384343196*^9, 3.57816239973822*^9}, {
   3.5781626286057987`*^9, 3.578162645115847*^9}, 3.5781626996810102`*^9, {
   3.578162882926035*^9, 3.578162883429496*^9}, 3.578165398529043*^9, {
   3.57816687919355*^9, 3.578166879984582*^9}, {3.578167277528833*^9, 
   3.578167284446519*^9}, 3.579984426521017*^9, {3.579984940565505*^9, 
   3.57998494461736*^9}, 3.579985613321808*^9, {3.579985856712327*^9, 
   3.5799858685432053`*^9}, {3.5799859224744453`*^9, 
   3.5799859239119873`*^9}, {3.579985973628615*^9, 3.57998597728594*^9}, {
   3.5799860407542753`*^9, 3.579986071583542*^9}, 3.5799864366393843`*^9, 
   3.579986707225116*^9, 3.579988050306851*^9, 3.579988547549666*^9, {
   3.5799888608658333`*^9, 3.579988877111864*^9}, {3.5805420346822987`*^9, 
   3.580542039089603*^9}, 3.580542139892871*^9, 3.5805423286720943`*^9, {
   3.580546527664315*^9, 3.580546533639883*^9}, {3.58054683233512*^9, 
   3.580546832755898*^9}, 3.580547102738225*^9, {3.580547470087099*^9, 
   3.5805474714535427`*^9}, 3.580561394231065*^9, 3.580561537803273*^9, {
   3.580561664175832*^9, 3.580561664280081*^9}, {3.580561776173502*^9, 
   3.580561776682379*^9}, 3.58056186124695*^9, 3.580562672129431*^9, {
   3.58056274180365*^9, 3.580562742324119*^9}, {3.580563338318379*^9, 
   3.580563338422635*^9}, 3.582966780511717*^9, {3.583007548047579*^9, 
   3.5830075484091797`*^9}, 3.591020895821169*^9, 3.591034901965437*^9, {
   3.591034955029611*^9, 3.591034955187449*^9}, {3.592853010020536*^9, 
   3.592853012914091*^9}, {3.592859420950589*^9, 3.592859442905344*^9}, {
   3.592859989875626*^9, 3.5928600176252613`*^9}, {3.592860127644499*^9, 
   3.592860136268211*^9}, 3.593258490226017*^9, 3.5938068118180847`*^9, 
   3.5938406089108686`*^9, 3.59386055049137*^9, {3.5938825845751057`*^9, 
   3.5938825932550917`*^9}, {3.594847110202775*^9, 3.594847113753825*^9}, {
   3.595020838728999*^9, 3.5950208401279573`*^9}}],

Cell[BoxData[
 RowBox[{
  RowBox[{"(*", 
   RowBox[{"Gap", " ", "junction", " ", "type", " ", "I"}], "*)"}], 
  "\[IndentingNewLine]", 
  RowBox[{
   RowBox[{
    RowBox[{"oo", "=", "5"}], ";", 
    RowBox[{"td", "=", "500"}], ";", 
    RowBox[{"sig", "=", "65"}], ";"}], "\[IndentingNewLine]", 
   RowBox[{
    RowBox[{"Vjj", "=", 
     RowBox[{"(", " ", 
      RowBox[{
       RowBox[{"v", "[", "t", "]"}], "-", 
       RowBox[{"v", "[", 
        RowBox[{"t", "-", "oo"}], "]"}]}], ")"}]}], ";"}], 
   "\[IndentingNewLine]", 
   RowBox[{
    RowBox[{"Ggap", "=", 
     RowBox[{
      RowBox[{"160", "/", 
       RowBox[{"Sqrt", "[", 
        RowBox[{"2", "Pi", " ", 
         RowBox[{"sig", "^", "2"}]}], "]"}]}], 
      RowBox[{"Exp", "[", 
       RowBox[{
        RowBox[{"-", 
         RowBox[{
          RowBox[{"(", 
           RowBox[{
            RowBox[{"v", "[", "t", "]"}], "-", "20"}], ")"}], "^", "2"}]}], 
        "/", 
        RowBox[{"(", 
         RowBox[{"2", "*", 
          RowBox[{"sig", "^", "2"}]}], ")"}]}], "]"}]}]}], ";"}], 
   "\[IndentingNewLine]", 
   RowBox[{
    RowBox[{"Taugap", "=", 
     RowBox[{"9", "+", 
      FractionBox["40000", 
       RowBox[{"1", "+", 
        RowBox[{"0.003265306", " ", 
         SuperscriptBox[
          RowBox[{"(", 
           RowBox[{
            RowBox[{"v", "[", "t", "]"}], "-", "20"}], ")"}], "2"]}]}]]}]}], 
    ";"}]}]}]], "Input",
 CellChangeTimes->{{3.575656236062606*^9, 3.575656278697147*^9}, {
   3.575700823325521*^9, 3.575700879902424*^9}, {3.5757361963641567`*^9, 
   3.575736202896372*^9}, {3.575736273444306*^9, 3.575736292591043*^9}, {
   3.57596444273428*^9, 3.575964529562544*^9}, {3.5759648364920273`*^9, 
   3.5759648366011763`*^9}, {3.575967356092942*^9, 3.57596737468244*^9}, {
   3.5759676742015257`*^9, 3.5759676767417192`*^9}, 3.575967890769567*^9, {
   3.5760113047380753`*^9, 3.5760113050242367`*^9}, {3.5760897540589848`*^9, 
   3.576089770717862*^9}, {3.576094583040415*^9, 3.576094595517473*^9}, {
   3.576094634984516*^9, 3.576094645021982*^9}, {3.576210939302024*^9, 
   3.576211159806204*^9}, {3.576211584699522*^9, 3.5762115877052727`*^9}, {
   3.576211634526742*^9, 3.5762116851141863`*^9}, {3.576212580268464*^9, 
   3.576212585314232*^9}, {3.5762126210668783`*^9, 3.5762126262322073`*^9}, 
   3.576212674452077*^9, {3.5762153624603653`*^9, 3.576215402954945*^9}, {
   3.576308236076777*^9, 3.5763082434289837`*^9}, {3.576308328652773*^9, 
   3.576308447586734*^9}, {3.576317207114152*^9, 3.576317220203599*^9}, {
   3.5763172649652233`*^9, 3.5763172735384703`*^9}, {3.576319488732929*^9, 
   3.57631953718631*^9}, {3.576350020461789*^9, 3.576350027549111*^9}, {
   3.576949542078246*^9, 3.576949547028288*^9}, {3.577101917936467*^9, 
   3.577101930213357*^9}, {3.577110003863327*^9, 3.5771100068024282`*^9}, {
   3.578162129208316*^9, 3.578162140486182*^9}, {3.578162412384907*^9, 
   3.578162417031448*^9}, {3.579984259239629*^9, 3.5799842599298973`*^9}, {
   3.579988059208008*^9, 3.579988070005803*^9}, 3.580534330562152*^9, {
   3.592926458205482*^9, 3.592926458826542*^9}, 3.592941432989649*^9, {
   3.593855128672278*^9, 3.593855129421031*^9}, {3.5946761434285173`*^9, 
   3.594676156398295*^9}, {3.595099612062796*^9, 3.595099613008165*^9}, {
   3.649741460858507*^9, 3.649741462304965*^9}, {3.6497724476441708`*^9, 
   3.649772474988222*^9}, {3.650223536234874*^9, 3.650223537268366*^9}}],

Cell[BoxData[
 RowBox[{
  RowBox[{"(*", 
   RowBox[{"Gap", " ", "junction", " ", "type", " ", "II"}], "*)"}], 
  "\[IndentingNewLine]", 
  RowBox[{
   RowBox[{
    RowBox[{"td", "=", "500"}], ";", 
    RowBox[{"sig2", "=", "20"}], ";"}], "\[IndentingNewLine]", 
   RowBox[{
    RowBox[{"Vjj", "=", 
     RowBox[{"(", " ", 
      RowBox[{
       RowBox[{"v", "[", "t", "]"}], "-", 
       RowBox[{"v", "[", 
        RowBox[{"t", "-", "oo"}], "]"}]}], ")"}]}], ";"}], 
   "\[IndentingNewLine]", 
   RowBox[{
    RowBox[{"Ggap2", "=", 
     RowBox[{"0.25", "+", 
      RowBox[{
       RowBox[{"35", "/", 
        RowBox[{"Sqrt", "[", 
         RowBox[{"2", "Pi", " ", 
          RowBox[{"sig2", "^", "2"}]}], "]"}]}], 
       RowBox[{"Exp", "[", 
        RowBox[{
         RowBox[{"-", 
          RowBox[{
           RowBox[{"(", "Vjj", ")"}], "^", "2"}]}], "/", 
         RowBox[{"(", 
          RowBox[{"2", "*", 
           RowBox[{"sig2", "^", "2"}]}], ")"}]}], "]"}]}]}]}], ";"}], 
   "\[IndentingNewLine]", "\[IndentingNewLine]", 
   RowBox[{
    RowBox[{"Taugap2", "=", 
     RowBox[{"120", "+", 
      FractionBox["7434.49", 
       RowBox[{"1", "+", 
        RowBox[{"0.00262985", 
         SuperscriptBox[
          RowBox[{"(", 
           RowBox[{
            RowBox[{"v", "[", "t", "]"}], "-", "20"}], ")"}], "2"]}]}]]}]}], 
    ";"}]}]}]], "Input",
 CellChangeTimes->{{3.5769495881801777`*^9, 3.576949595498332*^9}, {
  3.576954843484356*^9, 3.576954846400058*^9}, {3.577101944531084*^9, 
  3.577101950298154*^9}, {3.578162147343079*^9, 3.578162152382555*^9}, {
  3.579988078087792*^9, 3.579988082997847*^9}, {3.594676168358062*^9, 
  3.59467617306161*^9}, {3.59509960702619*^9, 3.595099608392488*^9}, {
  3.6502234732555647`*^9, 3.6502234793294*^9}}],

Cell[BoxData["  "], "Input",
 CellChangeTimes->{{3.593788843509056*^9, 3.593788844775552*^9}}],

Cell[BoxData[
 RowBox[{
  RowBox[{"(*", 
   RowBox[{"BK", "-", 
    RowBox[{"The", " ", "parsimonious", " ", "fit"}], "-", "Voltage2"}], 
   "*)"}], "\[IndentingNewLine]", 
  RowBox[{
   RowBox[{"KBK", "=", "0.0000635677"}], ";", 
   RowBox[{"KBKbeta1", "=", "0.000314556"}], ";", 
   RowBox[{"kbeta3", "=", "0.000036872"}], ";", 
   RowBox[{"KBKbeta4", "=", "2.6643598615916958`*^-8"}], ";", 
   RowBox[{"K43b", "=", "0.00271867"}], ";", 
   RowBox[{"K43d", "=", "0.00298778"}], ";", 
   RowBox[{"Kherg", "=", "0.002392"}], ";", 
   RowBox[{"KLtype", "=", "0.01048794"}], ";", 
   RowBox[{"Kkir71", "=", "0"}], ";", 
   RowBox[{"KSK2", "=", "0"}], ";", 
   RowBox[{"KSK3", "=", "0.0007759"}], ";", 
   RowBox[{"K21", "=", "0.015659807843137256"}], ";", 
   RowBox[{"K61", "=", "0.00074397"}], ";", 
   RowBox[{"K93", "=", "0.0059983379"}], ";", 
   RowBox[{"K41", "=", "6*^-8"}], ";", 
   RowBox[{"K43", "=", "2.1*^-7"}], ";", 
   RowBox[{"K71", "=", "1.851851*^-8"}], ";", 
   RowBox[{"K74", "=", "0.0008437301587301587`"}], ";", 
   RowBox[{"KTtype", "=", "0.019806"}], ";", 
   RowBox[{"KCaCC", "=", "0.0004493693693693693`"}], ";", 
   RowBox[{"KNaK", "=", "0.0011418266666666668`"}], ";", 
   RowBox[{"KNaCa", "=", "0.`"}], ";", 
   RowBox[{"KpCa", "=", "0.003937046666666667`"}], ";", 
   RowBox[{"Kbgk", "=", "0.00050215"}], ";", 
   RowBox[{"KbgCl", "=", "0.00046347873"}], ";", 
   RowBox[{"K43KCNE3", "=", "0.00127512"}], ";", 
   RowBox[{"KIK1", "=", "0.00001449`"}], ";", 
   RowBox[{"K34", "=", "0.005231659524"}], ";", 
   RowBox[{"K43KCNE3Ch", "=", "5.7142857142857144`*^-8"}], ";", 
   RowBox[{"KGap", "=", "0"}], ";", 
   RowBox[{"KGap2", "=", "0"}], ";", 
   RowBox[{"KCaCCl", "=", "0.0004493"}], ";"}]}]], "Input",
 CellChangeTimes->{{3.5946752371418953`*^9, 3.594675391146982*^9}, {
   3.5946754528591747`*^9, 3.594675568708201*^9}, 3.594675614989766*^9, {
   3.594679435216282*^9, 3.5946794354164886`*^9}, {3.594679475314351*^9, 
   3.594679481242098*^9}, {3.59467960206293*^9, 3.59467960547036*^9}, {
   3.594679732522331*^9, 3.594679759368845*^9}, {3.594680219527274*^9, 
   3.5946802197185593`*^9}, {3.594680278536518*^9, 3.594680279212483*^9}, {
   3.594680403072134*^9, 3.594680426146822*^9}, {3.594723407877468*^9, 
   3.594723411181087*^9}, {3.594723497783777*^9, 3.594723508743325*^9}, {
   3.594723654585001*^9, 3.5947236557535553`*^9}, {3.594724082924058*^9, 
   3.59472408361524*^9}, {3.594724440412148*^9, 3.5947244654372997`*^9}, {
   3.594724645992354*^9, 3.594724646556891*^9}, 3.5947247823494987`*^9, {
   3.5947256564476967`*^9, 3.594725667890503*^9}, {3.5947459642703543`*^9, 
   3.59474596997501*^9}, 3.594746058796466*^9, {3.594746170583158*^9, 
   3.594746186310523*^9}, 3.594746445854854*^9, 3.59474650966285*^9, 
   3.59475060502806*^9, 3.594758493704836*^9, {3.594758676217354*^9, 
   3.594758676622386*^9}, 3.594760638751967*^9, {3.594764016492515*^9, 
   3.594764026715591*^9}, 3.594764402887918*^9, {3.594831010157795*^9, 
   3.59483101307554*^9}, {3.5948310914425793`*^9, 3.5948310917944098`*^9}, {
   3.594831288204281*^9, 3.5948312903557158`*^9}, {3.5948313699311047`*^9, 
   3.594831370530685*^9}, 3.594833495134252*^9, {3.594841231063135*^9, 
   3.594841231338933*^9}, {3.594841288206422*^9, 3.5948412887189074`*^9}, 
   3.5948421499558496`*^9, {3.594926072942029*^9, 3.594926077659336*^9}, 
   3.594926397254884*^9, 3.594926627910618*^9, {3.594926848174775*^9, 
   3.594926858365049*^9}, {3.5949269421064377`*^9, 3.594926945864645*^9}, {
   3.5949271038875303`*^9, 3.594927104400939*^9}, {3.594927702871303*^9, 
   3.59492770514032*^9}, {3.594927884510581*^9, 3.5949278873773413`*^9}, {
   3.59492813535931*^9, 3.594928136218273*^9}, {3.59492831167*^9, 
   3.594928312870962*^9}, {3.594928372545211*^9, 3.5949284574525146`*^9}, 
   3.5949285497422857`*^9, {3.5949287858694763`*^9, 3.594928801412682*^9}, {
   3.594929043989242*^9, 3.594929092025495*^9}, 3.5949291286914463`*^9, 
   3.5949293592275057`*^9, 3.594935406287224*^9, {3.594936252675035*^9, 
   3.594936252841962*^9}, 3.594937626330284*^9, 3.594939647735978*^9, 
   3.594980790698217*^9, {3.5950186150717897`*^9, 3.595018737333617*^9}, {
   3.5950188715639963`*^9, 3.595018924449287*^9}, {3.595019440444516*^9, 
   3.595019440652953*^9}, {3.5950207360214443`*^9, 3.5950207951622553`*^9}, {
   3.595067826714909*^9, 3.5950679010491943`*^9}, {3.595068457925417*^9, 
   3.5950684802425947`*^9}, 3.595081780927484*^9, {3.595083603904085*^9, 
   3.595083604845993*^9}, 3.5950887319368267`*^9, {3.595151466625759*^9, 
   3.595151482706995*^9}, 3.595540850430974*^9, 3.595541387562903*^9, {
   3.595541744072115*^9, 3.595541747332919*^9}, {3.5955419550066223`*^9, 
   3.595541956479795*^9}, {3.5955432690727453`*^9, 3.595543269617923*^9}, {
   3.595543329285512*^9, 3.595543329781274*^9}, {3.595543519054446*^9, 
   3.595543523077435*^9}, {3.595544500847527*^9, 3.595544505229486*^9}, {
   3.595621529384495*^9, 3.595621529550829*^9}, {3.595696448902238*^9, 
   3.595696456373671*^9}, {3.595703751858021*^9, 3.59570375632308*^9}, {
   3.595705170916851*^9, 3.595705176101749*^9}, {3.595705798602962*^9, 
   3.5957058008313932`*^9}, {3.595705990665468*^9, 3.595705990767757*^9}, {
   3.595706581193522*^9, 3.595706610410646*^9}, {3.595707887910074*^9, 
   3.595707893158493*^9}, {3.595708992702609*^9, 3.59570899319515*^9}, {
   3.595709281460147*^9, 3.595709281666856*^9}, {3.5957095215626173`*^9, 
   3.595709523941533*^9}, {3.595709709432873*^9, 3.595709712519389*^9}, {
   3.595710009569296*^9, 3.595710010825808*^9}, {3.595710200537211*^9, 
   3.595710201173555*^9}, {3.5957105237101803`*^9, 3.595710532485242*^9}, {
   3.5957107285362673`*^9, 3.5957107288475533`*^9}, {3.595710925260592*^9, 
   3.595710928324271*^9}, {3.596403171645349*^9, 3.596403174605831*^9}, 
   3.596403777184051*^9, {3.596404052075816*^9, 3.596404058701783*^9}, {
   3.596404429498507*^9, 3.596404430611223*^9}, 3.596404650710174*^9, {
   3.605977491134243*^9, 3.605977519158059*^9}, {3.626502797035112*^9, 
   3.626502807402913*^9}, {3.626504553394824*^9, 3.626504553582653*^9}, {
   3.626504854123706*^9, 3.626504854371228*^9}, 3.62650779409593*^9, 
   3.62650790489629*^9, {3.649773840412759*^9, 3.649773841907292*^9}, {
   3.649776385305985*^9, 3.6497764070651693`*^9}}],

Cell[BoxData[
 RowBox[{
  RowBox[{"(*", 
   RowBox[{"Initial", " ", "Conditions"}], "*)"}], "\[IndentingNewLine]", 
  RowBox[{
   RowBox[{"Ini", "=", 
    RowBox[{"{", 
     RowBox[{
      RowBox[{"-", "56"}], ",", "0.0008232571219734575`", ",", 
      "0.9451117680041415`", ",", "0.05274921418058222`", ",", 
      "0.022335550829968822`", ",", "0.039337847925055666`", ",", 
      "0.117539259893131`", ",", "0.3992669257760709`", ",", 
      "0.32070003140165854`", ",", "0.09658575639749865`", ",", 
      "0.012923476363453684`", ",", "0.0006479479031882377`", ",", 
      "0.0006082809683769714`", ",", "0.000001", ",", "0.000001", ",", 
      "0.00001", ",", "0.00009618348099335925`", ",", 
      "0.00017665075702825636`", ",", "0.00001", ",", "0.06672511434426126`", 
      ",", "0.69554429098737`", ",", "0.6394542795115468`", ",", 
      "0.0045004096634121546`", ",", "0.13110994890120145`", ",", 
      "0.9190184436213952`", ",", "0.024234473769981845`", ",", 
      "0.029961245089422012`", ",", "0.005027330230693867`", ",", 
      "0.013758507288513905`", ",", "0.22086061691660583`", ",", 
      "0.2171651758422411`", ",", "0.001460271488511924`", ",", 
      "0.9210263135823435`", ",", "0.4407312322589239`", ",", 
      "0.0477516197491127`", ",", "0.04502377048401822`", ",", 
      "0.04687838592019586`", ",", "0.05", ",", "0.05", ",", "0.05", ",", 
      "0.05", ",", "0.05", ",", "0.05", ",", "0.05", ",", "0.05", ",", "0.05",
       ",", "0.05", ",", "0.05", ",", "0.05", ",", "0.05", ",", "0.05", ",", 
      "0.013682367073940448`", ",", "0.043087522790903464`", ",", 
      "0.05090647716191213", ",", "0.02675898508685474", ",", 
      "0.005293583647881203`", ",", "0.0009687795767942997`", ",", 
      "0.00008905579603000916`", ",", "0.003151823280618716`", ",", 
      "0.04134335821664431`", ",", "0.24083239515433827`", ",", 
      "0.5259697199250212`", ",", "0.007663609094527274`", ",", 
      "0.010139419039617046`", ",", "0.016876789803019085`", ",", 
      "0.3339830543234834`", ",", "0.2734940970883768`", ",", 
      "0.015322282902398884`", ",", "0.1026186462206238`", ",", "0.05", ",", 
      "0.05", ",", "0.05", ",", "0.05", ",", "0.05", ",", 
      "0.9463223881564098`", ",", "0.007723937250115619`", ",", 
      "0.0053157499751545845`", ",", "0.030732751644146235`", ",", 
      "0.009905172974176969`", ",", "0.011508520656537125`", ",", 
      "0.543112368450645", ",", "0.22127265915881603`", ",", "0.00001", ",", 
      "0.000012711666336603701`", ",", "0.05", ",", "0.007288338159452705`", 
      ",", "0.0004945094172095965`", ",", "0.7344623459133408`", ",", 
      "0.1927863284939422`", ",", "0.04110739076372738`", ",", 
      "0.001901974113770527`", ",", "0.01178464830136004`", ",", 
      "0.05595770439429259`", ",", "0.0001618282350214593`", ",", 
      "0.10801708915634782`", ",", "0.19309175024002428`", ",", 
      "0.03087196351257488`", ",", "0.16501103150892893`", ",", 
      "0.1562655447636914`", ",", "0.2001494735628414`", ",", 
      "0.7998505264371558`", ",", "0.20014980913979594`", ",", 
      "0.7998501908602054`", ",", "1.687", ",", "0.9958225050211698`", ",", 
      "0.05", ",", "0.009997039032474536`", ",", "0.9958225050201472`", ",", 
      "0.4197383216361074`", ",", "0.2214753111179864", ",", 
      "0.0069495347933728885", ",", "0.6503256101107403`", ",", "0.91", ",", 
      "0.0333", ",", "0.454", ",", "0.454"}], "}"}]}], ";"}]}]], "Input",
 CellChangeTimes->{{3.555837205033943*^9, 3.555837206784214*^9}, {
   3.578332610762548*^9, 3.578332798887021*^9}, {3.578332830373802*^9, 
   3.578332930632803*^9}, {3.578332987191546*^9, 3.578333045531123*^9}, {
   3.578333280357761*^9, 3.5783333816365623`*^9}, {3.578333468873908*^9, 
   3.578333568296167*^9}, 3.592893483234329*^9, {3.592893525225848*^9, 
   3.592893527593506*^9}, {3.592893580619814*^9, 3.592893581346607*^9}, {
   3.592893665208976*^9, 3.592893665712194*^9}, {3.5928944289603*^9, 
   3.592894429137385*^9}, {3.592894477470501*^9, 3.592894481471448*^9}, {
   3.592894532315118*^9, 3.592894533284884*^9}, {3.5928946686801233`*^9, 
   3.5928946690330877`*^9}, 3.592894823141715*^9, 3.592894896553959*^9, {
   3.5929417141096287`*^9, 3.592941715101488*^9}, {3.5929417792809563`*^9, 
   3.592941781113441*^9}, {3.592941833090865*^9, 3.592941864908608*^9}, {
   3.5929420005011587`*^9, 3.592942000892206*^9}, {3.592942065662779*^9, 
   3.59294206976611*^9}, {3.59294210756124*^9, 3.5929421085198383`*^9}, 
   3.59467883798274*^9, 3.594678997084104*^9, {3.594679577896875*^9, 
   3.594679578350437*^9}, {3.59474512572691*^9, 3.594745126358945*^9}, {
   3.594745232703204*^9, 3.594745233813912*^9}, {3.5947458402586117`*^9, 
   3.594745840457382*^9}, {3.594756845822322*^9, 3.594756848046286*^9}, {
   3.5947644587137957`*^9, 3.5947644602512207`*^9}, {3.594764509552218*^9, 
   3.594764510295103*^9}, 3.5950189969314938`*^9, {3.595019459203171*^9, 
   3.595019462802129*^9}, {3.5950206961587543`*^9, 3.59502070172688*^9}, {
   3.595068616438477*^9, 3.595068641971751*^9}, {3.595068802677085*^9, 
   3.595068843827896*^9}, {3.5950689155906143`*^9, 3.595068945802369*^9}, {
   3.595072239064221*^9, 3.595072273500725*^9}, {3.626502916408948*^9, 
   3.6265029185372267`*^9}, 3.626511888229493*^9, {3.626511956466611*^9, 
   3.6265119566423903`*^9}, {3.626512063471221*^9, 3.626512064191535*^9}, {
   3.626512162278743*^9, 3.626512163340294*^9}, 3.626512272758319*^9, 
   3.626516310000434*^9, {3.6265179694512997`*^9, 3.626517969886026*^9}, 
   3.626518164253088*^9, {3.649743527593277*^9, 3.649743527713056*^9}, {
   3.649776466881748*^9, 3.6497765434708967`*^9}, {3.6497788170163097`*^9, 
   3.649778829116012*^9}}],

Cell[BoxData[
 RowBox[{
  RowBox[{"Modm", "=", 
   RowBox[{"Table", "[", 
    RowBox[{
     RowBox[{"{", 
      RowBox[{"NDSolve", "[", 
       RowBox[{
        RowBox[{"Join", "[", 
         RowBox[{
          RowBox[{"{", 
           RowBox[{
            RowBox[{
             RowBox[{
              RowBox[{"v", "'"}], "[", "t", "]"}], "\[Equal]", 
             RowBox[{
              RowBox[{
               RowBox[{"(", "0", ")"}], 
               RowBox[{"Boole", "[", 
                RowBox[{"1800", "<=", "t", "\[LessEqual]", "2300"}], "]"}]}], 
              "-", 
              RowBox[{"(", 
               RowBox[{
                RowBox[{"(", 
                 RowBox[{
                  RowBox[{"(", 
                   RowBox[{"KLtype", " ", 
                    RowBox[{"dLtype", "[", "t", "]"}], " ", 
                    RowBox[{"fLtype", "[", "t", "]"}], " ", "fCaLtype"}], 
                   ")"}], "+", 
                  RowBox[{"(", 
                   RowBox[{"KTtype", " ", 
                    RowBox[{"gTtype", "[", "t", "]"}], " ", 
                    RowBox[{"bTtype", "[", "t", "]"}]}], ")"}], "+", 
                  RowBox[{"(", 
                   RowBox[{"8", 
                    RowBox[{"(", "0", ")"}], "KTtypee", " ", 
                    RowBox[{"pTtypea", "[", "t", "]"}], " ", 
                    RowBox[{"pTtypei", "[", "t", "]"}]}], ")"}]}], ")"}], 
                RowBox[{"(", 
                 RowBox[{
                  RowBox[{"v", "[", "t", "]"}], "-", "ECa"}], ")"}]}], ")"}], 
              "-", 
              RowBox[{"(", 
               RowBox[{
                RowBox[{"(", 
                 RowBox[{
                  RowBox[{"50", "KbgCl"}], "+", 
                  RowBox[{"7.4", "KCaCC", " ", 
                   RowBox[{"pCaCC", "[", "t", "]"}]}]}], ")"}], 
                RowBox[{"(", 
                 RowBox[{
                  RowBox[{"v", "[", "t", "]"}], "+", "20"}], ")"}]}], ")"}], 
              "-", 
              RowBox[{"(", 
               RowBox[{
                RowBox[{"(", 
                 RowBox[{
                  RowBox[{"50", "Kbgk"}], "+", 
                  RowBox[{"(", 
                   RowBox[{"13", "KKCNA3", " ", 
                    RowBox[{
                    RowBox[{"nKCNA3a", "[", "t", "]"}], "^", "4"}], "*", 
                    RowBox[{"hKCNA3i", "[", "t", "]"}]}], ")"}], "+", 
                  RowBox[{"(", 
                   RowBox[{"8.5", "K21", " ", 
                    RowBox[{"o4Kv21", "[", "t", "]"}]}], ")"}], "+", 
                  RowBox[{"(", 
                   RowBox[{"14.5", 
                    RowBox[{"(", "0", ")"}], 
                    RowBox[{"pKv93a", "[", "t", "]"}], "*", 
                    RowBox[{"(", 
                    RowBox[{
                    RowBox[{"0.7", 
                    RowBox[{"pKv93Fasti", "[", "t", "]"}]}], "+", 
                    RowBox[{"0.3", 
                    RowBox[{"pKv93Slowi", "[", "t", "]"}]}]}], ")"}]}], ")"}],
                   "+", 
                  RowBox[{"(", 
                   RowBox[{"12.5", "K61", " ", 
                    RowBox[{"pKv61a", "[", "t", "]"}], "*", 
                    RowBox[{"pKv61i", "[", "t", "]"}]}], ")"}], "+", 
                  RowBox[{"(", 
                   RowBox[{"1.8", " ", "K71", 
                    RowBox[{"(", 
                    RowBox[{
                    RowBox[{"(", 
                    RowBox[{
                    RowBox[{"o171", "[", "t", "]"}], "+", 
                    RowBox[{"o271", "[", "t", "]"}]}], ")"}], "/", 
                    RowBox[{"(", 
                    RowBox[{
                    RowBox[{"c171", "[", "t", "]"}], "+", 
                    RowBox[{"c271", "[", "t", "]"}], "+", 
                    RowBox[{"o171", "[", "t", "]"}], "+", 
                    RowBox[{"o271", "[", "t", "]"}], "+", 
                    RowBox[{"i71", "[", "t", "]"}]}], ")"}]}], ")"}]}], ")"}],
                   "+", 
                  RowBox[{"(", 
                   RowBox[{"2.1", " ", "K74", " ", 
                    RowBox[{"pKv74Fasta", "[", "t", "]"}], 
                    RowBox[{"pKv74", "[", "t", "]"}]}], ")"}], "+", 
                  RowBox[{"(", 
                   RowBox[{"14", "K34", " ", 
                    RowBox[{"pKv34a", "[", "t", "]"}], " ", 
                    RowBox[{"pKv34i", "[", "t", "]"}]}], ")"}], "+", 
                  RowBox[{"(", 
                   RowBox[{"5", "K41", " ", 
                    RowBox[{
                    RowBox[{"pKv41a", "[", "t", "]"}], "^", "4"}], "*", 
                    RowBox[{"(", 
                    RowBox[{
                    RowBox[{"0.18", 
                    RowBox[{"pKv41Slowi", "[", "t", "]"}]}], "+", 
                    RowBox[{"0.42", 
                    RowBox[{"pKv41Interi", "[", "t", "]"}]}], "+", 
                    RowBox[{"0.4", 
                    RowBox[{"pKv41Fasti", "[", "t", "]"}]}]}], ")"}]}], ")"}],
                   "+", 
                  RowBox[{"(", 
                   RowBox[{"5", "K43", " ", 
                    RowBox[{
                    RowBox[{"o43", "[", "t", "]"}], "/", 
                    RowBox[{"(", 
                    RowBox[{
                    RowBox[{"c043", "[", "t", "]"}], "+", 
                    RowBox[{"c143", "[", "t", "]"}], "+", 
                    RowBox[{"c243", "[", "t", "]"}], "+", 
                    RowBox[{"c343", "[", "t", "]"}], "+", 
                    RowBox[{"c443", "[", "t", "]"}], "+", 
                    RowBox[{"o43", "[", "t", "]"}], "+", 
                    RowBox[{"i043", "[", "t", "]"}], "+", 
                    RowBox[{"i143", "[", "t", "]"}], "+", 
                    RowBox[{"i243", "[", "t", "]"}], "+", 
                    RowBox[{"i343", "[", "t", "]"}], "+", 
                    RowBox[{"i443", "[", "t", "]"}], "+", 
                    RowBox[{"i543", "[", "t", "]"}], "+", 
                    RowBox[{"i643", "[", "t", "]"}]}], ")"}]}]}], ")"}], "+", 
                  
                  RowBox[{"(", 
                   RowBox[{"5", "K43b", " ", 
                    RowBox[{
                    RowBox[{"pKv43ab", "[", "t", "]"}], "^", "4"}], "*", 
                    RowBox[{"(", 
                    RowBox[{
                    RowBox[{"Afastb", " ", 
                    RowBox[{"pKv43iFastb", "[", "t", "]"}]}], "+", 
                    RowBox[{"ASlowb", " ", 
                    RowBox[{"pKv43iSlowb", "[", "t", "]"}]}]}], ")"}]}], 
                   ")"}], "+", 
                  RowBox[{"(", 
                   RowBox[{"5", "K43d", " ", 
                    RowBox[{
                    RowBox[{"pKv43ad", "[", "t", "]"}], "^", "4"}], "*", 
                    RowBox[{"(", 
                    RowBox[{
                    RowBox[{"Afast", " ", 
                    RowBox[{"pKv43iFastd", "[", "t", "]"}]}], "+", 
                    RowBox[{"ASlow", " ", 
                    RowBox[{"pKv43iSlowd", "[", "t", "]"}]}]}], ")"}]}], 
                   ")"}], "+", 
                  RowBox[{"(", 
                   RowBox[{"2", " ", "Kherg", " ", 
                    RowBox[{
                    RowBox[{"oherg", "[", "t", "]"}], "/", 
                    RowBox[{"(", 
                    RowBox[{
                    RowBox[{"oherg", "[", "t", "]"}], "+", 
                    RowBox[{"c0herg", "[", "t", "]"}], "+", 
                    RowBox[{"c1herg", "[", "t", "]"}], "+", 
                    RowBox[{"c2herg", "[", "t", "]"}], "+", 
                    RowBox[{"iiherg", "[", "t", "]"}]}], ")"}]}]}], ")"}], 
                  "+", 
                  RowBox[{"(", 
                   RowBox[{"0.056", "*", "Kkir71", " ", 
                    RowBox[{"pKir71a", "[", "t", "]"}], "GKIR71"}], ")"}], 
                  "+", 
                  RowBox[{"(", 
                   RowBox[{"289", "KBK", " ", 
                    RowBox[{"pBK", "[", "t", "]"}]}], ")"}], "+", 
                  RowBox[{"(", 
                   RowBox[{"289", " ", "KBKbeta1", " ", 
                    RowBox[{"pBK\[Beta]1", "[", "t", "]"}]}], ")"}], "+", 
                  RowBox[{"(", 
                   RowBox[{"289", " ", "kbeta3", 
                    RowBox[{
                    RowBox[{"(", 
                    RowBox[{
                    RowBox[{"(", 
                    RowBox[{
                    SubscriptBox["OO", "0"], "[", "t", "]"}], ")"}], "+", 
                    RowBox[{"(", 
                    RowBox[{
                    SubscriptBox["OO", "1"], "[", "t", "]"}], ")"}], "+", 
                    RowBox[{"(", 
                    RowBox[{
                    SubscriptBox["OO", "2"], "[", "t", "]"}], ")"}], "+", 
                    RowBox[{"(", 
                    RowBox[{
                    SubscriptBox["OO", "3"], "[", "t", "]"}], ")"}], "+", 
                    RowBox[{"(", 
                    RowBox[{
                    SubscriptBox["OO", "4"], "[", "t", "]"}], ")"}]}], ")"}], 
                    "/", 
                    RowBox[{"(", 
                    RowBox[{
                    RowBox[{"(", 
                    RowBox[{
                    SubscriptBox["OO", "0"], "[", "t", "]"}], ")"}], "+", 
                    RowBox[{"(", 
                    RowBox[{
                    SubscriptBox["Cl", "0"], "[", "t", "]"}], ")"}], "+", 
                    RowBox[{"(", 
                    RowBox[{
                    SubscriptBox["II", "0"], "[", "t", "]"}], ")"}], "+", 
                    RowBox[{"(", 
                    RowBox[{
                    SubscriptBox["Cl", "1"], "[", "t", "]"}], ")"}], "+", 
                    RowBox[{"(", 
                    RowBox[{
                    SubscriptBox["OO", "1"], "[", "t", "]"}], ")"}], "+", 
                    RowBox[{"(", 
                    RowBox[{
                    SubscriptBox["II", "1"], "[", "t", "]"}], ")"}], "+", 
                    RowBox[{"(", 
                    RowBox[{
                    SubscriptBox["Cl", "2"], "[", "t", "]"}], ")"}], "+", 
                    RowBox[{"(", 
                    RowBox[{
                    SubscriptBox["OO", "2"], "[", "t", "]"}], ")"}], "+", 
                    RowBox[{"(", 
                    RowBox[{
                    SubscriptBox["II", "2"], "[", "t", "]"}], ")"}], "+", 
                    RowBox[{"(", 
                    RowBox[{
                    SubscriptBox["Cl", "3"], "[", "t", "]"}], ")"}], "+", 
                    RowBox[{"(", 
                    RowBox[{
                    SubscriptBox["OO", "3"], "[", "t", "]"}], ")"}], "+", 
                    RowBox[{"(", 
                    RowBox[{
                    SubscriptBox["II", "3"], "[", "t", "]"}], ")"}], "+", 
                    RowBox[{"(", 
                    RowBox[{
                    SubscriptBox["Cl", "4"], "[", "t", "]"}], ")"}], "+", 
                    RowBox[{"(", 
                    RowBox[{
                    SubscriptBox["OO", "4"], "[", "t", "]"}], ")"}], "+", 
                    RowBox[{"(", 
                    RowBox[{
                    SubscriptBox["II", "4"], "[", "t", "]"}], ")"}]}], 
                    ")"}]}]}], ")"}], "+", 
                  RowBox[{"(", 
                   RowBox[{"289", " ", "KBKbeta4", " ", 
                    RowBox[{"pBK\[Beta]4", "[", "t", "]"}]}], ")"}], "+", 
                  RowBox[{"(", 
                   RowBox[{"2", " ", "KSK2", " ", 
                    RowBox[{"pSK2", "[", "t", "]"}]}], ")"}], "+", 
                  RowBox[{"(", 
                   RowBox[{"2", " ", "KSK3", " ", 
                    RowBox[{"pSK3", "[", "t", "]"}]}], ")"}], "+", 
                  RowBox[{"(", 
                   RowBox[{"11", " ", "KIK1", " ", 
                    RowBox[{"pIK1", "[", "t", "]"}]}], ")"}], "+", 
                  RowBox[{"(", 
                   RowBox[{"14", "K43KCNE3", " ", 
                    RowBox[{"pKv43KCNE3a", "[", "t", "]"}], "*", 
                    RowBox[{"pKv43KCNE3i", "[", "t", "]"}], 
                    RowBox[{"pKv43KCNE3Rec", "[", "t", "]"}]}], ")"}]}], 
                 ")"}], 
                RowBox[{"(", 
                 RowBox[{
                  RowBox[{"v", "[", "t", "]"}], "-", "EK"}], ")"}]}], ")"}], 
              "-", 
              RowBox[{"KNaK", " ", "INaK"}], "-", 
              RowBox[{"KNaCa", " ", "INaCa"}], " ", "-", " ", 
              RowBox[{"KpCa", " ", "IpCa"}], "-", 
              RowBox[{"(", 
               RowBox[{"9", "*", "0.00006", 
                RowBox[{"pP2X4", "[", "t", "]"}], 
                RowBox[{"n", "[", "t", "]"}], 
                RowBox[{"(", 
                 RowBox[{
                  RowBox[{"v", "[", "t", "]"}], "-", "VRghk"}], ")"}]}], 
               ")"}], "-", 
              RowBox[{"(", 
               RowBox[{
                RowBox[{"(", 
                 RowBox[{
                  RowBox[{"88", " ", "KGap", " ", "Ggap", " ", 
                   RowBox[{"PGapi", "[", "t", "]"}]}], "+", 
                  RowBox[{"35", "KGap2", " ", "Ggap2", " ", 
                   RowBox[{"PGapi2", "[", "t", "]"}]}]}], ")"}], 
                RowBox[{"(", 
                 RowBox[{
                  RowBox[{"v", "[", "t", "]"}], "-", 
                  RowBox[{"v", "[", 
                   RowBox[{"t", "-", "oo"}], "]"}]}], ")"}]}], ")"}]}]}], ",", 
            RowBox[{
             RowBox[{
              RowBox[{"x", "'"}], "[", "t", "]"}], "\[Equal]", 
             RowBox[{
              RowBox[{"gammaL", " ", 
               RowBox[{"Abs", "[", "JLL", "]"}]}], "+", 
              RowBox[{"gammaT", " ", 
               RowBox[{"Abs", "[", "JT", "]"}]}], "-", 
              RowBox[{"lam", " ", 
               RowBox[{"x", "[", "t", "]"}]}]}]}], ",", 
            RowBox[{
             RowBox[{
              RowBox[{"dLtype", "'"}], "[", "t", "]"}], "\[Equal]", 
             RowBox[{
              RowBox[{"(", 
               RowBox[{"dssLtype", "-", 
                RowBox[{"dLtype", "[", "t", "]"}]}], ")"}], "/", 
              "TaudLtype"}]}], ",", 
            RowBox[{
             RowBox[{
              RowBox[{"gTtype", "'"}], "[", "t", "]"}], "\[Equal]", 
             RowBox[{
              RowBox[{"(", 
               RowBox[{"gssTtype", "-", 
                RowBox[{"gTtype", "[", "t", "]"}]}], ")"}], "/", 
              "\[Tau]gTtype"}]}], ",", 
            RowBox[{
             RowBox[{
              RowBox[{"bTtype", "'"}], "[", "t", "]"}], "\[Equal]", 
             RowBox[{
              RowBox[{"(", 
               RowBox[{"bssTtype", "-", 
                RowBox[{"bTtype", "[", "t", "]"}]}], ")"}], "/", 
              "\[Tau]bTtype"}]}], ",", 
            RowBox[{
             RowBox[{
              RowBox[{"fLtype", "'"}], "[", "t", "]"}], "\[Equal]", 
             RowBox[{
              RowBox[{"(", 
               RowBox[{"fssLtype", "-", 
                RowBox[{"fLtype", "[", "t", "]"}]}], ")"}], "/", 
              "TaufLtype"}]}], ",", 
            RowBox[{
             RowBox[{
              RowBox[{"nKCNA3a", "'"}], "[", "t", "]"}], "\[Equal]", 
             RowBox[{
              RowBox[{"(", 
               RowBox[{"nssKCNA3a", "-", 
                RowBox[{"nKCNA3a", "[", "t", "]"}]}], ")"}], "/", 
              "\[Tau]KCNA3a"}]}], ",", 
            RowBox[{
             RowBox[{
              RowBox[{"hKCNA3i", "'"}], "[", "t", "]"}], "\[Equal]", 
             RowBox[{
              RowBox[{"(", 
               RowBox[{"hssKCNA3i", "-", 
                RowBox[{"hKCNA3i", "[", "t", "]"}]}], ")"}], "/", 
              "\[Tau]KCNA3i"}]}], ",", 
            RowBox[{
             RowBox[{
              RowBox[{"c0", "'"}], "[", "t", "]"}], "\[Equal]", 
             RowBox[{
              RowBox[{"kmv", " ", 
               RowBox[{"c1", "[", "t", "]"}]}], "-", 
              RowBox[{
               RowBox[{"(", 
                RowBox[{
                 RowBox[{"4", " ", "kv"}], "+", 
                 RowBox[{"k1", " ", 
                  RowBox[{"fff", "^", "4"}]}]}], ")"}], 
               RowBox[{"c0", "[", "t", "]"}]}], "+", 
              RowBox[{
               RowBox[{"i0", "[", "t", "]"}], " ", 
               RowBox[{"km1", "/", 
                RowBox[{"fff", "^", "4"}]}]}]}]}], ",", 
            RowBox[{
             RowBox[{
              RowBox[{"c1", "'"}], "[", "t", "]"}], "\[Equal]", 
             RowBox[{
              RowBox[{"4", " ", "kv", " ", 
               RowBox[{"c0", "[", "t", "]"}]}], "-", 
              RowBox[{
               RowBox[{"(", 
                RowBox[{"kmv", "+", 
                 RowBox[{"3", " ", "kv"}], "+", 
                 RowBox[{"k1", " ", 
                  RowBox[{"fff", "^", "3"}]}]}], ")"}], 
               RowBox[{"c1", "[", "t", "]"}]}], "+", 
              RowBox[{"2", "kmv", " ", 
               RowBox[{"c2", "[", "t", "]"}]}], "+", 
              RowBox[{
               RowBox[{"i1", "[", "t", "]"}], " ", 
               RowBox[{"km1", "/", 
                RowBox[{"fff", "^", "3"}]}]}]}]}], ",", 
            RowBox[{
             RowBox[{
              RowBox[{"c2", "'"}], "[", "t", "]"}], "\[Equal]", 
             RowBox[{
              RowBox[{"3", "kv", " ", 
               RowBox[{"c1", "[", "t", "]"}]}], "-", 
              RowBox[{
               RowBox[{"(", 
                RowBox[{
                 RowBox[{"2", "kmv"}], "+", 
                 RowBox[{"2", "kv"}], "+", 
                 RowBox[{"k1", " ", 
                  RowBox[{"fff", "^", "2"}]}]}], ")"}], 
               RowBox[{"c2", "[", "t", "]"}]}], "+", 
              RowBox[{"3", "kmv", " ", 
               RowBox[{"c3", "[", "t", "]"}]}], "+", 
              RowBox[{
               RowBox[{"i2", "[", "t", "]"}], " ", 
               RowBox[{"km1", "/", 
                RowBox[{"fff", "^", "2"}]}]}]}]}], ",", 
            RowBox[{
             RowBox[{
              RowBox[{"c3", "'"}], "[", "t", "]"}], "\[Equal]", 
             RowBox[{
              RowBox[{"2", "kv", " ", 
               RowBox[{"c2", "[", "t", "]"}]}], "-", 
              RowBox[{
               RowBox[{"(", 
                RowBox[{
                 RowBox[{"3", "kmv"}], "+", "kv", "+", 
                 RowBox[{"k1", " ", "fff"}]}], ")"}], 
               RowBox[{"c3", "[", "t", "]"}]}], "+", 
              RowBox[{"4", " ", "kmv", " ", 
               RowBox[{"c4", "[", "t", "]"}]}], "+", 
              RowBox[{
               RowBox[{"i3", "[", "t", "]"}], 
               RowBox[{"km1", " ", "/", "fff"}]}]}]}], ",", 
            RowBox[{
             RowBox[{
              RowBox[{"c4", "'"}], "[", "t", "]"}], "\[Equal]", 
             RowBox[{
              RowBox[{"kv", " ", 
               RowBox[{"c3", "[", "t", "]"}]}], "-", 
              RowBox[{
               RowBox[{"(", 
                RowBox[{
                 RowBox[{"4", "kmv"}], "+", "koo", "+", "k1"}], ")"}], 
               RowBox[{"c4", "[", "t", "]"}]}], "+", 
              RowBox[{"kmoo", " ", 
               RowBox[{"o4Kv21", "[", "t", "]"}]}], "+", 
              RowBox[{
               RowBox[{"i4", "[", "t", "]"}], " ", "km1"}]}]}], ",", 
            RowBox[{
             RowBox[{
              RowBox[{"o4Kv21", "'"}], "[", "t", "]"}], "\[Equal]", 
             RowBox[{
              RowBox[{"koo", " ", 
               RowBox[{"c4", "[", "t", "]"}]}], "-", 
              RowBox[{
               RowBox[{"(", 
                RowBox[{"kmoo", "+", 
                 RowBox[{"g21", " ", "k1"}]}], ")"}], 
               RowBox[{"o4Kv21", "[", "t", "]"}]}], "+", 
              RowBox[{
               RowBox[{"i5", "[", "t", "]"}], " ", 
               RowBox[{"km1", "/", "g21"}]}]}]}], ",", 
            RowBox[{
             RowBox[{
              RowBox[{"i0", "'"}], "[", "t", "]"}], "\[Equal]", 
             RowBox[{
              RowBox[{
               RowBox[{"c0", "[", "t", "]"}], " ", "k1", " ", 
               RowBox[{"fff", "^", "4"}]}], "-", 
              RowBox[{
               RowBox[{"(", 
                RowBox[{
                 RowBox[{"km1", "/", 
                  RowBox[{"fff", "^", "4"}]}], " ", "+", 
                 RowBox[{"4", " ", 
                  RowBox[{"kv", "/", "fff"}]}]}], ")"}], 
               RowBox[{"i0", "[", "t", "]"}]}], "+", " ", 
              RowBox[{
               RowBox[{"i1", "[", "t", "]"}], " ", "kmv", " ", "fff"}]}]}], 
            ",", " ", 
            RowBox[{
             RowBox[{
              RowBox[{"i1", "'"}], "[", "t", "]"}], "\[Equal]", 
             RowBox[{
              RowBox[{"4", " ", 
               RowBox[{"i0", "[", "t", "]"}], " ", 
               RowBox[{"kv", "/", "fff"}]}], "-", 
              RowBox[{
               RowBox[{"(", 
                RowBox[{
                 RowBox[{"fff", " ", "kmv"}], " ", "+", 
                 RowBox[{"km1", "/", " ", 
                  RowBox[{"fff", "^", "3"}]}], "+", 
                 RowBox[{"3", " ", 
                  RowBox[{"kv", "/", "fff"}]}]}], ")"}], 
               RowBox[{"i1", "[", "t", "]"}]}], "+", 
              RowBox[{
               RowBox[{"c1", "[", "t", "]"}], " ", "k1", " ", 
               RowBox[{"fff", "^", "3"}]}], "+", 
              RowBox[{"2", 
               RowBox[{"i2", "[", "t", "]"}], "fff", " ", "kmv"}]}]}], ",", 
            RowBox[{
             RowBox[{
              RowBox[{"i2", "'"}], "[", "t", "]"}], "\[Equal]", 
             RowBox[{
              RowBox[{"3", " ", 
               RowBox[{"i1", "[", "t", "]"}], " ", 
               RowBox[{"kv", "/", "fff"}]}], "-", 
              RowBox[{
               RowBox[{"(", 
                RowBox[{
                 RowBox[{"2", "fff", " ", "kmv"}], "+", 
                 RowBox[{"km1", "/", 
                  RowBox[{"fff", "^", "2"}]}], "+", 
                 RowBox[{"2", 
                  RowBox[{"kv", "/", "fff"}]}]}], ")"}], 
               RowBox[{"i2", "[", "t", "]"}]}], "+", 
              RowBox[{
               RowBox[{"c2", "[", "t", "]"}], " ", "k1", " ", 
               RowBox[{"fff", "^", "2"}]}], "+", 
              RowBox[{"3", " ", 
               RowBox[{"i3", "[", "t", "]"}], " ", "fff", " ", "kmv"}]}]}], 
            ",", 
            RowBox[{
             RowBox[{
              RowBox[{"i3", "'"}], "[", "t", "]"}], "\[Equal]", 
             RowBox[{
              RowBox[{"2", " ", 
               RowBox[{"i2", "[", "t", "]"}], " ", 
               RowBox[{"kv", "/", "fff"}]}], "-", 
              RowBox[{
               RowBox[{"(", 
                RowBox[{
                 RowBox[{"3", "fff", " ", "kmv"}], "+", 
                 RowBox[{"km1", "/", "fff"}], "+", 
                 RowBox[{"kv", "/", "fff"}]}], ")"}], 
               RowBox[{"i3", "[", "t", "]"}]}], "+", 
              RowBox[{
               RowBox[{"c3", "[", "t", "]"}], " ", "k1", " ", "fff"}], "+", 
              RowBox[{"4", " ", 
               RowBox[{"i4", "[", "t", "]"}], " ", "fff", " ", "kmv"}]}]}], 
            ",", "\[IndentingNewLine]", 
            RowBox[{
             RowBox[{
              RowBox[{"i4", "'"}], "[", "t", "]"}], "\[Equal]", 
             RowBox[{
              RowBox[{
               RowBox[{"i3", "[", "t", "]"}], " ", 
               RowBox[{"kv", "/", "fff"}]}], "-", 
              RowBox[{
               RowBox[{"(", 
                RowBox[{
                 RowBox[{"4", " ", "fff", " ", "kmv"}], "+", "km1", "+", 
                 RowBox[{"g21", " ", "koo"}]}], ")"}], 
               RowBox[{"i4", "[", "t", "]"}]}], "+", 
              RowBox[{
               RowBox[{"c4", "[", "t", "]"}], " ", "k1"}], "+", 
              RowBox[{
               RowBox[{"i5", "[", "t", "]"}], 
               RowBox[{"kmoo", "/", "g21"}]}]}]}], " ", ",", 
            RowBox[{
             RowBox[{
              RowBox[{"i5", "'"}], "[", "t", "]"}], "\[Equal]", 
             RowBox[{
              RowBox[{
               RowBox[{"i4", "[", "t", "]"}], " ", "g21", " ", "koo"}], "-", 
              RowBox[{
               RowBox[{"(", 
                RowBox[{"(", 
                 RowBox[{
                  RowBox[{"(", 
                   RowBox[{"kmoo", "+", "km1"}], ")"}], "/", "g21"}], ")"}], 
                ")"}], 
               RowBox[{"i5", "[", "t", "]"}]}], "+", 
              RowBox[{
               RowBox[{"o4Kv21", "[", "t", "]"}], " ", "g21", " ", "k1"}]}]}],
             ",", 
            RowBox[{
             RowBox[{
              RowBox[{"pKv93a", "'"}], "[", "t", "]"}], "\[Equal]", 
             RowBox[{
              RowBox[{"(", 
               RowBox[{"pssKv93a", "-", 
                RowBox[{"pKv93a", "[", "t", "]"}]}], ")"}], "/", 
              "\[Tau]Kv93a"}]}], ",", 
            RowBox[{
             RowBox[{
              RowBox[{"pKv93Fasti", "'"}], "[", "t", "]"}], "\[Equal]", 
             RowBox[{
              RowBox[{"(", 
               RowBox[{"pssKv93i", "-", 
                RowBox[{"pKv93Fasti", "[", "t", "]"}]}], ")"}], "/", 
              "\[Tau]Kv93Fasti"}]}], ",", 
            RowBox[{
             RowBox[{
              RowBox[{"pKv93Slowi", "'"}], "[", "t", "]"}], "\[Equal]", 
             RowBox[{
              RowBox[{"(", 
               RowBox[{"pssKv93i", "-", 
                RowBox[{"pKv93Slowi", "[", "t", "]"}]}], ")"}], "/", 
              "\[Tau]Kv93Slowi"}]}], ",", 
            RowBox[{
             RowBox[{
              RowBox[{"pKv61a", "'"}], "[", "t", "]"}], "\[Equal]", 
             RowBox[{
              RowBox[{"(", 
               RowBox[{"pssKv61a", "-", 
                RowBox[{"pKv61a", "[", "t", "]"}]}], ")"}], "/", 
              "\[Tau]Kv61a"}]}], ",", 
            RowBox[{
             RowBox[{
              RowBox[{"pKv61i", "'"}], "[", "t", "]"}], "\[Equal]", 
             RowBox[{
              RowBox[{"(", 
               RowBox[{"pssKv61i", "-", 
                RowBox[{"pKv61i", "[", "t", "]"}]}], ")"}], "/", 
              "\[Tau]Kv61i"}]}], ",", 
            RowBox[{
             RowBox[{
              RowBox[{"c171", "'"}], "[", "t", "]"}], "\[Equal]", 
             RowBox[{
              RowBox[{
               RowBox[{"-", 
                RowBox[{"c171", "[", "t", "]"}]}], " ", "alpha1"}], "+", 
              RowBox[{"beta71", " ", 
               RowBox[{"c271", "[", "t", "]"}]}]}]}], ",", 
            RowBox[{
             RowBox[{
              RowBox[{"c271", "'"}], "[", "t", "]"}], "\[Equal]", 
             RowBox[{
              RowBox[{"beta72", " ", 
               RowBox[{"o171", "[", "t", "]"}]}], "-", 
              RowBox[{"alpha2", " ", 
               RowBox[{"c271", "[", "t", "]"}]}], "-", 
              RowBox[{"beta71", " ", 
               RowBox[{"c271", "[", "t", "]"}]}], "+", 
              RowBox[{"alpha1", " ", 
               RowBox[{"c171", "[", "t", "]"}]}]}]}], ",", 
            RowBox[{
             RowBox[{
              RowBox[{"o171", "'"}], "[", "t", "]"}], "\[Equal]", 
             RowBox[{
              RowBox[{"delta", " ", 
               RowBox[{"o271", "[", "t", "]"}]}], "-", 
              RowBox[{"sigma", " ", 
               RowBox[{"o171", "[", "t", "]"}]}], "-", 
              RowBox[{"beta72", " ", 
               RowBox[{"o171", "[", "t", "]"}]}], "+", 
              RowBox[{"alpha2", " ", 
               RowBox[{"c271", "[", "t", "]"}]}]}]}], ",", 
            RowBox[{
             RowBox[{
              RowBox[{"o271", "'"}], "[", "t", "]"}], "\[Equal]", 
             RowBox[{
              RowBox[{"sigma", " ", 
               RowBox[{"o171", "[", "t", "]"}]}], "-", 
              RowBox[{
               RowBox[{"(", 
                RowBox[{"lamda", "+", "delta"}], ")"}], 
               RowBox[{"o271", "[", "t", "]"}]}], "+", 
              RowBox[{"mioo", " ", 
               RowBox[{"i71", "[", "t", "]"}]}]}]}], ",", 
            RowBox[{
             RowBox[{
              RowBox[{"i71", "'"}], "[", "t", "]"}], "\[Equal]", 
             RowBox[{
              RowBox[{"lamda", " ", 
               RowBox[{"o271", "[", "t", "]"}]}], "-", 
              RowBox[{"mioo", " ", 
               RowBox[{"i71", "[", "t", "]"}]}]}]}], ",", 
            RowBox[{
             RowBox[{
              RowBox[{"pKv74Fasta", "'"}], "[", "t", "]"}], "\[Equal]", 
             RowBox[{
              RowBox[{"(", 
               RowBox[{"psshalfKv74a", "-", 
                RowBox[{"pKv74Fasta", "[", "t", "]"}]}], ")"}], "/", 
              "\[Tau]Kv74"}]}], ",", 
            RowBox[{
             RowBox[{
              RowBox[{"pKv74", "'"}], "[", "t", "]"}], "==", 
             RowBox[{
              RowBox[{"(", 
               RowBox[{"psshalfKv74a", "-", 
                RowBox[{"pKv74", "[", "t", "]"}]}], ")"}], "/", "Tau74"}]}], 
            ",", 
            RowBox[{
             RowBox[{
              RowBox[{"pKv34a", "'"}], "[", "t", "]"}], "\[Equal]", 
             RowBox[{
              RowBox[{"(", 
               RowBox[{"pssKv34a", "-", 
                RowBox[{"pKv34a", "[", "t", "]"}]}], ")"}], "/", 
              "\[Tau]Kv34a"}]}], ",", 
            RowBox[{
             RowBox[{
              RowBox[{"pKv34i", "'"}], "[", "t", "]"}], "\[Equal]", 
             RowBox[{
              RowBox[{"(", 
               RowBox[{"pssKv34i", "-", 
                RowBox[{"pKv34i", "[", "t", "]"}]}], ")"}], "/", 
              "\[Tau]Kv34i"}]}], ",", 
            RowBox[{
             RowBox[{
              RowBox[{"pKv41a", "'"}], "[", "t", "]"}], "\[Equal]", 
             RowBox[{
              RowBox[{"(", 
               RowBox[{"pssKv41a", "-", 
                RowBox[{"pKv41a", "[", "t", "]"}]}], ")"}], "/", 
              "\[Tau]Kv41a"}]}], ",", 
            RowBox[{
             RowBox[{
              RowBox[{"pKv41Slowi", "'"}], "[", "t", "]"}], "\[Equal]", 
             RowBox[{
              RowBox[{"(", 
               RowBox[{"pssKv41i", "-", 
                RowBox[{"pKv41Slowi", "[", "t", "]"}]}], ")"}], "/", 
              "\[Tau]Kv41Slowi"}]}], ",", 
            RowBox[{
             RowBox[{
              RowBox[{"pKv41Interi", "'"}], "[", "t", "]"}], "\[Equal]", 
             RowBox[{
              RowBox[{"(", 
               RowBox[{"pssKv41i", "-", 
                RowBox[{"pKv41Interi", "[", "t", "]"}]}], ")"}], "/", 
              "\[Tau]Kv41Interi"}]}], ",", 
            RowBox[{
             RowBox[{
              RowBox[{"pKv41Fasti", "'"}], "[", "t", "]"}], "\[Equal]", 
             RowBox[{
              RowBox[{"(", 
               RowBox[{"pssKv41i", "-", 
                RowBox[{"pKv41Fasti", "[", "t", "]"}]}], ")"}], "/", 
              "\[Tau]Kv41Fasti"}]}], ",", 
            RowBox[{
             RowBox[{
              RowBox[{"CR42", "'"}], "[", "t", "]"}], "\[Equal]", 
             RowBox[{
              RowBox[{"beta42", " ", 
               RowBox[{"C142", "[", "t", "]"}]}], "-", 
              RowBox[{"4", "alpha42", " ", 
               RowBox[{"CR42", "[", "t", "]"}]}]}]}], ",", 
            RowBox[{
             RowBox[{
              RowBox[{"C142", "'"}], "[", "t", "]"}], "==", 
             RowBox[{
              RowBox[{"4", " ", "alpha42", " ", 
               RowBox[{"CR42", "[", "t", "]"}]}], "-", 
              RowBox[{"beta42", " ", 
               RowBox[{"C142", "[", "t", "]"}]}], "+", 
              RowBox[{"2", " ", "beta42", " ", 
               RowBox[{"C242", "[", "t", "]"}]}], "-", 
              RowBox[{"3", "alpha42", " ", 
               RowBox[{"C142", "[", "t", "]"}]}]}]}], ",", 
            RowBox[{
             RowBox[{
              RowBox[{"C242", "'"}], "[", "t", "]"}], "\[Equal]", 
             RowBox[{
              RowBox[{"3", " ", "alpha42", " ", 
               RowBox[{"C142", "[", "t", "]"}]}], "-", 
              RowBox[{"2", "beta42", " ", 
               RowBox[{"C242", "[", "t", "]"}]}], "+", 
              RowBox[{"3", "beta42", " ", 
               RowBox[{"C342", "[", "t", "]"}]}], "-", 
              RowBox[{"2", " ", "alpha42", " ", 
               RowBox[{"C242", "[", "t", "]"}]}]}]}], ",", 
            RowBox[{
             RowBox[{
              RowBox[{"C342", "'"}], "[", "t", "]"}], "\[Equal]", 
             RowBox[{
              RowBox[{"2", " ", "alpha42", " ", 
               RowBox[{"C242", "[", "t", "]"}]}], "-", 
              RowBox[{"3", " ", "beta42", " ", 
               RowBox[{"C342", "[", "t", "]"}]}], "+", 
              RowBox[{"4", " ", "beta42", " ", 
               RowBox[{"C442", "[", "t", "]"}]}], "-", 
              RowBox[{"alpha42", " ", 
               RowBox[{"C342", "[", "t", "]"}]}]}]}], ",", 
            RowBox[{
             RowBox[{
              RowBox[{"C442", "'"}], "[", "t", "]"}], "\[Equal]", 
             RowBox[{
              RowBox[{"alpha42", " ", 
               RowBox[{"C342", "[", "t", "]"}]}], "-", 
              RowBox[{"4", " ", "beta42", " ", 
               RowBox[{"C442", "[", "t", "]"}]}], "+", 
              RowBox[{"Koc", " ", 
               RowBox[{"o42", "[", "t", "]"}]}], "-", 
              RowBox[{"Kco", " ", 
               RowBox[{"C442", "[", "t", "]"}]}], "+", 
              RowBox[{"Kic", " ", 
               RowBox[{"IC42", "[", "t", "]"}]}], "-", 
              RowBox[{"Kci", " ", 
               RowBox[{"C442", "[", "t", "]"}]}]}]}], ",", 
            RowBox[{
             RowBox[{
              RowBox[{"o42", "'"}], "[", "t", "]"}], "\[Equal]", 
             RowBox[{
              RowBox[{"Kco", " ", 
               RowBox[{"C442", "[", "t", "]"}]}], "-", 
              RowBox[{"Koc", " ", 
               RowBox[{"o42", "[", "t", "]"}]}], "+", 
              RowBox[{"Kio", " ", 
               RowBox[{"IO42", "[", "t", "]"}]}], "-", 
              RowBox[{"Koi", " ", 
               RowBox[{"o42", "[", "t", "]"}]}]}]}], ",", 
            RowBox[{
             RowBox[{
              RowBox[{"IC42", "'"}], "[", "t", "]"}], "\[Equal]", 
             RowBox[{
              RowBox[{"Kci", " ", 
               RowBox[{"C442", "[", "t", "]"}]}], "-", 
              RowBox[{"Kic", " ", 
               RowBox[{"IC42", "[", "t", "]"}]}], "+", 
              RowBox[{"Kdi", " ", 
               RowBox[{"ID42", "[", "t", "]"}]}], "-", 
              RowBox[{"Kid", " ", 
               RowBox[{"IC42", "[", "t", "]"}]}]}]}], ",", 
            RowBox[{
             RowBox[{
              RowBox[{"ID42", "'"}], "[", "t", "]"}], "==", 
             RowBox[{
              RowBox[{"Kid", " ", 
               RowBox[{"IC42", "[", "t", "]"}]}], "-", 
              RowBox[{"Kdi", " ", 
               RowBox[{"ID42", "[", "t", "]"}]}]}]}], ",", 
            RowBox[{
             RowBox[{
              RowBox[{"IO42", "'"}], "[", "t", "]"}], "\[Equal]", 
             RowBox[{
              RowBox[{"Koi", " ", 
               RowBox[{"o42", "[", "t", "]"}]}], "-", 
              RowBox[{"Kio", " ", 
               RowBox[{"IO42", "[", "t", "]"}]}]}]}], ",", 
            RowBox[{
             RowBox[{
              RowBox[{"pKv42a", "'"}], "[", "t", "]"}], "\[Equal]", 
             RowBox[{
              RowBox[{"(", 
               RowBox[{"pssKv42a", "-", 
                RowBox[{"pKv42a", "[", "t", "]"}]}], ")"}], "/", 
              "\[Tau]Kv42a"}]}], ",", 
            RowBox[{
             RowBox[{
              RowBox[{"pKv42if", "'"}], "[", "t", "]"}], "\[Equal]", 
             RowBox[{
              RowBox[{"(", 
               RowBox[{"pssKv42i", "-", 
                RowBox[{"pKv42if", "[", "t", "]"}]}], ")"}], "/", 
              "\[Tau]Kv42if"}]}], ",", 
            RowBox[{
             RowBox[{
              RowBox[{"pKv42is", "'"}], "[", "t", "]"}], "\[Equal]", 
             RowBox[{
              RowBox[{"(", 
               RowBox[{"pssKv42i", "-", 
                RowBox[{"pKv42is", "[", "t", "]"}]}], ")"}], "/", 
              "\[Tau]Kv42is"}]}], ",", 
            RowBox[{
             RowBox[{
              RowBox[{"pKv42aChip", "'"}], "[", "t", "]"}], "\[Equal]", 
             RowBox[{
              RowBox[{"(", 
               RowBox[{"pssKv42aChip", "-", 
                RowBox[{"pKv42aChip", "[", "t", "]"}]}], ")"}], "/", 
              "\[Tau]Kv42aChip"}]}], ",", 
            RowBox[{
             RowBox[{
              RowBox[{"pKv42iChip", "'"}], "[", "t", "]"}], "\[Equal]", 
             RowBox[{
              RowBox[{"(", 
               RowBox[{"pssKv42iChip", "-", 
                RowBox[{"pKv42iChip", "[", "t", "]"}]}], ")"}], "/", 
              "\[Tau]Kv42iChip"}]}], ",", 
            RowBox[{
             RowBox[{
              RowBox[{"c043", "'"}], "[", "t", "]"}], "\[Equal]", 
             RowBox[{
              RowBox[{"beta43", " ", 
               RowBox[{"c143", "[", "t", "]"}]}], "-", 
              RowBox[{
               RowBox[{"(", 
                RowBox[{
                 RowBox[{"4", " ", "alpha43"}], "+", 
                 RowBox[{"kci", " ", 
                  RowBox[{"ff43", "^", "4"}]}]}], ")"}], 
               RowBox[{"c043", "[", "t", "]"}]}], "+", 
              RowBox[{
               RowBox[{"i043", "[", "t", "]"}], " ", 
               RowBox[{"kic", "/", 
                RowBox[{"ff43", "^", "4"}]}]}]}]}], ",", 
            RowBox[{
             RowBox[{
              RowBox[{"c143", "'"}], "[", "t", "]"}], "\[Equal]", 
             RowBox[{
              RowBox[{"4", " ", "alpha43", " ", 
               RowBox[{"c043", "[", "t", "]"}]}], "-", 
              RowBox[{
               RowBox[{"(", 
                RowBox[{"beta43", "+", 
                 RowBox[{"3", " ", "alpha43"}], "+", 
                 RowBox[{"kci", " ", 
                  RowBox[{"ff43", "^", "3"}]}]}], ")"}], 
               RowBox[{"c143", "[", "t", "]"}]}], "+", 
              RowBox[{"2", "beta43", " ", 
               RowBox[{"c243", "[", "t", "]"}]}], "+", 
              RowBox[{
               RowBox[{"i143", "[", "t", "]"}], " ", 
               RowBox[{"kic", "/", 
                RowBox[{"ff43", "^", "3"}]}]}]}]}], ",", 
            RowBox[{
             RowBox[{
              RowBox[{"c243", "'"}], "[", "t", "]"}], "\[Equal]", 
             RowBox[{
              RowBox[{"3", "alpha43", " ", 
               RowBox[{"c143", "[", "t", "]"}]}], "-", 
              RowBox[{
               RowBox[{"(", 
                RowBox[{
                 RowBox[{"2", "beta43"}], "+", 
                 RowBox[{"2", " ", "alpha43"}], "+", 
                 RowBox[{"kci", " ", 
                  RowBox[{"ff43", "^", "2"}]}]}], ")"}], 
               RowBox[{"c243", "[", "t", "]"}]}], "+", 
              RowBox[{"3", "beta43", " ", 
               RowBox[{"c343", "[", "t", "]"}]}], "+", 
              RowBox[{
               RowBox[{"i243", "[", "t", "]"}], " ", 
               RowBox[{"kic", "/", 
                RowBox[{"ff43", "^", "2"}]}]}]}]}], ",", 
            RowBox[{
             RowBox[{
              RowBox[{"c343", "'"}], "[", "t", "]"}], "\[Equal]", 
             RowBox[{
              RowBox[{"2", "alpha43", " ", 
               RowBox[{"c243", "[", "t", "]"}]}], "-", 
              RowBox[{
               RowBox[{"(", 
                RowBox[{
                 RowBox[{"3", "beta43"}], "+", "alpha43", "+", 
                 RowBox[{"kci", " ", "ff43"}]}], ")"}], 
               RowBox[{"c343", "[", "t", "]"}]}], "+", 
              RowBox[{"4", " ", "beta43", " ", 
               RowBox[{"c443", "[", "t", "]"}]}], "+", 
              RowBox[{
               RowBox[{"i343", "[", "t", "]"}], 
               RowBox[{"kic", "/", "ff43"}]}]}]}], ",", 
            RowBox[{
             RowBox[{
              RowBox[{"c443", "'"}], "[", "t", "]"}], "\[Equal]", 
             RowBox[{
              RowBox[{"alpha43", " ", 
               RowBox[{"c343", "[", "t", "]"}]}], "-", 
              RowBox[{
               RowBox[{"(", 
                RowBox[{
                 RowBox[{"4", "beta43"}], "+", "kco", "+", "kci"}], ")"}], 
               RowBox[{"c443", "[", "t", "]"}]}], "+", 
              RowBox[{"koc", " ", 
               RowBox[{"o43", "[", "t", "]"}]}], "+", 
              RowBox[{
               RowBox[{"i443", "[", "t", "]"}], " ", "kic"}]}]}], ",", 
            RowBox[{
             RowBox[{
              RowBox[{"o43", "'"}], "[", "t", "]"}], "\[Equal]", 
             RowBox[{
              RowBox[{"kco", " ", 
               RowBox[{"c443", "[", "t", "]"}]}], "-", 
              RowBox[{
               RowBox[{"(", 
                RowBox[{"koc", "+", "koi"}], ")"}], 
               RowBox[{"o43", "[", "t", "]"}]}], "+", 
              RowBox[{
               RowBox[{"i543", "[", "t", "]"}], " ", "kio"}]}]}], ",", 
            RowBox[{
             RowBox[{
              RowBox[{"i043", "'"}], "[", "t", "]"}], "\[Equal]", 
             RowBox[{
              RowBox[{
               RowBox[{"c043", "[", "t", "]"}], " ", "k1", " ", 
               RowBox[{"ff43", "^", "4"}]}], "-", 
              RowBox[{
               RowBox[{"(", 
                RowBox[{
                 RowBox[{"kic", "/", 
                  RowBox[{"ff43", "^", "4"}]}], " ", "+", 
                 RowBox[{"4", " ", 
                  RowBox[{"alpha43", "/", "ff43"}]}]}], ")"}], 
               RowBox[{"i043", "[", "t", "]"}]}], "+", " ", 
              RowBox[{
               RowBox[{"i143", "[", "t", "]"}], " ", "beta43", " ", 
               "ff43"}]}]}], ",", " ", 
            RowBox[{
             RowBox[{
              RowBox[{"i143", "'"}], "[", "t", "]"}], "\[Equal]", 
             RowBox[{
              RowBox[{"4", " ", 
               RowBox[{"i043", "[", "t", "]"}], " ", 
               RowBox[{"alpha43", "/", "ff43"}]}], "-", 
              RowBox[{
               RowBox[{"(", 
                RowBox[{
                 RowBox[{"ff43", " ", "beta43"}], " ", "+", 
                 RowBox[{"kic", "/", " ", 
                  RowBox[{"ff43", "^", "3"}]}], "+", 
                 RowBox[{"3", " ", 
                  RowBox[{"alpha43", "/", "ff43"}]}]}], ")"}], 
               RowBox[{"i143", "[", "t", "]"}]}], "+", 
              RowBox[{
               RowBox[{"c143", "[", "t", "]"}], " ", "kci", " ", 
               RowBox[{"ff43", "^", "3"}]}], "+", 
              RowBox[{"2", 
               RowBox[{"i243", "[", "t", "]"}], "ff43", " ", "beta43"}]}]}], 
            ",", 
            RowBox[{
             RowBox[{
              RowBox[{"i243", "'"}], "[", "t", "]"}], "\[Equal]", 
             RowBox[{
              RowBox[{"3", " ", 
               RowBox[{"i143", "[", "t", "]"}], " ", 
               RowBox[{"alpha43", "/", "ff43"}]}], "-", 
              RowBox[{
               RowBox[{"(", 
                RowBox[{
                 RowBox[{"2", "ff43", " ", "beta43"}], "+", 
                 RowBox[{"kic", "/", 
                  RowBox[{"ff43", "^", "2"}]}], "+", 
                 RowBox[{"2", 
                  RowBox[{"alpha43", "/", "ff43"}]}]}], ")"}], 
               RowBox[{"i243", "[", "t", "]"}]}], "+", 
              RowBox[{
               RowBox[{"c243", "[", "t", "]"}], " ", "kci", " ", 
               RowBox[{"ff43", "^", "2"}]}], "+", 
              RowBox[{"3", " ", 
               RowBox[{"i343", "[", "t", "]"}], " ", "ff43", " ", 
               "beta43"}]}]}], ",", 
            RowBox[{
             RowBox[{
              RowBox[{"i343", "'"}], "[", "t", "]"}], "\[Equal]", 
             RowBox[{
              RowBox[{"2", " ", 
               RowBox[{"i243", "[", "t", "]"}], " ", 
               RowBox[{"alpha43", "/", "ff43"}]}], "-", 
              RowBox[{
               RowBox[{"(", 
                RowBox[{
                 RowBox[{"3", "ff43", " ", "beta43"}], "+", 
                 RowBox[{"kic", "/", "ff43"}], "+", 
                 RowBox[{"alpha43", "/", "ff43"}]}], ")"}], 
               RowBox[{"i343", "[", "t", "]"}]}], "+", 
              RowBox[{
               RowBox[{"c343", "[", "t", "]"}], " ", "kci", " ", "ff43"}], 
              "+", 
              RowBox[{"4", " ", 
               RowBox[{"i443", "[", "t", "]"}], " ", "ff43", " ", 
               "beta43"}]}]}], ",", "\[IndentingNewLine]", 
            RowBox[{
             RowBox[{
              RowBox[{"i443", "'"}], "[", "t", "]"}], "\[Equal]", 
             RowBox[{
              RowBox[{
               RowBox[{"i343", "[", "t", "]"}], " ", 
               RowBox[{"alpha43", "/", "ff43"}]}], "-", 
              RowBox[{
               RowBox[{"(", 
                RowBox[{
                 RowBox[{"4", " ", "ff43", " ", "beta43"}], "+", "kic"}], 
                ")"}], 
               RowBox[{"i443", "[", "t", "]"}]}], "+", 
              RowBox[{
               RowBox[{"c443", "[", "t", "]"}], " ", "kci"}]}]}], ",", 
            RowBox[{
             RowBox[{
              RowBox[{"i543", "'"}], "[", "t", "]"}], "\[Equal]", 
             RowBox[{
              RowBox[{
               RowBox[{"-", 
                RowBox[{"(", 
                 RowBox[{"kio", "+", "k56"}], ")"}]}], " ", 
               RowBox[{"i543", "[", "t", "]"}]}], "+", 
              RowBox[{
               RowBox[{"o43", "[", "t", "]"}], " ", "koi"}], "+", 
              RowBox[{"k65", " ", 
               RowBox[{"i643", "[", "t", "]"}]}]}]}], ",", 
            RowBox[{
             RowBox[{
              RowBox[{"i643", "'"}], "[", "t", "]"}], "\[Equal]", 
             RowBox[{
              RowBox[{"k56", " ", 
               RowBox[{"i543", "[", "t", "]"}]}], "-", 
              RowBox[{"k65", " ", 
               RowBox[{"i643", "[", "t", "]"}]}]}]}], ",", 
            RowBox[{
             RowBox[{
              RowBox[{"pKv43ab", "'"}], "[", "t", "]"}], "\[Equal]", 
             RowBox[{
              RowBox[{"(", 
               RowBox[{"pssKv43ab", "-", 
                RowBox[{"pKv43ab", "[", "t", "]"}]}], ")"}], "/", 
              "\[Tau]Kv43ab"}]}], ",", 
            RowBox[{
             RowBox[{
              RowBox[{"pKv43iFastb", "'"}], "[", "t", "]"}], "\[Equal]", 
             RowBox[{
              RowBox[{"(", 
               RowBox[{"pssKv43ib", "-", 
                RowBox[{"pKv43iFastb", "[", "t", "]"}]}], ")"}], "/", 
              "\[Tau]Kv43Fastib"}]}], ",", 
            RowBox[{
             RowBox[{
              RowBox[{"pKv43iSlowb", "'"}], "[", "t", "]"}], "\[Equal]", 
             RowBox[{
              RowBox[{"(", 
               RowBox[{"pssKv43ib", "-", 
                RowBox[{"pKv43iSlowb", "[", "t", "]"}]}], ")"}], "/", 
              "\[Tau]Kv43Slowib"}]}], ",", 
            RowBox[{
             RowBox[{
              RowBox[{"pKv43ad", "'"}], "[", "t", "]"}], "\[Equal]", 
             RowBox[{
              RowBox[{"(", 
               RowBox[{"pssKv43ad", "-", 
                RowBox[{"pKv43ad", "[", "t", "]"}]}], ")"}], "/", 
              "Tau43d"}]}], ",", 
            RowBox[{
             RowBox[{
              RowBox[{"pKv43iFastd", "'"}], "[", "t", "]"}], "\[Equal]", 
             RowBox[{
              RowBox[{"(", 
               RowBox[{"pssKv43id", "-", 
                RowBox[{"pKv43iFastd", "[", "t", "]"}]}], ")"}], "/", 
              "\[Tau]Kv43Fastid"}]}], ",", 
            RowBox[{
             RowBox[{
              RowBox[{"pKv43iSlowd", "'"}], "[", "t", "]"}], "\[Equal]", 
             RowBox[{
              RowBox[{"(", 
               RowBox[{"pssKv43id", "-", 
                RowBox[{"pKv43iSlowd", "[", "t", "]"}]}], ")"}], "/", 
              "\[Tau]Kv43Slowid"}]}], ",", 
            RowBox[{
             RowBox[{
              RowBox[{"pKv4243a", "'"}], "[", "t", "]"}], "\[Equal]", 
             RowBox[{
              RowBox[{"(", 
               RowBox[{"pssKv4243a", "-", 
                RowBox[{"pKv4243a", "[", "t", "]"}]}], ")"}], "/", 
              "\[Tau]Kv4243a"}]}], ",", 
            RowBox[{
             RowBox[{
              RowBox[{"pKv4243i", "'"}], "[", "t", "]"}], "\[Equal]", 
             RowBox[{
              RowBox[{"(", 
               RowBox[{"pssKv4243i", "-", 
                RowBox[{"pKv4243i", "[", "t", "]"}]}], ")"}], "/", 
              "\[Tau]Kv4243i"}]}], ",", 
            RowBox[{
             RowBox[{
              RowBox[{"pEAGaSlow", "'"}], "[", "t", "]"}], "\[Equal]", 
             RowBox[{
              RowBox[{"(", 
               RowBox[{"pssEAGaSlow", "-", 
                RowBox[{"pEAGaSlow", "[", "t", "]"}]}], ")"}], "/", 
              "\[Tau]EAGaSlow"}]}], ",", 
            RowBox[{
             RowBox[{
              RowBox[{"pEAGa", "'"}], "[", "t", "]"}], "\[Equal]", 
             RowBox[{
              RowBox[{"(", 
               RowBox[{"pssEAGa", "-", 
                RowBox[{"pEAGa", "[", "t", "]"}]}], ")"}], "/", 
              "\[Tau]EAGa"}]}], ",", 
            RowBox[{
             RowBox[{
              RowBox[{"c0herg", "'"}], "[", "t", "]"}], "\[Equal]", 
             RowBox[{
              RowBox[{"betaao", " ", 
               RowBox[{"c1herg", "[", "t", "]"}]}], "-", 
              RowBox[{"alphaao", " ", 
               RowBox[{"c0herg", "[", "t", "]"}]}]}]}], ",", 
            RowBox[{
             RowBox[{
              RowBox[{"c1herg", "'"}], "[", "t", "]"}], "\[Equal]", 
             RowBox[{
              RowBox[{"alphaao", " ", 
               RowBox[{"c0herg", "[", "t", "]"}]}], "-", 
              RowBox[{"betaao", " ", 
               RowBox[{"c1herg", "[", "t", "]"}]}], "+", 
              RowBox[{"kbherg", "  ", 
               RowBox[{"c2herg", "[", "t", "]"}]}], "-", 
              RowBox[{"kfherg", " ", 
               RowBox[{"c1herg", "[", "t", "]"}]}]}]}], ",", 
            RowBox[{
             RowBox[{
              RowBox[{"c2herg", "'"}], "[", "t", "]"}], "\[Equal]", 
             RowBox[{
              RowBox[{"kfherg", " ", 
               RowBox[{"c1herg", "[", "t", "]"}]}], "-", 
              RowBox[{"kbherg", " ", 
               RowBox[{"c2herg", "[", "t", "]"}]}], "+", " ", 
              RowBox[{"betaa1", " ", 
               RowBox[{"oherg", "[", "t", "]"}]}], "-", 
              RowBox[{"alphaa1", " ", 
               RowBox[{"c2herg", "[", "t", "]"}]}]}]}], ",", 
            RowBox[{
             RowBox[{
              RowBox[{"oherg", "'"}], "[", "t", "]"}], "\[Equal]", 
             RowBox[{
              RowBox[{"alphaa1", " ", 
               RowBox[{"c2herg", "[", "t", "]"}]}], "-", 
              RowBox[{"betaa1", " ", 
               RowBox[{"oherg", "[", "t", "]"}]}], "+", 
              RowBox[{"betai1", " ", 
               RowBox[{"iiherg", "[", "t", "]"}]}], "-", 
              RowBox[{"alphai1", " ", 
               RowBox[{"oherg", "[", "t", "]"}]}]}]}], ",", 
            RowBox[{
             RowBox[{
              RowBox[{"iiherg", "'"}], "[", "t", "]"}], "\[Equal]", 
             RowBox[{
              RowBox[{"alphai1", " ", 
               RowBox[{"oherg", "[", "t", "]"}]}], "-", 
              RowBox[{"betai1", " ", 
               RowBox[{"iiherg", "[", "t", "]"}]}]}]}], ",", 
            RowBox[{
             RowBox[{
              RowBox[{"pHERGa", "'"}], "[", "t", "]"}], "\[Equal]", 
             RowBox[{
              RowBox[{"(", 
               RowBox[{"pssHERGa", "-", 
                RowBox[{"pHERGa", "[", "t", "]"}]}], ")"}], "/", 
              "\[Tau]HERGa"}]}], ",", 
            RowBox[{
             RowBox[{
              RowBox[{"pHERGr", "'"}], "[", "t", "]"}], "\[Equal]", 
             RowBox[{
              RowBox[{"(", 
               RowBox[{"pssHERGr", "-", 
                RowBox[{"pHERGr", "[", "t", "]"}]}], ")"}], "/", 
              "\[Tau]HERGr"}]}], ",", 
            RowBox[{
             RowBox[{
              RowBox[{"pKir71a", "'"}], "[", "t", "]"}], "==", 
             RowBox[{
              RowBox[{"(", 
               RowBox[{"pssKir71a", "-", 
                RowBox[{"pKir71a", "[", "t", "]"}]}], ")"}], "/", 
              "\[Tau]Kir71"}]}], ",", 
            RowBox[{
             RowBox[{
              RowBox[{"pBK", "'"}], "[", "t", "]"}], "\[Equal]", 
             RowBox[{
              RowBox[{"(", 
               RowBox[{"pBKss", "-", " ", 
                RowBox[{"pBK", "[", "t", "]"}]}], ")"}], "/", "\[Tau]BK"}]}], 
            ",", 
            RowBox[{
             RowBox[{
              RowBox[{"pBK\[Beta]1", "'"}], "[", "t", "]"}], "\[Equal]", 
             RowBox[{
              RowBox[{"(", 
               RowBox[{"pBK\[Beta]1ss", "-", " ", 
                RowBox[{"pBK\[Beta]1", "[", "t", "]"}]}], ")"}], "/", 
              "\[Tau]BK\[Beta]1"}]}], ",", 
            RowBox[{
             RowBox[{
              RowBox[{"pBK\[Beta]3i", "'"}], "[", "t", "]"}], "\[Equal]", 
             RowBox[{
              RowBox[{"(", 
               RowBox[{"pBK\[Beta]3ssi", "-", " ", 
                RowBox[{"pBK\[Beta]3i", "[", "t", "]"}]}], ")"}], "/", 
              "\[Tau]BK\[Beta]3"}]}], ",", 
            RowBox[{
             RowBox[{
              RowBox[{"pBK\[Beta]4", "'"}], "[", "t", "]"}], "\[Equal]", 
             RowBox[{
              RowBox[{"(", 
               RowBox[{"pBK\[Beta]4ss", "-", " ", 
                RowBox[{"pBK\[Beta]4", "[", "t", "]"}]}], ")"}], "/", 
              "\[Tau]BK\[Beta]4"}]}], ",", 
            RowBox[{
             RowBox[{
              RowBox[{"pSK1", "'"}], "[", "t", "]"}], "\[Equal]", 
             RowBox[{
              RowBox[{"(", 
               RowBox[{"pSK1ss", "-", " ", 
                RowBox[{"pSK1", "[", "t", "]"}]}], ")"}], "/", 
              "\[Tau]CaSK1"}]}], ",", 
            RowBox[{
             RowBox[{
              RowBox[{"c1SK2", "'"}], "[", "t", "]"}], "\[Equal]", 
             RowBox[{
              RowBox[{"0.08", 
               RowBox[{"c2SK2", "[", "t", "]"}]}], "-", 
              RowBox[{"0.2", "Camicro", " ", 
               RowBox[{"c1SK2", "[", "t", "]"}]}]}]}], ",", 
            RowBox[{
             RowBox[{
              RowBox[{"c2SK2", "'"}], "[", "t", "]"}], "\[Equal]", 
             RowBox[{
              RowBox[{"0.2", " ", "Camicro", " ", 
               RowBox[{"c1SK2", "[", "t", "]"}]}], "-", 
              RowBox[{
               RowBox[{"(", 
                RowBox[{"0.08", "+", 
                 RowBox[{"0.16", " ", "Camicro"}]}], ")"}], 
               RowBox[{"c2SK2", "[", "t", "]"}]}], "+", 
              RowBox[{"0.08", 
               RowBox[{"c3SK2", "[", "t", "]"}]}]}]}], ",", 
            RowBox[{
             RowBox[{
              RowBox[{"c3SK2", "'"}], "[", "t", "]"}], "\[Equal]", 
             RowBox[{
              RowBox[{"0.16", " ", "Camicro", " ", 
               RowBox[{"c2SK2", "[", "t", "]"}]}], "-", 
              RowBox[{
               RowBox[{"(", 
                RowBox[{"0.08", "+", 
                 RowBox[{"0.08", " ", "Camicro"}], "+", "0.16"}], ")"}], 
               RowBox[{"c3SK2", "[", "t", "]"}]}], "+", 
              RowBox[{"0.2", 
               RowBox[{"c4SK2", "[", "t", "]"}]}], "+", 
              RowBox[{"o1SK2", "[", "t", "]"}]}]}], ",", 
            RowBox[{
             RowBox[{
              RowBox[{"c4SK2", "'"}], "[", "t", "]"}], "\[Equal]", 
             RowBox[{
              RowBox[{"0.08", " ", "Camicro", " ", 
               RowBox[{"c3SK2", "[", "t", "]"}]}], "-", 
              RowBox[{
               RowBox[{"(", "1.4", ")"}], 
               RowBox[{"c4SK2", "[", "t", "]"}]}], "+", 
              RowBox[{"0.1", 
               RowBox[{"o2SK2", "[", "t", "]"}]}]}]}], ",", 
            RowBox[{
             RowBox[{
              RowBox[{"o1SK2", "'"}], "[", "t", "]"}], "\[Equal]", 
             RowBox[{
              RowBox[{"0.16", 
               RowBox[{"c3SK2", "[", "t", "]"}]}], "-", 
              RowBox[{"o1SK2", "[", "t", "]"}]}]}], ",", 
            RowBox[{
             RowBox[{
              RowBox[{"o2SK2", "'"}], "[", "t", "]"}], "\[Equal]", 
             RowBox[{
              RowBox[{"1.2", 
               RowBox[{"c4SK2", "[", "t", "]"}]}], "-", 
              RowBox[{"0.1", 
               RowBox[{"o2SK2", "[", "t", "]"}]}]}]}], ",", 
            RowBox[{
             RowBox[{
              RowBox[{"pSK3", "'"}], "[", "t", "]"}], "\[Equal]", 
             RowBox[{
              RowBox[{"(", 
               RowBox[{"pSK3actss", "-", " ", 
                RowBox[{"pSK3", "[", "t", "]"}]}], ")"}], "/", 
              "\[Tau]actSK3"}]}], ",", 
            RowBox[{
             RowBox[{
              RowBox[{"pIK1", "'"}], "[", "t", "]"}], "\[Equal]", 
             RowBox[{
              RowBox[{"(", 
               RowBox[{"pIK1ss", "-", " ", 
                RowBox[{"pIK1", "[", "t", "]"}]}], ")"}], "/", 
              "\[Tau]CaIK1"}]}], ",", 
            RowBox[{
             RowBox[{
              RowBox[{"pCaCC", "'"}], "[", "t", "]"}], "==", 
             RowBox[{
              RowBox[{"(", 
               RowBox[{"pssCaCC", "-", " ", 
                RowBox[{"pCaCC", "[", "t", "]"}]}], ")"}], "/", 
              "\[Tau]CaCC"}]}], ",", 
            RowBox[{
             RowBox[{
              RowBox[{"pCaCCl", "'"}], "[", "t", "]"}], "==", 
             RowBox[{
              RowBox[{"(", 
               RowBox[{"pssCaCCl", "-", " ", 
                RowBox[{"pCaCCl", "[", "t", "]"}]}], ")"}], "/", 
              "\[Tau]CaCCl"}]}], ",", 
            RowBox[{
             RowBox[{
              RowBox[{"pKv43KCNE3a", "'"}], "[", "t", "]"}], "\[Equal]", 
             RowBox[{
              RowBox[{"(", 
               RowBox[{"pssKv43KCNE3a", "-", 
                RowBox[{"pKv43KCNE3a", "[", "t", "]"}]}], ")"}], "/", 
              "\[Tau]Kv43KCNE3a"}]}], ",", 
            RowBox[{
             RowBox[{
              RowBox[{"pKv43KCNE3i", "'"}], "[", "t", "]"}], "\[Equal]", 
             RowBox[{
              RowBox[{"(", 
               RowBox[{"pssKv43KCNE3i", "-", 
                RowBox[{"pKv43KCNE3i", "[", "t", "]"}]}], ")"}], "/", 
              "\[Tau]Kv43KCNE3i"}]}], ",", 
            RowBox[{
             RowBox[{
              RowBox[{"pKv43KCNE3Rec", "'"}], "[", "t", "]"}], "\[Equal]", 
             RowBox[{
              RowBox[{"(", 
               RowBox[{"pssKv43KCNE3i", "-", 
                RowBox[{"pKv43KCNE3Rec", "[", "t", "]"}]}], ")"}], "/", 
              "TauKv43KCNE3Rec"}]}], ",", 
            RowBox[{
             RowBox[{
              RowBox[{"pKv43KCNE3aCh", "'"}], "[", "t", "]"}], "\[Equal]", 
             RowBox[{
              RowBox[{"(", 
               RowBox[{"pssKv43KCNE3aCh", "-", 
                RowBox[{"pKv43KCNE3aCh", "[", "t", "]"}]}], ")"}], "/", 
              "\[Tau]Kv43KCNE3aCh"}]}], ",", 
            RowBox[{
             RowBox[{
              RowBox[{"pKv43KCNE3iCh", "'"}], "[", "t", "]"}], "\[Equal]", 
             RowBox[{
              RowBox[{"(", 
               RowBox[{"pssKv43KCNE3iCh", "-", 
                RowBox[{"pKv43KCNE3iCh", "[", "t", "]"}]}], ")"}], "/", 
              "\[Tau]Kv43KCNE3iCh"}]}], ",", 
            RowBox[{
             RowBox[{
              RowBox[{"pKv43KCNE3RecCh", "'"}], "[", "t", "]"}], "\[Equal]", 
             RowBox[{
              RowBox[{"(", 
               RowBox[{"pssKv43KCNE3iCh", "-", 
                RowBox[{"pKv43KCNE3RecCh", "[", "t", "]"}]}], ")"}], "/", 
              "TauKv43KCNE3RecCh"}]}], ",", 
            RowBox[{
             RowBox[{
              RowBox[{"pP2X4", "'"}], "[", "t", "]"}], "\[Equal]", 
             RowBox[{
              RowBox[{"(", 
               RowBox[{"pP2X4ss", "-", 
                RowBox[{"pP2X4", "[", "t", "]"}]}], ")"}], "/", "TauDea"}]}], 
            ",", "\[IndentingNewLine]", 
            RowBox[{
             RowBox[{
              RowBox[{"Pdea", "'"}], "[", "t", "]"}], "\[Equal]", 
             RowBox[{
              RowBox[{"(", 
               RowBox[{"pP2X4ss", "-", 
                RowBox[{"Pdea", "[", "t", "]"}]}], ")"}], "/", "25000"}]}], 
            ",", 
            RowBox[{
             RowBox[{
              RowBox[{"n", "'"}], "[", "t", "]"}], "\[Equal]", 
             RowBox[{
              RowBox[{"(", 
               RowBox[{".01", "-", 
                RowBox[{"n", "[", "t", "]"}]}], ")"}], "/", "TauDes"}]}], ",", 
            RowBox[{
             RowBox[{
              RowBox[{"m", "'"}], "[", "t", "]"}], "\[Equal]", 
             RowBox[{
              RowBox[{"(", 
               RowBox[{"pP2X4ss", "-", 
                RowBox[{"m", "[", "t", "]"}]}], ")"}], "/", "TauDea"}]}], ",", 
            RowBox[{
             RowBox[{
              RowBox[{"PGapi", "'"}], "[", "t", "]"}], "\[Equal]", 
             RowBox[{
              RowBox[{"(", 
               RowBox[{"Ggap", "-", 
                RowBox[{"PGapi", "[", "t", "]"}]}], ")"}], "/", "Taugap"}]}], 
            ",", 
            RowBox[{
             RowBox[{
              RowBox[{"PGapi2", "'"}], "[", "t", "]"}], "\[Equal]", 
             RowBox[{
              RowBox[{"(", 
               RowBox[{"Ggap2", "-", 
                RowBox[{"PGapi2", "[", "t", "]"}]}], ")"}], "/", 
              "Taugap2"}]}], ",", 
            RowBox[{
             RowBox[{
              RowBox[{"pTtypea", "'"}], "[", "t", "]"}], "\[Equal]", 
             RowBox[{
              RowBox[{"(", 
               RowBox[{"pssTtypea", "-", 
                RowBox[{"pTtypea", "[", "t", "]"}]}], ")"}], "/", 
              "TauTtypeA"}]}], ",", 
            RowBox[{
             RowBox[{
              RowBox[{"pTtypei", "'"}], "[", "t", "]"}], "\[Equal]", 
             RowBox[{
              RowBox[{"(", 
               RowBox[{"pssTtypei", "-", 
                RowBox[{"pTtypei", "[", "t", "]"}]}], ")"}], "/", 
              "TauTtypei"}]}]}], "}"}], ",", "\[IndentingNewLine]", 
          RowBox[{"Join", "[", 
           RowBox[{
           "Equation", ",", "EquationsCl", ",", "EquationsO", ",", 
            "EquationI", ",", "InitialConditions"}], "]"}], ",", 
          RowBox[{"{", 
           RowBox[{
            RowBox[{
             RowBox[{"v", "[", 
              RowBox[{"t", " ", "/;", " ", 
               RowBox[{"t", "\[LessEqual]", " ", "0"}]}], "]"}], "\[Equal]", 
             RowBox[{"Ini", "[", 
              RowBox[{"[", "1", "]"}], "]"}]}], ",", 
            RowBox[{
             RowBox[{"dLtype", "[", 
              RowBox[{"t", " ", "/;", " ", 
               RowBox[{"t", "\[LessEqual]", " ", "0"}]}], "]"}], "\[Equal]", 
             RowBox[{"Ini", "[", 
              RowBox[{"[", "2", "]"}], "]"}]}], ",", 
            RowBox[{
             RowBox[{"fLtype", "[", 
              RowBox[{"t", " ", "/;", " ", 
               RowBox[{"t", "\[LessEqual]", " ", "0"}]}], "]"}], "\[Equal]", 
             RowBox[{"Ini", "[", 
              RowBox[{"[", "3", "]"}], "]"}]}], ",", 
            RowBox[{
             RowBox[{"gTtype", "[", 
              RowBox[{"t", " ", "/;", " ", 
               RowBox[{"t", "\[LessEqual]", " ", "0"}]}], "]"}], "\[Equal]", 
             RowBox[{"Ini", "[", 
              RowBox[{"[", "4", "]"}], "]"}]}], ",", 
            RowBox[{
             RowBox[{"bTtype", "[", 
              RowBox[{"t", " ", "/;", " ", 
               RowBox[{"t", "\[LessEqual]", " ", "0"}]}], "]"}], "\[Equal]", 
             RowBox[{"Ini", "[", 
              RowBox[{"[", "5", "]"}], "]"}]}], ",", 
            RowBox[{
             RowBox[{"nKCNA3a", "[", 
              RowBox[{"t", " ", "/;", " ", 
               RowBox[{"t", "\[LessEqual]", " ", "0"}]}], "]"}], "\[Equal]", 
             RowBox[{"Ini", "[", 
              RowBox[{"[", "6", "]"}], "]"}]}], ",", 
            RowBox[{
             RowBox[{"hKCNA3i", "[", 
              RowBox[{"t", " ", "/;", " ", 
               RowBox[{"t", "\[LessEqual]", " ", "0"}]}], "]"}], "\[Equal]", 
             RowBox[{"Ini", "[", 
              RowBox[{"[", "7", "]"}], "]"}]}], ",", 
            RowBox[{
             RowBox[{"c0", "[", 
              RowBox[{"t", " ", "/;", " ", 
               RowBox[{"t", "\[LessEqual]", " ", "0"}]}], "]"}], "\[Equal]", 
             RowBox[{"Ini", "[", 
              RowBox[{"[", "8", "]"}], "]"}]}], ",", 
            RowBox[{
             RowBox[{"c1", "[", 
              RowBox[{"t", " ", "/;", " ", 
               RowBox[{"t", "\[LessEqual]", " ", "0"}]}], "]"}], "\[Equal]", 
             RowBox[{"Ini", "[", 
              RowBox[{"[", "9", "]"}], "]"}]}], ",", 
            RowBox[{
             RowBox[{"c2", "[", 
              RowBox[{"t", " ", "/;", " ", 
               RowBox[{"t", "\[LessEqual]", " ", "0"}]}], "]"}], "\[Equal]", 
             RowBox[{"Ini", "[", 
              RowBox[{"[", "10", "]"}], "]"}]}], ",", 
            RowBox[{
             RowBox[{"c3", "[", 
              RowBox[{"t", " ", "/;", " ", 
               RowBox[{"t", "\[LessEqual]", " ", "0"}]}], "]"}], "\[Equal]", 
             RowBox[{"Ini", "[", 
              RowBox[{"[", "11", "]"}], "]"}]}], ",", 
            RowBox[{
             RowBox[{"c4", "[", 
              RowBox[{"t", " ", "/;", " ", 
               RowBox[{"t", "\[LessEqual]", " ", "0"}]}], "]"}], "\[Equal]", 
             RowBox[{"Ini", "[", 
              RowBox[{"[", "12", "]"}], "]"}]}], ",", 
            RowBox[{
             RowBox[{"o4Kv21", "[", 
              RowBox[{"t", " ", "/;", " ", 
               RowBox[{"t", "\[LessEqual]", " ", "0"}]}], "]"}], "\[Equal]", 
             RowBox[{"Ini", "[", 
              RowBox[{"[", "13", "]"}], "]"}]}], ",", 
            RowBox[{
             RowBox[{"i0", "[", 
              RowBox[{"t", " ", "/;", " ", 
               RowBox[{"t", "\[LessEqual]", " ", "0"}]}], "]"}], "\[Equal]", 
             RowBox[{"Ini", "[", 
              RowBox[{"[", "14", "]"}], "]"}]}], ",", 
            RowBox[{
             RowBox[{"i1", "[", 
              RowBox[{"t", " ", "/;", " ", 
               RowBox[{"t", "\[LessEqual]", " ", "0"}]}], "]"}], "\[Equal]", 
             RowBox[{"Ini", "[", 
              RowBox[{"[", "15", "]"}], "]"}]}], ",", 
            RowBox[{
             RowBox[{"i2", "[", 
              RowBox[{"t", " ", "/;", " ", 
               RowBox[{"t", "\[LessEqual]", " ", "0"}]}], "]"}], "\[Equal]", 
             RowBox[{"Ini", "[", 
              RowBox[{"[", "16", "]"}], "]"}]}], ",", 
            RowBox[{
             RowBox[{"i3", "[", 
              RowBox[{"t", " ", "/;", " ", 
               RowBox[{"t", "\[LessEqual]", " ", "0"}]}], "]"}], "\[Equal]", 
             RowBox[{"Ini", "[", 
              RowBox[{"[", "17", "]"}], "]"}]}], ",", 
            RowBox[{
             RowBox[{"i4", "[", 
              RowBox[{"t", " ", "/;", " ", 
               RowBox[{"t", "\[LessEqual]", " ", "0"}]}], "]"}], "\[Equal]", 
             RowBox[{"Ini", "[", 
              RowBox[{"[", "18", "]"}], "]"}]}], ",", 
            RowBox[{
             RowBox[{"i5", "[", 
              RowBox[{"t", " ", "/;", " ", 
               RowBox[{"t", "\[LessEqual]", " ", "0"}]}], "]"}], "\[Equal]", 
             RowBox[{"Ini", "[", 
              RowBox[{"[", "19", "]"}], "]"}]}], ",", 
            RowBox[{
             RowBox[{"pKv93a", "[", 
              RowBox[{"t", " ", "/;", " ", 
               RowBox[{"t", "\[LessEqual]", " ", "0"}]}], "]"}], "\[Equal]", 
             RowBox[{"Ini", "[", 
              RowBox[{"[", "20", "]"}], "]"}]}], ",", 
            RowBox[{
             RowBox[{"pKv93Fasti", "[", 
              RowBox[{"t", " ", "/;", " ", 
               RowBox[{"t", "\[LessEqual]", " ", "0"}]}], "]"}], "\[Equal]", 
             RowBox[{"Ini", "[", 
              RowBox[{"[", "21", "]"}], "]"}]}], ",", 
            RowBox[{
             RowBox[{"pKv93Slowi", "[", 
              RowBox[{"t", " ", "/;", " ", 
               RowBox[{"t", "\[LessEqual]", " ", "0"}]}], "]"}], "\[Equal]", 
             RowBox[{"Ini", "[", 
              RowBox[{"[", "22", "]"}], "]"}]}], ",", 
            RowBox[{
             RowBox[{"pKv61a", "[", 
              RowBox[{"t", " ", "/;", " ", 
               RowBox[{"t", "\[LessEqual]", " ", "0"}]}], "]"}], "\[Equal]", 
             "0.1"}], ",", 
            RowBox[{
             RowBox[{"pKv61i", "[", 
              RowBox[{"t", " ", "/;", " ", 
               RowBox[{"t", "\[LessEqual]", " ", "0"}]}], "]"}], "\[Equal]", 
             "0.1"}], ",", 
            RowBox[{
             RowBox[{"c171", "[", 
              RowBox[{"t", " ", "/;", " ", 
               RowBox[{"t", "\[LessEqual]", " ", "0"}]}], "]"}], "\[Equal]", 
             RowBox[{"Ini", "[", 
              RowBox[{"[", "25", "]"}], "]"}]}], ",", 
            RowBox[{
             RowBox[{"c271", "[", 
              RowBox[{"t", " ", "/;", " ", 
               RowBox[{"t", "\[LessEqual]", " ", "0"}]}], "]"}], "\[Equal]", 
             RowBox[{"Ini", "[", 
              RowBox[{"[", "26", "]"}], "]"}]}], ",", 
            RowBox[{
             RowBox[{"o171", "[", 
              RowBox[{"t", " ", "/;", " ", 
               RowBox[{"t", "\[LessEqual]", " ", "0"}]}], "]"}], "\[Equal]", 
             RowBox[{"Ini", "[", 
              RowBox[{"[", "27", "]"}], "]"}]}], ",", 
            RowBox[{
             RowBox[{"o271", "[", 
              RowBox[{"t", " ", "/;", " ", 
               RowBox[{"t", "\[LessEqual]", " ", "0"}]}], "]"}], "\[Equal]", 
             RowBox[{"Ini", "[", 
              RowBox[{"[", "28", "]"}], "]"}]}], ",", 
            RowBox[{
             RowBox[{"i71", "[", 
              RowBox[{"t", " ", "/;", " ", 
               RowBox[{"t", "\[LessEqual]", " ", "0"}]}], "]"}], "\[Equal]", 
             RowBox[{"Ini", "[", 
              RowBox[{"[", "29", "]"}], "]"}]}], ",", 
            RowBox[{
             RowBox[{"pKv74Fasta", "[", 
              RowBox[{"t", " ", "/;", " ", 
               RowBox[{"t", "\[LessEqual]", " ", "0"}]}], "]"}], "\[Equal]", 
             RowBox[{"Ini", "[", 
              RowBox[{"[", "30", "]"}], "]"}]}], ",", 
            RowBox[{
             RowBox[{"pKv74", "[", 
              RowBox[{"t", " ", "/;", " ", 
               RowBox[{"t", "\[LessEqual]", " ", "0"}]}], "]"}], "\[Equal]", 
             RowBox[{"Ini", "[", 
              RowBox[{"[", "31", "]"}], "]"}]}], ",", 
            RowBox[{
             RowBox[{"pKv34a", "[", 
              RowBox[{"t", " ", "/;", " ", 
               RowBox[{"t", "\[LessEqual]", " ", "0"}]}], "]"}], "\[Equal]", 
             RowBox[{"Ini", "[", 
              RowBox[{"[", "32", "]"}], "]"}]}], ",", 
            RowBox[{
             RowBox[{"pKv34i", "[", 
              RowBox[{"t", " ", "/;", " ", 
               RowBox[{"t", "\[LessEqual]", " ", "0"}]}], "]"}], "\[Equal]", 
             RowBox[{"Ini", "[", 
              RowBox[{"[", "33", "]"}], "]"}]}], ",", 
            RowBox[{
             RowBox[{"pKv41a", "[", 
              RowBox[{"t", " ", "/;", " ", 
               RowBox[{"t", "\[LessEqual]", " ", "0"}]}], "]"}], "\[Equal]", 
             RowBox[{"Ini", "[", 
              RowBox[{"[", "34", "]"}], "]"}]}], ",", 
            RowBox[{
             RowBox[{"pKv41Slowi", "[", 
              RowBox[{"t", " ", "/;", " ", 
               RowBox[{"t", "\[LessEqual]", " ", "0"}]}], "]"}], "\[Equal]", 
             RowBox[{"Ini", "[", 
              RowBox[{"[", "35", "]"}], "]"}]}], ",", 
            RowBox[{
             RowBox[{"pKv41Interi", "[", 
              RowBox[{"t", " ", "/;", " ", 
               RowBox[{"t", "\[LessEqual]", " ", "0"}]}], "]"}], "\[Equal]", 
             RowBox[{"Ini", "[", 
              RowBox[{"[", "36", "]"}], "]"}]}], ",", 
            RowBox[{
             RowBox[{"pKv41Fasti", "[", 
              RowBox[{"t", " ", "/;", " ", 
               RowBox[{"t", "\[LessEqual]", " ", "0"}]}], "]"}], "\[Equal]", 
             RowBox[{"Ini", "[", 
              RowBox[{"[", "37", "]"}], "]"}]}], ",", 
            RowBox[{
             RowBox[{"CR42", "[", 
              RowBox[{"t", " ", "/;", " ", 
               RowBox[{"t", "\[LessEqual]", " ", "0"}]}], "]"}], "\[Equal]", 
             RowBox[{"Ini", "[", 
              RowBox[{"[", "38", "]"}], "]"}]}], ",", 
            RowBox[{
             RowBox[{"C142", "[", 
              RowBox[{"t", " ", "/;", " ", 
               RowBox[{"t", "\[LessEqual]", " ", "0"}]}], "]"}], "\[Equal]", 
             RowBox[{"Ini", "[", 
              RowBox[{"[", "39", "]"}], "]"}]}], ",", 
            RowBox[{
             RowBox[{"C242", "[", 
              RowBox[{"t", " ", "/;", " ", 
               RowBox[{"t", "\[LessEqual]", " ", "0"}]}], "]"}], "\[Equal]", 
             RowBox[{"Ini", "[", 
              RowBox[{"[", "40", "]"}], "]"}]}], ",", 
            RowBox[{
             RowBox[{"C342", "[", 
              RowBox[{"t", " ", "/;", " ", 
               RowBox[{"t", "\[LessEqual]", " ", "0"}]}], "]"}], "\[Equal]", 
             RowBox[{"Ini", "[", 
              RowBox[{"[", "41", "]"}], "]"}]}], ",", 
            RowBox[{
             RowBox[{"C442", "[", 
              RowBox[{"t", " ", "/;", " ", 
               RowBox[{"t", "\[LessEqual]", " ", "0"}]}], "]"}], "\[Equal]", 
             RowBox[{"Ini", "[", 
              RowBox[{"[", "42", "]"}], "]"}]}], ",", 
            RowBox[{
             RowBox[{"o42", "[", 
              RowBox[{"t", " ", "/;", " ", 
               RowBox[{"t", "\[LessEqual]", " ", "0"}]}], "]"}], "\[Equal]", 
             RowBox[{"Ini", "[", 
              RowBox[{"[", "43", "]"}], "]"}]}], ",", 
            RowBox[{
             RowBox[{"IC42", "[", 
              RowBox[{"t", " ", "/;", " ", 
               RowBox[{"t", "\[LessEqual]", " ", "0"}]}], "]"}], "\[Equal]", 
             RowBox[{"Ini", "[", 
              RowBox[{"[", "44", "]"}], "]"}]}], ",", 
            RowBox[{
             RowBox[{"ID42", "[", 
              RowBox[{"t", " ", "/;", " ", 
               RowBox[{"t", "\[LessEqual]", " ", "0"}]}], "]"}], "\[Equal]", 
             RowBox[{"Ini", "[", 
              RowBox[{"[", "45", "]"}], "]"}]}], ",", 
            RowBox[{
             RowBox[{"IO42", "[", 
              RowBox[{"t", " ", "/;", " ", 
               RowBox[{"t", "\[LessEqual]", " ", "0"}]}], "]"}], "\[Equal]", 
             RowBox[{"Ini", "[", 
              RowBox[{"[", "46", "]"}], "]"}]}], ",", 
            RowBox[{
             RowBox[{"pKv42a", "[", 
              RowBox[{"t", " ", "/;", " ", 
               RowBox[{"t", "\[LessEqual]", " ", "0"}]}], "]"}], "\[Equal]", 
             RowBox[{"Ini", "[", 
              RowBox[{"[", "47", "]"}], "]"}]}], ",", 
            RowBox[{
             RowBox[{"pKv42if", "[", 
              RowBox[{"t", " ", "/;", " ", 
               RowBox[{"t", "\[LessEqual]", " ", "0"}]}], "]"}], "\[Equal]", 
             RowBox[{"Ini", "[", 
              RowBox[{"[", "48", "]"}], "]"}]}], ",", 
            RowBox[{
             RowBox[{"pKv42is", "[", 
              RowBox[{"t", " ", "/;", " ", 
               RowBox[{"t", "\[LessEqual]", " ", "0"}]}], "]"}], "\[Equal]", 
             RowBox[{"Ini", "[", 
              RowBox[{"[", "49", "]"}], "]"}]}], ",", 
            RowBox[{
             RowBox[{"pKv42aChip", "[", 
              RowBox[{"t", " ", "/;", " ", 
               RowBox[{"t", "\[LessEqual]", " ", "0"}]}], "]"}], "\[Equal]", 
             RowBox[{"Ini", "[", 
              RowBox[{"[", "50", "]"}], "]"}]}], ",", 
            RowBox[{
             RowBox[{"pKv42iChip", "[", 
              RowBox[{"t", " ", "/;", " ", 
               RowBox[{"t", "\[LessEqual]", " ", "0"}]}], "]"}], "\[Equal]", 
             RowBox[{"Ini", "[", 
              RowBox[{"[", "51", "]"}], "]"}]}], ",", 
            RowBox[{
             RowBox[{"c043", "[", 
              RowBox[{"t", " ", "/;", " ", 
               RowBox[{"t", "\[LessEqual]", " ", "0"}]}], "]"}], "\[Equal]", 
             RowBox[{"Ini", "[", 
              RowBox[{"[", "52", "]"}], "]"}]}], ",", 
            RowBox[{
             RowBox[{"c143", "[", 
              RowBox[{"t", " ", "/;", " ", 
               RowBox[{"t", "\[LessEqual]", " ", "0"}]}], "]"}], "\[Equal]", 
             RowBox[{"Ini", "[", 
              RowBox[{"[", "53", "]"}], "]"}]}], ",", 
            RowBox[{
             RowBox[{"c243", "[", 
              RowBox[{"t", " ", "/;", " ", 
               RowBox[{"t", "\[LessEqual]", " ", "0"}]}], "]"}], "\[Equal]", 
             RowBox[{"Ini", "[", 
              RowBox[{"[", "54", "]"}], "]"}]}], ",", 
            RowBox[{
             RowBox[{"c343", "[", 
              RowBox[{"t", " ", "/;", " ", 
               RowBox[{"t", "\[LessEqual]", " ", "0"}]}], "]"}], "\[Equal]", 
             RowBox[{"Ini", "[", 
              RowBox[{"[", "55", "]"}], "]"}]}], ",", 
            RowBox[{
             RowBox[{"c443", "[", 
              RowBox[{"t", " ", "/;", " ", 
               RowBox[{"t", "\[LessEqual]", " ", "0"}]}], "]"}], "\[Equal]", 
             RowBox[{"Ini", "[", 
              RowBox[{"[", "56", "]"}], "]"}]}], ",", 
            RowBox[{
             RowBox[{"o43", "[", 
              RowBox[{"t", " ", "/;", " ", 
               RowBox[{"t", "\[LessEqual]", " ", "0"}]}], "]"}], "\[Equal]", 
             RowBox[{"Ini", "[", 
              RowBox[{"[", "57", "]"}], "]"}]}], ",", 
            RowBox[{
             RowBox[{"i043", "[", 
              RowBox[{"t", " ", "/;", " ", 
               RowBox[{"t", "\[LessEqual]", " ", "0"}]}], "]"}], "\[Equal]", 
             RowBox[{"Ini", "[", 
              RowBox[{"[", "58", "]"}], "]"}]}], ",", 
            RowBox[{
             RowBox[{"i143", "[", 
              RowBox[{"t", " ", "/;", " ", 
               RowBox[{"t", "\[LessEqual]", " ", "0"}]}], "]"}], "\[Equal]", 
             RowBox[{"Ini", "[", 
              RowBox[{"[", "59", "]"}], "]"}]}], ",", 
            RowBox[{
             RowBox[{"i243", "[", 
              RowBox[{"t", " ", "/;", " ", 
               RowBox[{"t", "\[LessEqual]", " ", "0"}]}], "]"}], "\[Equal]", 
             RowBox[{"Ini", "[", 
              RowBox[{"[", "60", "]"}], "]"}]}], ",", 
            RowBox[{
             RowBox[{"i343", "[", 
              RowBox[{"t", " ", "/;", " ", 
               RowBox[{"t", "\[LessEqual]", " ", "0"}]}], "]"}], "\[Equal]", 
             RowBox[{"Ini", "[", 
              RowBox[{"[", "61", "]"}], "]"}]}], ",", 
            RowBox[{
             RowBox[{"i443", "[", 
              RowBox[{"t", " ", "/;", " ", 
               RowBox[{"t", "\[LessEqual]", " ", "0"}]}], "]"}], "\[Equal]", 
             RowBox[{"Ini", "[", 
              RowBox[{"[", "62", "]"}], "]"}]}], ",", 
            RowBox[{
             RowBox[{"i543", "[", 
              RowBox[{"t", " ", "/;", " ", 
               RowBox[{"t", "\[LessEqual]", " ", "0"}]}], "]"}], "\[Equal]", 
             RowBox[{"Ini", "[", 
              RowBox[{"[", "63", "]"}], "]"}]}], ",", 
            RowBox[{
             RowBox[{"i643", "[", 
              RowBox[{"t", " ", "/;", " ", 
               RowBox[{"t", "\[LessEqual]", " ", "0"}]}], "]"}], "\[Equal]", 
             RowBox[{"Ini", "[", 
              RowBox[{"[", "64", "]"}], "]"}]}], ",", 
            RowBox[{
             RowBox[{"pKv43ab", "[", 
              RowBox[{"t", " ", "/;", " ", 
               RowBox[{"t", "\[LessEqual]", " ", "0"}]}], "]"}], "\[Equal]", 
             RowBox[{"Ini", "[", 
              RowBox[{"[", "65", "]"}], "]"}]}], ",", 
            RowBox[{
             RowBox[{"pKv43iFastb", "[", 
              RowBox[{"t", " ", "/;", " ", 
               RowBox[{"t", "\[LessEqual]", " ", "0"}]}], "]"}], "\[Equal]", 
             RowBox[{"Ini", "[", 
              RowBox[{"[", "66", "]"}], "]"}]}], ",", 
            RowBox[{
             RowBox[{"pKv43iSlowb", "[", 
              RowBox[{"t", " ", "/;", " ", 
               RowBox[{"t", "\[LessEqual]", " ", "0"}]}], "]"}], "\[Equal]", 
             RowBox[{"Ini", "[", 
              RowBox[{"[", "67", "]"}], "]"}]}], ",", 
            RowBox[{
             RowBox[{"pKv43ad", "[", 
              RowBox[{"t", " ", "/;", " ", 
               RowBox[{"t", "\[LessEqual]", " ", "0"}]}], "]"}], "\[Equal]", 
             RowBox[{"Ini", "[", 
              RowBox[{"[", "68", "]"}], "]"}]}], ",", 
            RowBox[{
             RowBox[{"pKv43iFastd", "[", 
              RowBox[{"t", " ", "/;", " ", 
               RowBox[{"t", "\[LessEqual]", " ", "0"}]}], "]"}], "\[Equal]", 
             RowBox[{"Ini", "[", 
              RowBox[{"[", "69", "]"}], "]"}]}], ",", 
            RowBox[{
             RowBox[{"pKv43iSlowd", "[", 
              RowBox[{"t", " ", "/;", " ", 
               RowBox[{"t", "\[LessEqual]", " ", "0"}]}], "]"}], "\[Equal]", 
             RowBox[{"Ini", "[", 
              RowBox[{"[", "70", "]"}], "]"}]}], ",", 
            RowBox[{
             RowBox[{"pKv4243a", "[", 
              RowBox[{"t", " ", "/;", " ", 
               RowBox[{"t", "\[LessEqual]", " ", "0"}]}], "]"}], "\[Equal]", 
             RowBox[{"Ini", "[", 
              RowBox[{"[", "71", "]"}], "]"}]}], ",", 
            RowBox[{
             RowBox[{"pKv4243i", "[", 
              RowBox[{"t", " ", "/;", " ", 
               RowBox[{"t", "\[LessEqual]", " ", "0"}]}], "]"}], "\[Equal]", 
             RowBox[{"Ini", "[", 
              RowBox[{"[", "72", "]"}], "]"}]}], ",", 
            RowBox[{
             RowBox[{"pEAGaSlow", "[", 
              RowBox[{"t", " ", "/;", " ", 
               RowBox[{"t", "\[LessEqual]", " ", "0"}]}], "]"}], "\[Equal]", 
             RowBox[{"Ini", "[", 
              RowBox[{"[", "73", "]"}], "]"}]}], ",", 
            RowBox[{
             RowBox[{"pEAGa", "[", 
              RowBox[{"t", " ", "/;", " ", 
               RowBox[{"t", "\[LessEqual]", " ", "0"}]}], "]"}], "\[Equal]", 
             RowBox[{"Ini", "[", 
              RowBox[{"[", "74", "]"}], "]"}]}], ",", 
            RowBox[{
             RowBox[{"c0herg", "[", 
              RowBox[{"t", " ", "/;", " ", 
               RowBox[{"t", "\[LessEqual]", " ", "0"}]}], "]"}], "\[Equal]", 
             RowBox[{"Ini", "[", 
              RowBox[{"[", "75", "]"}], "]"}]}], ",", 
            RowBox[{
             RowBox[{"c1herg", "[", 
              RowBox[{"t", " ", "/;", " ", 
               RowBox[{"t", "\[LessEqual]", " ", "0"}]}], "]"}], "\[Equal]", 
             RowBox[{"Ini", "[", 
              RowBox[{"[", "76", "]"}], "]"}]}], ",", 
            RowBox[{
             RowBox[{"c2herg", "[", 
              RowBox[{"t", " ", "/;", " ", 
               RowBox[{"t", "\[LessEqual]", " ", "0"}]}], "]"}], "\[Equal]", 
             RowBox[{"Ini", "[", 
              RowBox[{"[", "77", "]"}], "]"}]}], ",", 
            RowBox[{
             RowBox[{"oherg", "[", 
              RowBox[{"t", " ", "/;", " ", 
               RowBox[{"t", "\[LessEqual]", " ", "0"}]}], "]"}], "\[Equal]", 
             RowBox[{"Ini", "[", 
              RowBox[{"[", "78", "]"}], "]"}]}], ",", 
            RowBox[{
             RowBox[{"iiherg", "[", 
              RowBox[{"t", " ", "/;", " ", 
               RowBox[{"t", "\[LessEqual]", " ", "0"}]}], "]"}], "\[Equal]", 
             RowBox[{"Ini", "[", 
              RowBox[{"[", "79", "]"}], "]"}]}], ",", 
            RowBox[{
             RowBox[{"pHERGa", "[", 
              RowBox[{"t", " ", "/;", " ", 
               RowBox[{"t", "\[LessEqual]", " ", "0"}]}], "]"}], "\[Equal]", 
             RowBox[{"Ini", "[", 
              RowBox[{"[", "80", "]"}], "]"}]}], ",", 
            RowBox[{
             RowBox[{"pHERGr", "[", 
              RowBox[{"t", " ", "/;", " ", 
               RowBox[{"t", "\[LessEqual]", " ", "0"}]}], "]"}], "\[Equal]", 
             RowBox[{"Ini", "[", 
              RowBox[{"[", "81", "]"}], "]"}]}], ",", 
            RowBox[{
             RowBox[{"pKir71a", "[", 
              RowBox[{"t", " ", "/;", " ", 
               RowBox[{"t", "\[LessEqual]", " ", "0"}]}], "]"}], "\[Equal]", 
             RowBox[{"Ini", "[", 
              RowBox[{"[", "82", "]"}], "]"}]}], ",", 
            RowBox[{
             RowBox[{"pBK", "[", 
              RowBox[{"t", " ", "/;", " ", 
               RowBox[{"t", "\[LessEqual]", " ", "0"}]}], "]"}], "\[Equal]", 
             RowBox[{"Ini", "[", 
              RowBox[{"[", "83", "]"}], "]"}]}], ",", 
            RowBox[{
             RowBox[{"pBK\[Beta]1", "[", 
              RowBox[{"t", " ", "/;", " ", 
               RowBox[{"t", "\[LessEqual]", " ", "0"}]}], "]"}], "\[Equal]", 
             RowBox[{"Ini", "[", 
              RowBox[{"[", "84", "]"}], "]"}]}], ",", 
            RowBox[{
             RowBox[{"pBK\[Beta]3i", "[", 
              RowBox[{"t", " ", "/;", " ", 
               RowBox[{"t", "\[LessEqual]", " ", "0"}]}], "]"}], "\[Equal]", 
             RowBox[{"Ini", "[", 
              RowBox[{"[", "85", "]"}], "]"}]}], ",", 
            RowBox[{
             RowBox[{"pBK\[Beta]4", "[", 
              RowBox[{"t", " ", "/;", " ", 
               RowBox[{"t", "\[LessEqual]", " ", "0"}]}], "]"}], "\[Equal]", 
             RowBox[{"Ini", "[", 
              RowBox[{"[", "86", "]"}], "]"}]}], ",", 
            RowBox[{
             RowBox[{"pSK1", "[", 
              RowBox[{"t", " ", "/;", " ", 
               RowBox[{"t", "\[LessEqual]", " ", "0"}]}], "]"}], "\[Equal]", 
             RowBox[{"Ini", "[", 
              RowBox[{"[", "87", "]"}], "]"}]}], ",", 
            RowBox[{
             RowBox[{"c1SK2", "[", 
              RowBox[{"t", " ", "/;", " ", 
               RowBox[{"t", "\[LessEqual]", " ", "0"}]}], "]"}], "\[Equal]", 
             RowBox[{"Ini", "[", 
              RowBox[{"[", "88", "]"}], "]"}]}], ",", 
            RowBox[{
             RowBox[{"c2SK2", "[", 
              RowBox[{"t", " ", "/;", " ", 
               RowBox[{"t", "\[LessEqual]", " ", "0"}]}], "]"}], "\[Equal]", 
             RowBox[{"Ini", "[", 
              RowBox[{"[", "89", "]"}], "]"}]}], ",", 
            RowBox[{
             RowBox[{"c3SK2", "[", 
              RowBox[{"t", " ", "/;", " ", 
               RowBox[{"t", "\[LessEqual]", " ", "0"}]}], "]"}], "\[Equal]", 
             RowBox[{"Ini", "[", 
              RowBox[{"[", "90", "]"}], "]"}]}], ",", 
            RowBox[{
             RowBox[{"c4SK2", "[", 
              RowBox[{"t", " ", "/;", " ", 
               RowBox[{"t", "\[LessEqual]", " ", "0"}]}], "]"}], "\[Equal]", 
             RowBox[{"Ini", "[", 
              RowBox[{"[", "91", "]"}], "]"}]}], ",", 
            RowBox[{
             RowBox[{"o1SK2", "[", 
              RowBox[{"t", " ", "/;", " ", 
               RowBox[{"t", "\[LessEqual]", " ", "0"}]}], "]"}], "\[Equal]", 
             RowBox[{"Ini", "[", 
              RowBox[{"[", "92", "]"}], "]"}]}], ",", 
            RowBox[{
             RowBox[{"o2SK2", "[", 
              RowBox[{"t", " ", "/;", " ", 
               RowBox[{"t", "\[LessEqual]", " ", "0"}]}], "]"}], "\[Equal]", 
             RowBox[{"Ini", "[", 
              RowBox[{"[", "93", "]"}], "]"}]}], ",", 
            RowBox[{
             RowBox[{"pSK3", "[", 
              RowBox[{"t", " ", "/;", " ", 
               RowBox[{"t", "\[LessEqual]", " ", "0"}]}], "]"}], "\[Equal]", 
             RowBox[{"Ini", "[", 
              RowBox[{"[", "94", "]"}], "]"}]}], ",", 
            RowBox[{
             RowBox[{"pIK1", "[", 
              RowBox[{"t", " ", "/;", " ", 
               RowBox[{"t", "\[LessEqual]", " ", "0"}]}], "]"}], "\[Equal]", 
             RowBox[{"Ini", "[", 
              RowBox[{"[", "95", "]"}], "]"}]}], ",", 
            RowBox[{
             RowBox[{"x", "[", 
              RowBox[{"t", " ", "/;", " ", 
               RowBox[{"t", "\[LessEqual]", " ", "0"}]}], "]"}], "\[Equal]", 
             RowBox[{"Ini", "[", 
              RowBox[{"[", "96", "]"}], "]"}]}], ",", 
            RowBox[{
             RowBox[{"pCaCC", "[", 
              RowBox[{"t", " ", "/;", " ", 
               RowBox[{"t", "\[LessEqual]", " ", "0"}]}], "]"}], "\[Equal]", 
             RowBox[{"Ini", "[", 
              RowBox[{"[", "97", "]"}], "]"}]}], ",", 
            RowBox[{
             RowBox[{"pKv43KCNE3a", "[", 
              RowBox[{"t", " ", "/;", " ", 
               RowBox[{"t", "\[LessEqual]", " ", "0"}]}], "]"}], "\[Equal]", 
             RowBox[{"Ini", "[", 
              RowBox[{"[", "98", "]"}], "]"}]}], ",", 
            RowBox[{
             RowBox[{"pKv43KCNE3i", "[", 
              RowBox[{"t", " ", "/;", " ", 
               RowBox[{"t", "\[LessEqual]", " ", "0"}]}], "]"}], "\[Equal]", 
             RowBox[{"Ini", "[", 
              RowBox[{"[", "99", "]"}], "]"}]}], ",", 
            RowBox[{
             RowBox[{"pKv43KCNE3Rec", "[", 
              RowBox[{"t", " ", "/;", " ", 
               RowBox[{"t", "\[LessEqual]", " ", "0"}]}], "]"}], "\[Equal]", 
             RowBox[{"Ini", "[", 
              RowBox[{"[", "100", "]"}], "]"}]}], ",", 
            RowBox[{
             RowBox[{"pP2X4", "[", 
              RowBox[{"t", " ", "/;", " ", 
               RowBox[{"t", "\[LessEqual]", " ", "0"}]}], "]"}], "\[Equal]", 
             RowBox[{"Ini", "[", 
              RowBox[{"[", "105", "]"}], "]"}]}], ",", 
            RowBox[{
             RowBox[{"Pdea", "[", 
              RowBox[{"t", " ", "/;", " ", 
               RowBox[{"t", "\[LessEqual]", " ", "0"}]}], "]"}], "\[Equal]", 
             RowBox[{"Ini", "[", 
              RowBox[{"[", "106", "]"}], "]"}]}], ",", 
            RowBox[{
             RowBox[{"n", "[", 
              RowBox[{"t", " ", "/;", " ", 
               RowBox[{"t", "\[LessEqual]", " ", "0"}]}], "]"}], "\[Equal]", 
             RowBox[{"Ini", "[", 
              RowBox[{"[", "107", "]"}], "]"}]}], ",", 
            RowBox[{
             RowBox[{"m", "[", 
              RowBox[{"t", " ", "/;", " ", 
               RowBox[{"t", "\[LessEqual]", " ", "0"}]}], "]"}], "\[Equal]", 
             RowBox[{"Ini", "[", 
              RowBox[{"[", "108", "]"}], "]"}]}], ",", 
            RowBox[{
             RowBox[{"PGapi", "[", 
              RowBox[{"t", " ", "/;", " ", 
               RowBox[{"t", "\[LessEqual]", " ", "0"}]}], "]"}], "\[Equal]", 
             RowBox[{"Ini", "[", 
              RowBox[{"[", "109", "]"}], "]"}]}], ",", 
            RowBox[{
             RowBox[{"pTtypea", "[", 
              RowBox[{"t", " ", "/;", " ", 
               RowBox[{"t", "\[LessEqual]", " ", "0"}]}], "]"}], "\[Equal]", 
             RowBox[{"Ini", "[", 
              RowBox[{"[", "110", "]"}], "]"}]}], ",", 
            RowBox[{
             RowBox[{"pTtypei", "[", 
              RowBox[{"t", " ", "/;", " ", 
               RowBox[{"t", "\[LessEqual]", " ", "0"}]}], "]"}], "\[Equal]", 
             RowBox[{"Ini", "[", 
              RowBox[{"[", "111", "]"}], "]"}]}], ",", 
            RowBox[{
             RowBox[{"PGapi2", "[", 
              RowBox[{"t", " ", "/;", " ", 
               RowBox[{"t", "\[LessEqual]", " ", "0"}]}], "]"}], "\[Equal]", 
             RowBox[{"Ini", "[", 
              RowBox[{"[", "112", "]"}], "]"}]}], ",", 
            RowBox[{
             RowBox[{"pCaCCl", "[", 
              RowBox[{"t", " ", "/;", " ", 
               RowBox[{"t", "\[LessEqual]", " ", "0"}]}], "]"}], "\[Equal]", 
             RowBox[{"Ini", "[", 
              RowBox[{"[", "113", "]"}], "]"}]}], ",", 
            RowBox[{
             RowBox[{"pKv43KCNE3aCh", "[", 
              RowBox[{"t", " ", "/;", " ", 
               RowBox[{"t", "\[LessEqual]", " ", "0"}]}], "]"}], "\[Equal]", 
             RowBox[{"Ini", "[", 
              RowBox[{"[", "114", "]"}], "]"}]}], ",", 
            RowBox[{
             RowBox[{"pKv43KCNE3iCh", "[", 
              RowBox[{"t", " ", "/;", " ", 
               RowBox[{"t", "\[LessEqual]", " ", "0"}]}], "]"}], "\[Equal]", 
             RowBox[{"Ini", "[", 
              RowBox[{"[", "115", "]"}], "]"}]}], ",", 
            RowBox[{
             RowBox[{"pKv43KCNE3RecCh", "[", 
              RowBox[{"t", " ", "/;", " ", 
               RowBox[{"t", "\[LessEqual]", " ", "0"}]}], "]"}], "\[Equal]", 
             RowBox[{"Ini", "[", 
              RowBox[{"[", "116", "]"}], "]"}]}]}], "}"}]}], "]"}], ",", 
        RowBox[{"Join", "[", 
         RowBox[{
          RowBox[{"{", 
           RowBox[{
           "v", ",", "dLtype", ",", "fLtype", ",", "gTtype", ",", "bTtype", 
            ",", "nKCNA3a", ",", "hKCNA3i", ",", "c0", ",", "c1", ",", "c2", 
            ",", "c3", ",", "c4", ",", "o4Kv21", ",", "i0", ",", "i1", ",", 
            "i2", ",", "i3", ",", "i4", ",", "i5", ",", "pKv93a", ",", 
            "pKv93Fasti", ",", "pKv93Slowi", ",", "pKv61a", ",", "pKv61i", 
            ",", "c171", ",", "c271", ",", "o171", ",", "o271", ",", "i71", 
            ",", "pKv74Fasta", ",", "pKv74", ",", "pKv34a", ",", "pKv34i", 
            ",", "pKv41a", ",", "pKv41Slowi", ",", "pKv41Interi", ",", 
            "pKv41Fasti", ",", "CR42", ",", "C142", ",", "C242", ",", "C342", 
            ",", "C442", ",", "o42", ",", "IC42", ",", "ID42", ",", "IO42", 
            ",", "pKv42a", ",", "pKv42is", ",", "pKv42if", ",", "pKv42aChip", 
            ",", "pKv42iChip", ",", "c043", ",", "c143", ",", "c243", ",", 
            "c343", ",", "c443", ",", "o43", ",", "i043", ",", "i143", ",", 
            "i243", ",", "i343", ",", "i443", ",", "i543", ",", "i643", ",", 
            "pKv43ab", ",", "pKv43iFastb", ",", "pKv43iSlowb", ",", "pKv43ad",
             ",", "pKv43iFastd", ",", "pKv43iSlowd", ",", "pKv4243a", ",", 
            "pKv4243i", ",", "pEAGaSlow", ",", "pEAGa", ",", "c0herg", ",", 
            "c1herg", ",", "c2herg", ",", "oherg", ",", "iiherg", ",", 
            "pHERGa", ",", "pHERGr", ",", "pKir71a", ",", "pBK", ",", 
            "pBK\[Beta]1", ",", "pBK\[Beta]3i", ",", "pBK\[Beta]4", ",", 
            "pSK1", ",", "c1SK2", ",", "c2SK2", ",", "c3SK2", ",", "c4SK2", 
            ",", "o1SK2", ",", "o2SK2", ",", "pSK3", ",", "pIK1", ",", 
            "pCaCC", ",", "pKv43KCNE3a", ",", "pKv43KCNE3i", ",", 
            "pKv43KCNE3Rec", ",", "x", ",", "pP2X4", ",", "Pdea", ",", "n", 
            ",", "m", ",", "PGapi", ",", "pTtypea", ",", "pTtypei", ",", 
            "PGapi2", ",", "pCaCCl", ",", "pKv43KCNE3aCh", ",", 
            "pKv43KCNE3iCh", ",", "pKv43KCNE3RecCh"}], "}"}], ",", 
          "Variable"}], "]"}], ",", 
        RowBox[{"{", 
         RowBox[{"t", ",", "0", ",", "60000"}], "}"}], ",", 
        RowBox[{"MaxSteps", "\[Rule]", "Infinity"}]}], "]"}], "}"}], ",", 
     RowBox[{"{", 
      RowBox[{"d", ",", "1", ",", "1", ",", "1"}], "}"}]}], "]"}]}], 
  "\[IndentingNewLine]", "\[IndentingNewLine]"}]], "Input",
 CellChangeTimes->{{3.626502941938958*^9, 3.626502942962702*^9}, {
   3.626504720715061*^9, 3.62650472110602*^9}, {3.626507840454784*^9, 
   3.626507840880413*^9}, {3.626511383592094*^9, 3.626511385452259*^9}, {
   3.626511416743932*^9, 3.6265114172126513`*^9}, {3.6265159641570187`*^9, 
   3.62651596736196*^9}, 3.626516075882612*^9, {3.626516136666191*^9, 
   3.6265161485738583`*^9}, 3.62651619294663*^9, 3.626516359460126*^9, {
   3.6265179863387537`*^9, 3.626517987934279*^9}, 3.626523740878031*^9, 
   3.6265332293039923`*^9, {3.6265420913605423`*^9, 3.626542093299551*^9}, 
   3.626542714073317*^9, {3.6265437603459167`*^9, 3.626543761155672*^9}, {
   3.6265438810606823`*^9, 3.626543881719146*^9}, {3.626551138371134*^9, 
   3.626551138538783*^9}, {3.629836088804789*^9, 3.629836104448655*^9}, {
   3.6298367890328627`*^9, 3.629836790438508*^9}, {3.629838212871499*^9, 
   3.6298382133590107`*^9}, {3.629838276515566*^9, 3.629838276751851*^9}, {
   3.629845600828981*^9, 3.6298456023399467`*^9}, {3.629989986810856*^9, 
   3.6299899871179113`*^9}, {3.6299988311195908`*^9, 3.629998831850873*^9}, {
   3.630003706465089*^9, 3.63000370952239*^9}, {3.630017355785921*^9, 
   3.630017356842215*^9}, {3.63007084542076*^9, 3.6300708468330584`*^9}, {
   3.630073353335889*^9, 3.630073370300186*^9}, {3.630074208966495*^9, 
   3.63007425635182*^9}, {3.630075344895495*^9, 3.6300753511870117`*^9}, 
   3.630076692888986*^9, {3.630082272900255*^9, 3.630082274579101*^9}, {
   3.630087767837743*^9, 3.630087771315257*^9}, {3.630094767667745*^9, 
   3.630094770050625*^9}, {3.6300974296828136`*^9, 3.6300974305922327`*^9}, {
   3.630129119066536*^9, 3.6301291211140423`*^9}, {3.630145253408333*^9, 
   3.630145256986252*^9}, {3.6301519095824842`*^9, 3.630151914376849*^9}, {
   3.630155510594304*^9, 3.630155513649687*^9}, {3.630161618293146*^9, 
   3.630161619821722*^9}, {3.630161703201441*^9, 3.63016170503119*^9}, {
   3.630163021573976*^9, 3.6301630227004023`*^9}, {3.630166266799518*^9, 
   3.630166267634956*^9}, {3.630166362142025*^9, 3.63016637271097*^9}, {
   3.630166890176264*^9, 3.6301668918459*^9}, {3.630168834299572*^9, 
   3.630168860563905*^9}, {3.649743465165146*^9, 3.649743490233911*^9}, 
   3.649743555243959*^9, {3.649776666588202*^9, 3.6497766855659933`*^9}, {
   3.649778755659902*^9, 3.64977880930005*^9}, {3.6497788430057487`*^9, 
   3.649778865224957*^9}, {3.649778899329636*^9, 3.649778908062517*^9}, {
   3.649778938429207*^9, 3.649778950513104*^9}, {3.649969531515834*^9, 
   3.649969570023778*^9}, {3.649969624289007*^9, 3.649969656859264*^9}, {
   3.650036339029894*^9, 3.6500364101162453`*^9}, {3.650036754552203*^9, 
   3.650036795608533*^9}}]
},
WindowToolbars->"EditBar",
WindowSize->{517, 582},
WindowMargins->{{Automatic, 154}, {Automatic, 0}},
ShowSelection->True,
FrontEndVersion->"8.0 for Mac OS X x86 (32-bit, 64-bit Kernel) (November 6, \
2010)",
StyleDefinitions->"Default.nb"
]
(* End of Notebook Content *)

(* Internal cache information *)
(*CellTagsOutline
CellTagsIndex->{}
*)
(*CellTagsIndex
CellTagsIndex->{}
*)
(*NotebookFileOutline
Notebook[{
Cell[400, 13, 424, 9, 58, "Input"],
Cell[827, 24, 1231, 33, 148, "Input"],
Cell[2061, 59, 3093, 68, 163, "Input"],
Cell[5157, 129, 4285, 112, 163, "Input"],
Cell[9445, 243, 6215, 150, 466, "Input"],
Cell[15663, 395, 1843, 58, 118, "Input"],
Cell[17509, 455, 2828, 77, 220, "Input"],
Cell[20340, 534, 2366, 68, 193, "Input"],
Cell[22709, 604, 3188, 105, 148, "Input"],
Cell[25900, 711, 4582, 125, 431, "Input"],
Cell[30485, 838, 3093, 86, 269, "Input"],
Cell[33581, 926, 2402, 80, 133, "Input"],
Cell[35986, 1008, 3947, 118, 230, "Input"],
Cell[39936, 1128, 4026, 122, 245, "Input"],
Cell[43965, 1252, 1977, 56, 148, "Input"],
Cell[45945, 1310, 118, 2, 27, "Input"],
Cell[CellGroupData[{
Cell[46088, 1316, 1589, 39, 156, "Input"],
Cell[47680, 1357, 3174, 45, 27, "Output"]
}, Open  ]],
Cell[50869, 1405, 13731, 402, 1093, "Input"],
Cell[64603, 1809, 14998, 412, 1153, "Input"],
Cell[79604, 2223, 96, 1, 27, "Input"],
Cell[79703, 2226, 19391, 541, 943, "Input"],
Cell[99097, 2769, 215, 3, 27, "Input"],
Cell[99315, 2774, 3638, 95, 313, "Input"],
Cell[102956, 2871, 1468, 36, 133, "Input"],
Cell[104427, 2909, 1019, 26, 103, "Input"],
Cell[105449, 2937, 1155, 30, 118, "Input"],
Cell[CellGroupData[{
Cell[106629, 2971, 1454, 35, 88, "Input"],
Cell[108086, 3008, 13090, 220, 241, "Output"]
}, Open  ]],
Cell[121191, 3231, 3745, 99, 223, "Input"],
Cell[124939, 3332, 2793, 83, 223, "Input"],
Cell[127735, 3417, 1814, 50, 163, "Input"],
Cell[129552, 3469, 1614, 46, 178, "Input"],
Cell[131169, 3517, 3187, 87, 298, "Input"],
Cell[134359, 3606, 1958, 59, 133, "Input"],
Cell[136320, 3667, 789, 23, 58, "Input"],
Cell[137112, 3692, 4366, 70, 43, "Input"],
Cell[141481, 3764, 4949, 119, 213, "Input"],
Cell[146433, 3885, 3402, 74, 128, "Input"],
Cell[149838, 3961, 1762, 50, 143, "Input"],
Cell[151603, 4013, 94, 1, 27, "Input"],
Cell[151700, 4016, 6261, 100, 238, "Input"],
Cell[157964, 4118, 5676, 86, 718, "Input"],
Cell[163643, 4206, 96971, 2237, 5428, "Input"]
}
]
*)
