# Supplementary material for: Reconstruction of Cell Surface Densities of Ion Pumps, Exchangers, and Channels from mRNA Expression, Conductance Kinetics, Whole-Cell Calcium, and Current-Clamp Voltage Recordings, with an Application to Human Uterine Smooth Muscle Cells
Source: PLoS Comput Biol. 2016 Apr 22;12(4):e1004828. doi: 10.1371/journal.pcbi.1004828 (PMC4841602; doi:10.1371/journal.pcbi.1004828)
Supplement: S2 Model — (NB) [file pcbi.1004828.s002.nb]

(*CacheID: 234*)
(* Internal cache information:
NotebookFileLineBreakTest
NotebookFileLineBreakTest
NotebookDataPosition[         0,          0]
NotebookDataLength[    296362,       7524]
NotebookOptionsPosition[    293636,       7448]
NotebookOutlinePosition[    294012,       7465]
CellTagsIndexPosition[    293969,       7462]
WindowFrame->Normal*)

(* Beginning of Notebook Content *)
Notebook[{
Cell[BoxData[
 RowBox[{"(*", 
  RowBox[{
  "Parameter", " ", "estimation", " ", "and", " ", "functional", " ", 
   "redundancy"}], "*)"}]], "Input",
 CellChangeTimes->{{3.555312119559183*^9, 3.5553121291908503`*^9}, {
   3.555312715957794*^9, 3.555312729125349*^9}, {3.555312881489336*^9, 
   3.555312881904447*^9}, 3.555312945865738*^9, {3.5553129782392197`*^9, 
   3.5553130019734907`*^9}, {3.562362857764606*^9, 3.5623628689427567`*^9}, {
   3.562363222925747*^9, 3.5623632311414022`*^9}, {3.562363339074977*^9, 
   3.562363358617487*^9}, 3.562363719226392*^9, 3.562363785792485*^9, {
   3.564866466299914*^9, 3.564866513413865*^9}, {3.57264309398805*^9, 
   3.572643147883481*^9}, {3.58905195328426*^9, 3.589051974403458*^9}, {
   3.589052048495558*^9, 3.589052051589705*^9}, {3.5890520849161263`*^9, 
   3.5890520890750427`*^9}, {3.589571986248541*^9, 3.589572031910874*^9}, {
   3.592923259159206*^9, 3.59292330101969*^9}, {3.5929234231520233`*^9, 
   3.592923474034728*^9}, {3.649777005814575*^9, 3.6497770361802387`*^9}}],

Cell[BoxData[
 RowBox[{"Clear", "[", "\"\<Global`*\>\"", "]"}]], "Input"],

Cell[BoxData[
 RowBox[{
  RowBox[{"(*", 
   RowBox[{"DataList", " ", "is", " ", "the", " ", "voltage", " ", "trace"}], 
   "*)"}], "\[IndentingNewLine]", 
  RowBox[{
   RowBox[{"vv", "=", 
    RowBox[{"Interpolation", "[", 
     RowBox[{"DataList", ",", 
      RowBox[{"InterpolationOrder", "\[Rule]", "1"}]}], "]"}]}], 
   RowBox[{"(*", 
    RowBox[{
     RowBox[{"For", "[", 
      RowBox[{
       RowBox[{
        RowBox[{"t", "=", "0"}], ";", 
        RowBox[{"t", "<", "890"}]}], ",", 
       RowBox[{"t", "++"}], ",", 
       RowBox[{"-", "10.0"}], ",", "0.0"}], "]"}], ";"}], "*)"}], 
   "\[IndentingNewLine]", 
   RowBox[{"vvsec", "=", 
    RowBox[{"Interpolation", "[", 
     RowBox[{"DataListsec", ",", 
      RowBox[{"InterpolationOrder", "\[Rule]", "1"}]}], "]"}]}], 
   "\[IndentingNewLine]"}]}]], "Input",
 CellChangeTimes->{
  3.509430157732033*^9, {3.509431010597374*^9, 3.5094310255036173`*^9}, 
   3.509431299747917*^9, {3.509434826652766*^9, 3.509434830390965*^9}, {
   3.509646392594645*^9, 3.509646396815648*^9}, 3.5097922617694387`*^9, {
   3.509801529803443*^9, 3.5098015349096107`*^9}, {3.509801684326809*^9, 
   3.5098016889312487`*^9}, {3.509883008495367*^9, 3.5098830161518507`*^9}, {
   3.509883130584222*^9, 3.509883142961297*^9}, {3.509883173123024*^9, 
   3.509883174953403*^9}, {3.5098832172766113`*^9, 3.509883243162232*^9}, {
   3.509883402071539*^9, 3.509883421453108*^9}, {3.5098834610555477`*^9, 
   3.509883461749239*^9}, {3.510246310467258*^9, 3.510246341970501*^9}, {
   3.517494164273333*^9, 3.517494176671698*^9}, {3.51749425659303*^9, 
   3.517494298693788*^9}, {3.517565883710691*^9, 3.517565918982113*^9}, {
   3.517565999887282*^9, 3.517566000237996*^9}, {3.517566147271159*^9, 
   3.5175661555665073`*^9}, {3.517567369824133*^9, 3.517567425730227*^9}, {
   3.517567888926436*^9, 3.517567889591661*^9}, {3.5175689096950407`*^9, 
   3.517568926096986*^9}, {3.517638763262413*^9, 3.5176387652524014`*^9}, {
   3.5183262960889273`*^9, 3.5183262964161873`*^9}, {3.518326429233164*^9, 
   3.518326431979085*^9}, {3.518326548482985*^9, 3.518326549721525*^9}, {
   3.518327303682172*^9, 3.518327304165106*^9}, {3.520185710498135*^9, 
   3.52018587988173*^9}, 3.520185950261434*^9, {3.520185983053301*^9, 
   3.520186049443812*^9}, {3.520537096682333*^9, 3.520537108738831*^9}, {
   3.520752369317128*^9, 3.52075237183086*^9}, {3.5207535603028517`*^9, 
   3.520753564095768*^9}, {3.527178708199625*^9, 3.527178727533119*^9}, {
   3.527178790458737*^9, 3.527178793986*^9}, {3.527178857134899*^9, 
   3.52717885739822*^9}, {3.5271789070756397`*^9, 3.527178912606333*^9}, 
   3.527179029249304*^9, {3.5271798428617983`*^9, 3.527179933551203*^9}, 
   3.527181609396668*^9, {3.527225202128677*^9, 3.527225207638307*^9}, {
   3.527225381964364*^9, 3.527225399684061*^9}, {3.5272254896122713`*^9, 
   3.527225490209003*^9}, {3.5272255226903667`*^9, 3.527225548857985*^9}, 
   3.52722559421745*^9, {3.530342838075326*^9, 3.5303428413024397`*^9}, {
   3.538898050709126*^9, 3.5388980649562674`*^9}, 3.541920821354694*^9, {
   3.541920874276753*^9, 3.541920875983342*^9}, {3.54374012991683*^9, 
   3.543740130989996*^9}, {3.543741812934162*^9, 3.543741840284322*^9}, {
   3.543823642918963*^9, 3.543823661291355*^9}, {3.544198786574592*^9, 
   3.544198794503948*^9}, {3.5441988438334227`*^9, 3.54419885915464*^9}, {
   3.544249906605856*^9, 3.544249912562118*^9}, {3.544251285738255*^9, 
   3.544251317644762*^9}, {3.54425309060772*^9, 3.544253098741419*^9}, {
   3.549087582304834*^9, 3.549087594055551*^9}, 3.549087707380432*^9, 
   3.549087779668028*^9, {3.555312014295465*^9, 3.5553120961575813`*^9}, {
   3.5553129221480913`*^9, 3.5553129518369007`*^9}, {3.557118543386732*^9, 
   3.55711854864154*^9}, {3.5623531415188103`*^9, 3.562353147941744*^9}, {
   3.5623629363211193`*^9, 3.562362943741593*^9}, {3.562363057666382*^9, 
   3.562363062684106*^9}, {3.5623631274273653`*^9, 3.562363143945375*^9}, 
   3.64977706018188*^9, {3.649777114205394*^9, 3.649777165857224*^9}, {
   3.649777214242131*^9, 3.649777214745034*^9}}],

Cell[BoxData[
 RowBox[{
  RowBox[{"(*", 
   RowBox[{"Model", " ", "Parameters"}], "*)"}], "\n", 
  RowBox[{
   RowBox[{
    RowBox[{"r", "=", 
     RowBox[{"8.314472", "*", 
      RowBox[{"10", "^", "3"}]}]}], ";"}], "\[IndentingNewLine]", 
   RowBox[{
    RowBox[{"Temp", "=", "310.0"}], ";", 
    RowBox[{"f", "=", 
     RowBox[{"9.6485309", "*", 
      RowBox[{"10", "^", "4"}]}]}], 
    RowBox[{"(*", 
     RowBox[{"without", " ", "the", " ", 
      RowBox[{"10", "^", "3"}]}], "*)"}], ";", 
    RowBox[{"e", "=", "1"}], ";", 
    RowBox[{"(*", 
     RowBox[{
      RowBox[{"1.6", "*", 
       RowBox[{"10", "^", 
        RowBox[{"-", "19.0"}]}]}], ";"}], "*)"}], "\[IndentingNewLine]", 
    RowBox[{"RTOF", "=", 
     RowBox[{"r", " ", 
      RowBox[{"Temp", "/", "f"}]}]}], ";", 
    RowBox[{"Kout", "=", "4500"}], ";"}], "\[IndentingNewLine]", 
   RowBox[{
    RowBox[{"VFORT", "=", 
     RowBox[{
      RowBox[{"vv", "[", "t", "]"}], "*", 
      RowBox[{
       RowBox[{"f", "/", "r"}], "/", "Temp"}]}]}], ";"}], 
   "\[IndentingNewLine]", 
   RowBox[{
    RowBox[{"Caoo", "=", "2000"}], ";", 
    RowBox[{"(*", "microM", "*)"}], 
    RowBox[{"(*", 
     RowBox[{"Extracellular", " ", "concentration"}], "*)"}], 
    "\[IndentingNewLine]", 
    RowBox[{"Cli", "=", "41.8"}], ";", 
    RowBox[{"Clo", "=", "112.5"}], ";"}], "\[IndentingNewLine]", 
   RowBox[{"(*", 
    RowBox[{
    "WaveUnitss", " ", "is", " ", "the", " ", "observed", " ", "calcium", " ",
      "trace", " ", "converted", " ", "in", " ", "nMolar"}], "*)"}], 
   "\[IndentingNewLine]", 
   RowBox[{
    RowBox[{"Caimicro", "=", 
     RowBox[{
      RowBox[{"(", 
       RowBox[{"WaveUnitss", "[", "t", "]"}], ")"}], "/", "1000"}]}], ";", 
    RowBox[{"(*", 
     RowBox[{
      RowBox[{"WaveUnitss", " ", "is", " ", "in", " ", "nMolar"}], ",", " ", 
      RowBox[{"so", " ", "Cai", " ", "in", " ", "microM"}]}], "*)"}], 
    RowBox[{"Caim", "=", 
     RowBox[{"Caimicro", "/", "1000"}]}], ";"}], "\[IndentingNewLine]", 
   RowBox[{
    RowBox[{"ECao", "=", 
     RowBox[{
      RowBox[{"(", 
       RowBox[{"RTOF", "/", "2"}], ")"}], " ", 
      RowBox[{"Log", "[", 
       RowBox[{"Caoo", "/", "Caimicro"}], "]"}]}]}], ";"}], "\n", 
   RowBox[{
    RowBox[{"ECl", "=", 
     RowBox[{
      RowBox[{"(", 
       RowBox[{"r", " ", 
        RowBox[{"Temp", "/", 
         RowBox[{"(", " ", "f", ")"}]}]}], ")"}], " ", 
      RowBox[{"Log", "[", 
       RowBox[{"Cli", "/", "Clo"}], "]"}]}]}], ";"}], "\[IndentingNewLine]", 
   RowBox[{
    RowBox[{"ENa", "=", "70"}], ";"}], "\[IndentingNewLine]", 
   RowBox[{
    RowBox[{"EK", "=", 
     RowBox[{"-", "80"}]}], ";"}], "\[IndentingNewLine]", 
   RowBox[{
    RowBox[{"CaiIni", "=", "0.167"}], ";", 
    RowBox[{"K0", "=", "4500"}], ";", 
    RowBox[{"Na0", "=", "14000"}], ";", 
    RowBox[{"(*", "microM", "*)"}], "\[IndentingNewLine]", 
    RowBox[{"Kout", "=", "4.5"}]}], "\[IndentingNewLine]", 
   RowBox[{
    RowBox[{"Naii", "=", "1211"}], ";", 
    RowBox[{"(*", "microM", "*)"}], "\[IndentingNewLine]", 
    "\[IndentingNewLine]", "\[IndentingNewLine]", 
    "\[IndentingNewLine]"}]}]}]], "Input",
 CellChangeTimes->{{3.5094305405914993`*^9, 3.509430611942399*^9}, {
   3.5094306872555723`*^9, 3.5094306908086023`*^9}, {3.50943075584064*^9, 
   3.509430940404336*^9}, {3.509430980435351*^9, 3.5094310027343187`*^9}, {
   3.509431035555579*^9, 3.5094310465500803`*^9}, {3.509431111971437*^9, 
   3.509431136911532*^9}, {3.50943117074452*^9, 3.5094312401555767`*^9}, {
   3.50943133853894*^9, 3.509431436061039*^9}, {3.509434305600341*^9, 
   3.5094343886197844`*^9}, {3.509434457802835*^9, 3.509434461112815*^9}, {
   3.50943450752218*^9, 3.5094346208525*^9}, {3.5094346857260523`*^9, 
   3.509434712992119*^9}, 3.509434765202876*^9, {3.509434802066678*^9, 
   3.509434804933614*^9}, 3.5094348459356422`*^9, {3.509434882433155*^9, 
   3.509434957164426*^9}, {3.509435282734264*^9, 3.509435333458349*^9}, {
   3.5094353863958063`*^9, 3.509435400456394*^9}, {3.5094355436325083`*^9, 
   3.509435552424992*^9}, {3.5094356298637667`*^9, 3.509435634512344*^9}, {
   3.5094357505377693`*^9, 3.509435750966145*^9}, {3.509435789361785*^9, 
   3.509435817973489*^9}, {3.509435891146003*^9, 3.509435899477519*^9}, 
   3.50943594767237*^9, {3.509436424772757*^9, 3.5094364984062443`*^9}, {
   3.509436534527816*^9, 3.509436534705138*^9}, {3.5094366037020063`*^9, 
   3.509436627556117*^9}, 3.5094366628381987`*^9, {3.509436735348832*^9, 
   3.509436794208596*^9}, {3.5094502354853888`*^9, 3.5094502439499807`*^9}, {
   3.509472192344572*^9, 3.50947221280096*^9}, {3.509489733949194*^9, 
   3.509489843038892*^9}, {3.509646363062241*^9, 3.5096463798850718`*^9}, {
   3.509646662668015*^9, 3.5096466633883543`*^9}, {3.509694665464795*^9, 
   3.509694675238627*^9}, {3.509702314993374*^9, 3.509702315158437*^9}, 
   3.509741450177677*^9, {3.509791294937167*^9, 3.5097913019254093`*^9}, {
   3.509816364306671*^9, 3.509816369907208*^9}, {3.509816444728408*^9, 
   3.509816467429975*^9}, {3.5098165794569883`*^9, 3.5098166105935163`*^9}, 
   3.509817043110512*^9, 3.509817195043496*^9, {3.509818797546426*^9, 
   3.5098188725711317`*^9}, {3.5098189097462683`*^9, 3.509818917047564*^9}, {
   3.509820320875628*^9, 3.5098203557971907`*^9}, {3.509883311805501*^9, 
   3.509883318747593*^9}, {3.509888996327162*^9, 3.509889008217286*^9}, 
   3.509889039500679*^9, 3.509890063306592*^9, {3.5098991649705667`*^9, 
   3.5098991709129877`*^9}, 3.511706338366365*^9, {3.513433046767432*^9, 
   3.5134330611249533`*^9}, {3.514143426404315*^9, 3.5141434317731323`*^9}, {
   3.514712066100209*^9, 3.51471207985402*^9}, {3.516949700541624*^9, 
   3.516949751255323*^9}, 3.516962079909759*^9, 3.518327765645597*^9, {
   3.518850311239482*^9, 3.5188503167261353`*^9}, {3.5188504904685926`*^9, 
   3.518850512563743*^9}, {3.5188506414199963`*^9, 3.51885064308608*^9}, {
   3.518860788791939*^9, 3.5188607890943747`*^9}, {3.5271832971679068`*^9, 
   3.527183297629551*^9}, {3.5296606141096907`*^9, 3.52966062040722*^9}, {
   3.529661650817572*^9, 3.529661699197749*^9}, {3.5303428517756844`*^9, 
   3.530342920702269*^9}, {3.5395045576865396`*^9, 3.539504590695332*^9}, {
   3.5419206457364817`*^9, 3.541920647177676*^9}, {3.545735011651639*^9, 
   3.545735058005445*^9}, {3.545735104374361*^9, 3.545735109867833*^9}, {
   3.545759711596304*^9, 3.545759734563909*^9}, {3.545759809920041*^9, 
   3.545759890181684*^9}, {3.545811105036693*^9, 3.5458111270281897`*^9}, {
   3.5458111575587*^9, 3.545811181593562*^9}, {3.545812591945528*^9, 
   3.545812619050138*^9}, 3.545812823059134*^9, {3.545812929685774*^9, 
   3.545812931290353*^9}, {3.545983651102643*^9, 3.5459836517725782`*^9}, {
   3.5553130369993343`*^9, 3.555313037872574*^9}, {3.557862823607523*^9, 
   3.5578628245352697`*^9}, {3.5623641902435017`*^9, 
   3.5623641916844378`*^9}, {3.5623642430258503`*^9, 3.562364243647011*^9}, {
   3.563661075001835*^9, 3.56366107565739*^9}, {3.564066211593794*^9, 
   3.564066212693163*^9}, {3.564066248238777*^9, 3.56406624888768*^9}, {
   3.5640847873350697`*^9, 3.564084809227991*^9}, {3.649777208611278*^9, 
   3.649777240016189*^9}, 3.6497793847328043`*^9, {3.649952167863289*^9, 
   3.649952168370254*^9}, {3.649953502685845*^9, 3.649953507507798*^9}, {
   3.650036986048892*^9, 3.650037043899301*^9}}],

Cell[BoxData[
 RowBox[{
  RowBox[{"(*", "Ltype", "*)"}], "\[IndentingNewLine]", 
  RowBox[{
   RowBox[{
    RowBox[{"ECao", "=", 
     RowBox[{
      RowBox[{"(", 
       RowBox[{"RTOF", "/", "2"}], ")"}], " ", 
      RowBox[{"Log", "[", 
       RowBox[{"Caoo", "/", "Caimicro"}], "]"}]}]}], ";"}], 
   "\[IndentingNewLine]", 
   RowBox[{
    RowBox[{"dssLtype", "=", 
     RowBox[{"1", "/", 
      RowBox[{"(", 
       RowBox[{"(", 
        RowBox[{"1", "+", 
         RowBox[{"Exp", "[", 
          RowBox[{
           RowBox[{"-", 
            RowBox[{"(", 
             RowBox[{
              RowBox[{"vv", "[", "t", "]"}], "+", "18.9"}], ")"}]}], "/", 
           "8.8"}], "]"}]}], ")"}], ")"}]}]}], ";"}], "\[IndentingNewLine]", 
   RowBox[{
    RowBox[{"TaudLtype", "=", 
     RowBox[{"28.57", 
      RowBox[{
       RowBox[{"(", 
        RowBox[{"1", "-", 
         RowBox[{"Exp", "[", 
          RowBox[{
           RowBox[{"-", 
            RowBox[{"(", 
             RowBox[{
              RowBox[{"vv", "[", "t", "]"}], "+", "10"}], ")"}]}], "/", 
           "6.24"}], "]"}]}], ")"}], "/", 
       RowBox[{"(", 
        RowBox[{
         RowBox[{"(", 
          RowBox[{"1", "+", 
           RowBox[{"Exp", "[", 
            RowBox[{
             RowBox[{"-", 
              RowBox[{"(", 
               RowBox[{
                RowBox[{"vv", "[", "t", "]"}], "+", "10"}], ")"}]}], "/", 
             "6.24"}], "]"}]}], ")"}], 
         RowBox[{"(", 
          RowBox[{
           RowBox[{"vv", "[", "t", "]"}], "+", "10"}], ")"}]}], ")"}]}]}]}], 
    ";"}], "\[IndentingNewLine]", 
   RowBox[{
    RowBox[{"fssLtype", "=", 
     RowBox[{"(", 
      RowBox[{"1", "/", 
       RowBox[{"(", 
        RowBox[{"1", "+", 
         RowBox[{"Exp", "[", 
          RowBox[{
           RowBox[{"(", 
            RowBox[{
             RowBox[{"vv", "[", "t", "]"}], "+", "53"}], ")"}], "/", "11"}], 
          "]"}]}], ")"}]}], ")"}]}], ";"}], "\[IndentingNewLine]", 
   RowBox[{
    RowBox[{"TaufLtype", "=", 
     RowBox[{"50", "/", 
      RowBox[{"(", 
       RowBox[{"1", "+", 
        RowBox[{"Exp", "[", 
         RowBox[{
          RowBox[{"-", 
           RowBox[{
            RowBox[{"(", 
             RowBox[{"(", 
              RowBox[{
               RowBox[{"vv", "[", "t", "]"}], "+", "10"}], ")"}], ")"}], "^", 
            "2"}]}], "/", "881"}], "]"}]}], ")"}]}]}], ";"}], 
   "\[IndentingNewLine]", 
   RowBox[{
    RowBox[{"fCaLtype", "=", 
     RowBox[{"1", "/", 
      RowBox[{"(", 
       RowBox[{"1", "+", 
        RowBox[{"(", 
         RowBox[{"Caim", "/", "0.006"}], ")"}]}], ")"}]}]}], ";"}], 
   "\[IndentingNewLine]", 
   RowBox[{
    RowBox[{"dssLtypeIni", "=", 
     RowBox[{"dssLtype", "/.", 
      RowBox[{"{", 
       RowBox[{
        RowBox[{"vv", "[", "t", "]"}], "\[Rule]", 
        RowBox[{"-", "55"}]}], "}"}]}]}], ";"}], "\[IndentingNewLine]", 
   RowBox[{
    RowBox[{"fssLtypeIni", "=", 
     RowBox[{"fssLtype", "/.", 
      RowBox[{"{", 
       RowBox[{
        RowBox[{"vv", "[", "t", "]"}], "\[Rule]", 
        RowBox[{"-", "55"}]}], "}"}]}]}], ";"}], "\[IndentingNewLine]", 
   RowBox[{
    RowBox[{"VarLtype", "=", 
     RowBox[{"NDSolve", "[", 
      RowBox[{
       RowBox[{"{", 
        RowBox[{
         RowBox[{
          RowBox[{
           RowBox[{"dLtype", "'"}], "[", "t", "]"}], "\[Equal]", 
          RowBox[{
           RowBox[{"(", 
            RowBox[{"dssLtype", "-", 
             RowBox[{"dLtype", "[", "t", "]"}]}], ")"}], "/", "TaudLtype"}]}],
          ",", 
         RowBox[{
          RowBox[{
           RowBox[{"fLtype", "'"}], "[", "t", "]"}], "\[Equal]", 
          RowBox[{
           RowBox[{"(", 
            RowBox[{"fssLtype", "-", 
             RowBox[{"fLtype", "[", "t", "]"}]}], ")"}], "/", "TaufLtype"}]}],
          ",", " ", 
         RowBox[{
          RowBox[{"dLtype", "[", "18", "]"}], "\[Equal]", "dssLtypeIni"}], 
         ",", 
         RowBox[{
          RowBox[{"fLtype", "[", "18", "]"}], "\[Equal]", "fssLtypeIni"}]}], 
        "}"}], ",", 
       RowBox[{"{", 
        RowBox[{"dLtype", ",", "fLtype"}], "}"}], ",", 
       RowBox[{"{", 
        RowBox[{"t", ",", "18", ",", "8000"}], "}"}], ",", 
       RowBox[{"MaxSteps", "\[Rule]", "Infinity"}]}], "]"}]}], ";"}], 
   "\[IndentingNewLine]", 
   RowBox[{
    RowBox[{"ILtype", "=", 
     RowBox[{"25", " ", 
      RowBox[{"(", 
       RowBox[{
        RowBox[{"dLtype", "[", "t", "]"}], "/.", "VarLtype"}], ")"}], " ", 
      RowBox[{"(", 
       RowBox[{
        RowBox[{"fLtype", "[", "t", "]"}], "/.", "VarLtype"}], ")"}], " ", 
      "fCaLtype", " ", 
      RowBox[{"(", 
       RowBox[{
        RowBox[{"vv", "[", "t", "]"}], "-", "ECao"}], ")"}]}]}], ";"}], 
   "\[IndentingNewLine]"}]}]], "Input",
 CellChangeTimes->{{3.554637646282989*^9, 3.554637682137388*^9}, 
   3.554637750190547*^9, {3.554637837164394*^9, 3.5546378520016527`*^9}, {
   3.554637883471632*^9, 3.554637911616164*^9}, {3.554637975653182*^9, 
   3.5546380538812428`*^9}, {3.5554327063350353`*^9, 
   3.5554327350449123`*^9}, {3.555435122174226*^9, 3.5554352131248083`*^9}, {
   3.555435247461228*^9, 3.555435254203821*^9}, {3.5555274972120323`*^9, 
   3.5555275528437757`*^9}, {3.561538491819889*^9, 3.56153858933477*^9}, {
   3.5615844505767717`*^9, 3.56158445200196*^9}, {3.564244805427656*^9, 
   3.5642448201309357`*^9}, {3.564245452131422*^9, 3.564245454184431*^9}, {
   3.564245519631659*^9, 3.564245520109062*^9}, {3.572627126930573*^9, 
   3.572627146527894*^9}, {3.574412926689271*^9, 3.5744129419074802`*^9}, {
   3.574416411346739*^9, 3.574416421494199*^9}, 3.574416513936942*^9, {
   3.5848227314388447`*^9, 3.584822731932712*^9}, {3.584822798939598*^9, 
   3.5848228236647797`*^9}, {3.6497772743491497`*^9, 3.649777313224533*^9}, {
   3.6497773510323877`*^9, 3.649777424067418*^9}, {3.6497775183409758`*^9, 
   3.6497775225718822`*^9}, {3.6497775616245327`*^9, 3.649777568574688*^9}}],

Cell[BoxData[
 RowBox[{
  RowBox[{"(*", "Ttype", "*)"}], "\[IndentingNewLine]", 
  RowBox[{
   RowBox[{
    RowBox[{"gssTtype", "=", 
     RowBox[{"1", "/", 
      RowBox[{"(", 
       RowBox[{"1", "+", 
        RowBox[{"Exp", "[", 
         RowBox[{
          RowBox[{"-", 
           RowBox[{"(", 
            RowBox[{
             RowBox[{"vv", "[", "t", "]"}], "+", "28.6"}], ")"}]}], "/", 
          "8.9"}], "]"}]}], ")"}]}]}], ";"}], "\[IndentingNewLine]", 
   RowBox[{
    RowBox[{"bssTtype", "=", 
     RowBox[{"1", "/", 
      RowBox[{"(", 
       RowBox[{"1", "+", 
        RowBox[{"Exp", "[", 
         RowBox[{
          RowBox[{"(", 
           RowBox[{
            RowBox[{"vv", "[", "t", "]"}], "+", "72.4"}], ")"}], "/", "4.8"}],
          "]"}]}], ")"}]}]}], ";"}], "\[IndentingNewLine]", 
   RowBox[{"(*", 
    RowBox[{"Time", " ", "Constant"}], "*)"}], "\[IndentingNewLine]", 
   RowBox[{
    RowBox[{"\[Tau]gTtype", "=", 
     RowBox[{"1.6966883387240739`", "\[VeryThinSpace]", "+", 
      FractionBox["9.873275054631574`", 
       RowBox[{"1", "+", 
        SuperscriptBox["\[ExponentialE]", 
         RowBox[{
          RowBox[{"-", "0.13081506657629183`"}], " ", 
          RowBox[{"(", 
           RowBox[{
            RowBox[{"-", "39.05435432204202`"}], "-", 
            RowBox[{"vv", "[", "t", "]"}]}], ")"}]}]]}]]}]}], ";"}], 
   "\[IndentingNewLine]", 
   RowBox[{
    RowBox[{"\[Tau]bTtype", "=", 
     RowBox[{"13.72157548114684`", "\[VeryThinSpace]", "+", 
      FractionBox["5649.013541885602`", 
       RowBox[{"1", "+", 
        SuperscriptBox["\[ExponentialE]", 
         RowBox[{"0.0889808601445798`", " ", 
          RowBox[{"(", 
           RowBox[{"109.1341500688452`", "\[VeryThinSpace]", "+", 
            RowBox[{"vv", "[", "t", "]"}]}], ")"}]}]]}]]}]}], ";"}], 
   "\[IndentingNewLine]", "\[IndentingNewLine]", 
   RowBox[{
    RowBox[{"VarTtype", "=", 
     RowBox[{"NDSolve", "[", 
      RowBox[{
       RowBox[{"{", 
        RowBox[{
         RowBox[{
          RowBox[{
           RowBox[{"gTtype", "'"}], "[", "t", "]"}], "\[Equal]", 
          RowBox[{
           RowBox[{"(", 
            RowBox[{"gssTtype", "-", 
             RowBox[{"gTtype", "[", "t", "]"}]}], ")"}], "/", 
           "\[Tau]gTtype"}]}], ",", 
         RowBox[{
          RowBox[{
           RowBox[{"bTtype", "'"}], "[", "t", "]"}], "\[Equal]", 
          RowBox[{
           RowBox[{"(", 
            RowBox[{"bssTtype", "-", 
             RowBox[{"bTtype", "[", "t", "]"}]}], ")"}], "/", 
           "\[Tau]bTtype"}]}], ",", 
         RowBox[{
          RowBox[{"gTtype", "[", "20", "]"}], "\[Equal]", ".055"}], ",", 
         RowBox[{
          RowBox[{"bTtype", "[", "20", "]"}], "\[Equal]", "0.02"}]}], "}"}], 
       ",", 
       RowBox[{"{", 
        RowBox[{"gTtype", ",", "bTtype"}], "}"}], ",", 
       RowBox[{"{", 
        RowBox[{"t", ",", "4", ",", "8000"}], "}"}], ",", 
       RowBox[{"MaxSteps", "\[Rule]", "Infinity"}]}], "]"}]}], ";"}], 
   "\[IndentingNewLine]", "\[IndentingNewLine]", 
   RowBox[{
    RowBox[{"ITtype", "=", 
     RowBox[{"8", 
      RowBox[{"(", 
       RowBox[{
        RowBox[{"gTtype", "[", "t", "]"}], "/.", "VarTtype"}], ")"}], "*", 
      RowBox[{"(", 
       RowBox[{
        RowBox[{"bTtype", "[", "t", "]"}], "/.", "VarTtype"}], ")"}], 
      RowBox[{"(", 
       RowBox[{
        RowBox[{"vv", "[", "t", "]"}], "-", "ECao"}], ")"}]}]}], 
    ";"}]}]}]], "Input"],

Cell[BoxData[
 RowBox[{
  RowBox[{"(*", 
   RowBox[{
   "Kv2", ".1", " ", "allosteric", " ", "Klemic", " ", "et", " ", "al", " ", 
    "for", " ", "inactivation"}], "*)"}], "\[IndentingNewLine]", 
  RowBox[{
   RowBox[{
    RowBox[{"kv0", "=", 
     RowBox[{"121", "*", 
      RowBox[{"10", "^", 
       RowBox[{"-", "3"}]}]}]}], ";", 
    RowBox[{"kmv0", "=", 
     RowBox[{"42", "*", 
      RowBox[{"10", "^", 
       RowBox[{"-", "3"}]}]}]}], ";", 
    RowBox[{"koo", "=", 
     RowBox[{"80", "*", 
      RowBox[{"10", "^", 
       RowBox[{"-", "3"}]}]}]}], ";", 
    RowBox[{"kmoo0", "=", 
     RowBox[{"31", "*", 
      RowBox[{"10", "^", 
       RowBox[{"-", "3"}]}]}]}], ";", 
    RowBox[{"k1", "=", 
     RowBox[{"1.2", "*", 
      RowBox[{"10", "^", 
       RowBox[{"-", "3"}]}]}]}], ";", 
    RowBox[{"km1", "=", 
     RowBox[{"0.005", "*", 
      RowBox[{"10", "^", 
       RowBox[{"-", "3"}]}]}]}], ";", 
    RowBox[{"kv", "=", 
     RowBox[{"kv0", " ", 
      RowBox[{"Exp", "[", 
       RowBox[{"0.77", 
        RowBox[{
         RowBox[{"vv", "[", "t", "]"}], "/", "RTOF"}]}], "]"}]}]}], ";", 
    RowBox[{"ff", "=", "0.17"}], ";", 
    RowBox[{"g", "=", "0.02"}], ";"}], "\[IndentingNewLine]", 
   RowBox[{
    RowBox[{"kmv", "=", 
     RowBox[{"kmv0", " ", 
      RowBox[{"Exp", "[", 
       RowBox[{
        RowBox[{"-", "0.54"}], " ", 
        RowBox[{
         RowBox[{"vv", "[", "t", "]"}], "/", "RTOF"}]}], "]"}]}]}], ";"}], 
   "\[IndentingNewLine]", 
   RowBox[{
    RowBox[{"kmoo", "=", 
     RowBox[{"kmoo0", " ", 
      RowBox[{"Exp", "[", 
       RowBox[{
        RowBox[{"-", "0.5"}], " ", 
        RowBox[{
         RowBox[{"vv", "[", "t", "]"}], "/", "RTOF"}]}], "]"}]}]}], ";"}], 
   "\[IndentingNewLine]", 
   RowBox[{
    RowBox[{"VarKv21", "=", 
     RowBox[{"NDSolve", "[", 
      RowBox[{
       RowBox[{"{", 
        RowBox[{
         RowBox[{
          RowBox[{
           RowBox[{"c0", "'"}], "[", "t", "]"}], "\[Equal]", 
          RowBox[{
           RowBox[{"kmv", " ", 
            RowBox[{"c1", "[", "t", "]"}]}], "-", 
           RowBox[{
            RowBox[{"(", 
             RowBox[{
              RowBox[{"4", " ", "kv"}], "+", 
              RowBox[{"k1", " ", 
               RowBox[{"ff", "^", "4"}]}]}], ")"}], 
            RowBox[{"c0", "[", "t", "]"}]}], "+", 
           RowBox[{
            RowBox[{"i0", "[", "t", "]"}], " ", 
            RowBox[{"km1", "/", 
             RowBox[{"ff", "^", "4"}]}]}]}]}], ",", 
         RowBox[{
          RowBox[{
           RowBox[{"c1", "'"}], "[", "t", "]"}], "\[Equal]", 
          RowBox[{
           RowBox[{"4", " ", "kv", " ", 
            RowBox[{"c0", "[", "t", "]"}]}], "-", 
           RowBox[{
            RowBox[{"(", 
             RowBox[{"kmv", "+", 
              RowBox[{"3", " ", "kv"}], "+", 
              RowBox[{"k1", " ", 
               RowBox[{"ff", "^", "3"}]}]}], ")"}], 
            RowBox[{"c1", "[", "t", "]"}]}], "+", 
           RowBox[{"2", "kmv", " ", 
            RowBox[{"c2", "[", "t", "]"}]}], "+", 
           RowBox[{
            RowBox[{"i1", "[", "t", "]"}], " ", 
            RowBox[{"km1", "/", 
             RowBox[{"ff", "^", "3"}]}]}]}]}], ",", 
         RowBox[{
          RowBox[{
           RowBox[{"c2", "'"}], "[", "t", "]"}], "\[Equal]", 
          RowBox[{
           RowBox[{"3", "kv", " ", 
            RowBox[{"c1", "[", "t", "]"}]}], "-", 
           RowBox[{
            RowBox[{"(", 
             RowBox[{
              RowBox[{"2", "kmv"}], "+", 
              RowBox[{"2", "kv"}], "+", 
              RowBox[{"k1", " ", 
               RowBox[{"ff", "^", "2"}]}]}], ")"}], 
            RowBox[{"c2", "[", "t", "]"}]}], "+", 
           RowBox[{"3", "kmv", " ", 
            RowBox[{"c3", "[", "t", "]"}]}], "+", 
           RowBox[{
            RowBox[{"i2", "[", "t", "]"}], " ", 
            RowBox[{"km1", "/", 
             RowBox[{"ff", "^", "2"}]}]}]}]}], ",", 
         RowBox[{
          RowBox[{
           RowBox[{"c3", "'"}], "[", "t", "]"}], "\[Equal]", 
          RowBox[{
           RowBox[{"2", "kv", " ", 
            RowBox[{"c2", "[", "t", "]"}]}], "-", 
           RowBox[{
            RowBox[{"(", 
             RowBox[{
              RowBox[{"3", "kmv"}], "+", "kv", "+", 
              RowBox[{"k1", " ", "ff"}]}], ")"}], 
            RowBox[{"c3", "[", "t", "]"}]}], "+", 
           RowBox[{"4", " ", "kmv", " ", 
            RowBox[{"c4", "[", "t", "]"}]}], "+", 
           RowBox[{
            RowBox[{"i3", "[", "t", "]"}], 
            RowBox[{"km1", " ", "/", "ff"}]}]}]}], ",", 
         RowBox[{
          RowBox[{
           RowBox[{"c4", "'"}], "[", "t", "]"}], "\[Equal]", 
          RowBox[{
           RowBox[{"kv", " ", 
            RowBox[{"c3", "[", "t", "]"}]}], "-", 
           RowBox[{
            RowBox[{"(", 
             RowBox[{
              RowBox[{"4", "kmv"}], "+", "koo", "+", "k1"}], ")"}], 
            RowBox[{"c4", "[", "t", "]"}]}], "+", 
           RowBox[{"kmoo", " ", 
            RowBox[{"o4", "[", "t", "]"}]}], "+", 
           RowBox[{
            RowBox[{"i4", "[", "t", "]"}], " ", "km1"}]}]}], ",", 
         RowBox[{
          RowBox[{
           RowBox[{"o4", "'"}], "[", "t", "]"}], "\[Equal]", 
          RowBox[{
           RowBox[{"koo", " ", 
            RowBox[{"c4", "[", "t", "]"}]}], "-", 
           RowBox[{
            RowBox[{"(", 
             RowBox[{"kmoo", "+", 
              RowBox[{"g", " ", "k1"}]}], ")"}], 
            RowBox[{"o4", "[", "t", "]"}]}], "+", 
           RowBox[{
            RowBox[{"i5", "[", "t", "]"}], " ", 
            RowBox[{"km1", "/", "g"}]}]}]}], ",", 
         RowBox[{
          RowBox[{
           RowBox[{"i0", "'"}], "[", "t", "]"}], "\[Equal]", 
          RowBox[{
           RowBox[{
            RowBox[{"c0", "[", "t", "]"}], " ", "k1", " ", 
            RowBox[{"ff", "^", "4"}]}], "-", 
           RowBox[{
            RowBox[{"(", 
             RowBox[{
              RowBox[{"km1", "/", 
               RowBox[{"ff", "^", "4"}]}], " ", "+", 
              RowBox[{"4", " ", 
               RowBox[{"kv", "/", "ff"}]}]}], ")"}], 
            RowBox[{"i0", "[", "t", "]"}]}], "+", " ", 
           RowBox[{
            RowBox[{"i1", "[", "t", "]"}], " ", "kmv", " ", "ff"}]}]}], ",", 
         " ", 
         RowBox[{
          RowBox[{
           RowBox[{"i1", "'"}], "[", "t", "]"}], "\[Equal]", 
          RowBox[{
           RowBox[{"4", " ", 
            RowBox[{"i0", "[", "t", "]"}], " ", 
            RowBox[{"kv", "/", "ff"}]}], "-", 
           RowBox[{
            RowBox[{"(", 
             RowBox[{
              RowBox[{"ff", " ", "kmv"}], " ", "+", 
              RowBox[{"km1", "/", " ", 
               RowBox[{"ff", "^", "3"}]}], "+", 
              RowBox[{"3", " ", 
               RowBox[{"kv", "/", "ff"}]}]}], ")"}], 
            RowBox[{"i1", "[", "t", "]"}]}], "+", 
           RowBox[{
            RowBox[{"c1", "[", "t", "]"}], " ", "k1", " ", 
            RowBox[{"ff", "^", "3"}]}], "+", 
           RowBox[{"2", 
            RowBox[{"i2", "[", "t", "]"}], "ff", " ", "kmv"}]}]}], ",", 
         RowBox[{
          RowBox[{"i2", "[", "t", "]"}], "\[Equal]", 
          RowBox[{
           RowBox[{"3", " ", 
            RowBox[{"i1", "[", "t", "]"}], " ", 
            RowBox[{"kv", "/", "ff"}]}], "-", 
           RowBox[{
            RowBox[{"(", 
             RowBox[{
              RowBox[{"2", "ff", " ", "kmv"}], "+", 
              RowBox[{"km1", "/", 
               RowBox[{"ff", "^", "2"}]}], "+", 
              RowBox[{"2", 
               RowBox[{"kv", "/", "ff"}]}]}], ")"}], 
            RowBox[{"i2", "[", "t", "]"}]}], "+", 
           RowBox[{
            RowBox[{"c2", "[", "t", "]"}], " ", "k1", " ", 
            RowBox[{"ff", "^", "2"}]}], "+", 
           RowBox[{"3", " ", 
            RowBox[{"i3", "[", "t", "]"}], " ", "ff", " ", "kmv"}]}]}], ",", 
         RowBox[{
          RowBox[{
           RowBox[{"i3", "'"}], "[", "t", "]"}], "\[Equal]", 
          RowBox[{
           RowBox[{"2", " ", 
            RowBox[{"i2", "[", "t", "]"}], " ", 
            RowBox[{"kv", "/", "ff"}]}], "-", 
           RowBox[{
            RowBox[{"(", 
             RowBox[{
              RowBox[{"3", "ff", " ", "kmv"}], "+", 
              RowBox[{"km1", "/", "ff"}], "+", 
              RowBox[{"kv", "/", "ff"}]}], ")"}], 
            RowBox[{"i3", "[", "t", "]"}]}], "+", 
           RowBox[{
            RowBox[{"c3", "[", "t", "]"}], " ", "k1", " ", "ff"}], "+", 
           RowBox[{"4", " ", 
            RowBox[{"i4", "[", "t", "]"}], " ", "ff", " ", "kmv"}]}]}], ",", 
         "\[IndentingNewLine]", 
         RowBox[{
          RowBox[{
           RowBox[{"i4", "'"}], "[", "t", "]"}], "\[Equal]", 
          RowBox[{
           RowBox[{
            RowBox[{"i3", "[", "t", "]"}], " ", 
            RowBox[{"kv", "/", "ff"}]}], "-", 
           RowBox[{
            RowBox[{"(", 
             RowBox[{
              RowBox[{"4", " ", "ff", " ", "kmv"}], "+", "km1", "+", 
              RowBox[{"g", " ", "koo"}]}], ")"}], 
            RowBox[{"i4", "[", "t", "]"}]}], "+", 
           RowBox[{
            RowBox[{"c4", "[", "t", "]"}], " ", "k1"}], "+", 
           RowBox[{
            RowBox[{"i5", "[", "t", "]"}], 
            RowBox[{"kmoo", "/", "g"}]}]}]}], " ", ",", 
         RowBox[{
          RowBox[{
           RowBox[{"i5", "'"}], "[", "t", "]"}], "\[Equal]", 
          RowBox[{
           RowBox[{
            RowBox[{"i4", "[", "t", "]"}], " ", "g", " ", "koo"}], "-", 
           RowBox[{
            RowBox[{"(", 
             RowBox[{"(", 
              RowBox[{
               RowBox[{"(", 
                RowBox[{"kmoo", "+", "km1"}], ")"}], "/", "g"}], ")"}], ")"}], 
            RowBox[{"i5", "[", "t", "]"}]}], "+", 
           RowBox[{
            RowBox[{"o4", "[", "t", "]"}], " ", "g", " ", "k1"}]}]}], ",", 
         RowBox[{
          RowBox[{"c0", "[", "18", "]"}], "\[Equal]", "1"}], ",", 
         RowBox[{
          RowBox[{"c1", "[", "18", "]"}], "\[Equal]", "0"}], ",", 
         RowBox[{
          RowBox[{"c2", "[", "18", "]"}], "\[Equal]", "0"}], ",", 
         RowBox[{
          RowBox[{"c3", "[", "18", "]"}], "\[Equal]", "0"}], ",", 
         RowBox[{
          RowBox[{"c4", "[", "18", "]"}], "\[Equal]", "0"}], ",", 
         RowBox[{
          RowBox[{"o4", "[", "18", "]"}], "\[Equal]", "0"}], ",", 
         RowBox[{
          RowBox[{"i0", "[", "18", "]"}], "\[Equal]", "0"}], ",", 
         RowBox[{
          RowBox[{"i1", "[", "18", "]"}], "\[Equal]", "0"}], ",", 
         RowBox[{
          RowBox[{"i2", "[", "18", "]"}], "\[Equal]", "0"}], ",", 
         RowBox[{
          RowBox[{"i3", "[", "18", "]"}], "\[Equal]", "0"}], ",", 
         RowBox[{
          RowBox[{"i4", "[", "18", "]"}], "\[Equal]", "0"}], ",", 
         RowBox[{
          RowBox[{"i5", "[", "18", "]"}], "\[Equal]", "0"}]}], "}"}], ",", 
       RowBox[{"{", 
        RowBox[{
        "c0", ",", "c1", ",", "c2", ",", "c3", ",", "c4", ",", "o4", ",", 
         "i0", ",", "i1", ",", "i2", ",", "i3", ",", "i4", ",", "i5"}], "}"}],
        ",", 
       RowBox[{"{", 
        RowBox[{"t", ",", "18", ",", "8000"}], "}"}], ",", 
       RowBox[{"MaxSteps", "\[Rule]", "Infinity"}]}], "]"}]}], ";"}], 
   "\[IndentingNewLine]", 
   RowBox[{
    RowBox[{"I21", "=", 
     RowBox[{"8.5", 
      RowBox[{"(", 
       RowBox[{
        RowBox[{"o4", "[", "t", "]"}], "/.", "VarKv21"}], ")"}], 
      RowBox[{"(", 
       RowBox[{
        RowBox[{"vv", "[", "t", "]"}], "-", "EK"}], ")"}]}]}], ";"}], 
   "\[IndentingNewLine]", "\[IndentingNewLine]", 
   "\[IndentingNewLine]"}]}]], "Input",
 CellChangeTimes->{{3.525155887597871*^9, 3.5251559147468033`*^9}, {
   3.525156148079508*^9, 3.5251561524297953`*^9}, {3.525156193313669*^9, 
   3.525156441933715*^9}, {3.52515648396874*^9, 3.5251565031209593`*^9}, {
   3.5251568013206367`*^9, 3.525156905934909*^9}, {3.5251569697510033`*^9, 
   3.525157067759535*^9}, {3.525157153437356*^9, 3.525157199721155*^9}, {
   3.5251587813040457`*^9, 3.525158878503458*^9}, {3.5251589106413097`*^9, 
   3.525159252090259*^9}, {3.5251592839071407`*^9, 3.525159284204405*^9}, 
   3.525159349226329*^9, {3.525159408005625*^9, 3.5251595232531*^9}, {
   3.5251595805353327`*^9, 3.5251597179624653`*^9}, {3.525159775612499*^9, 
   3.525159902843236*^9}, {3.525159965461883*^9, 3.525160043143832*^9}, {
   3.525160140971981*^9, 3.525160203976282*^9}, {3.5251602471066103`*^9, 
   3.5251604425754747`*^9}, {3.5251604764057093`*^9, 
   3.5251605059320107`*^9}, {3.525160536781062*^9, 3.525160550171797*^9}, {
   3.525161626708572*^9, 3.525161757744238*^9}, {3.5251618114773912`*^9, 
   3.525161947248596*^9}, {3.525162020918701*^9, 3.5251620408488398`*^9}, {
   3.525162216186919*^9, 3.5251622381660223`*^9}, 3.525171350029066*^9, {
   3.525171518011196*^9, 3.525171643968527*^9}, {3.52517169874714*^9, 
   3.5251718734842567`*^9}, {3.525171919954157*^9, 3.525171999491137*^9}, 
   3.525172150907075*^9, {3.52517226884715*^9, 3.525172288695984*^9}, {
   3.52529347380093*^9, 3.525293475007408*^9}, {3.5252938384078217`*^9, 
   3.525293867444914*^9}, {3.5252946678513412`*^9, 3.525294765916634*^9}, {
   3.526662762823699*^9, 3.526662766113912*^9}, {3.526793026948401*^9, 
   3.526793036614418*^9}, {3.526809599329735*^9, 3.526809672720944*^9}, {
   3.5268100501473923`*^9, 3.526810095419943*^9}, {3.527180211650737*^9, 
   3.527180244424942*^9}, {3.527189643838168*^9, 3.527189687519032*^9}, {
   3.532772675623116*^9, 3.5327726801480913`*^9}, {3.532792833478951*^9, 
   3.532792837047522*^9}, {3.543740351055223*^9, 3.5437403584600286`*^9}, {
   3.55531405334715*^9, 3.555314148079894*^9}, {3.555314193415224*^9, 
   3.555314228132063*^9}, {3.555315065020006*^9, 3.555315152051839*^9}, {
   3.5553152322726088`*^9, 3.5553152326191607`*^9}, {3.5553154857224827`*^9, 
   3.5553154870200977`*^9}, {3.555315693559535*^9, 3.555315694185813*^9}, {
   3.55532416491012*^9, 3.555324178221035*^9}, {3.5553256560003643`*^9, 
   3.555325665817148*^9}, {3.55532598329161*^9, 3.555325988117256*^9}, {
   3.561191231365737*^9, 3.5611912594573936`*^9}, {3.561191349489951*^9, 
   3.561191459007791*^9}, {3.561191772999024*^9, 3.561191773670761*^9}, {
   3.561703638315892*^9, 3.56170367220879*^9}, {3.562349456432325*^9, 
   3.562349481580264*^9}, {3.562349528284954*^9, 3.562349575041449*^9}, {
   3.562350213367147*^9, 3.5623502439804773`*^9}, {3.564066784811027*^9, 
   3.564066817905158*^9}, {3.5848232738806467`*^9, 3.584823281557251*^9}, {
   3.587060735299402*^9, 3.587060744472104*^9}, 3.6497796355403748`*^9}],

Cell[BoxData[
 RowBox[{
  RowBox[{"(*", 
   RowBox[{"Kv2", 
    RowBox[{".1", "/", "Kv9"}], ".3"}], "*)"}], "\[IndentingNewLine]", 
  RowBox[{
   RowBox[{
    RowBox[{"VhalfKv93a", "=", "3.2"}], ";", 
    RowBox[{"VhalfKv93i", "=", 
     RowBox[{"-", "44.9"}]}], ";", 
    RowBox[{"(*", "mV", "*)"}], " ", "\[IndentingNewLine]", 
    RowBox[{"kKv93a", "=", "21.8"}], ";", 
    RowBox[{"kKv93i", "=", 
     RowBox[{"-", "10.4"}]}], ";", 
    RowBox[{"(*", "Slope", "*)"}], "\[IndentingNewLine]", 
    RowBox[{"pss93a", "=", 
     RowBox[{"1", "/", 
      RowBox[{"(", 
       RowBox[{"1", "+", 
        RowBox[{"Exp", "[", 
         RowBox[{
          RowBox[{"(", 
           RowBox[{"VhalfKv93a", "-", 
            RowBox[{"vv", "[", "t", "]"}]}], ")"}], "/", "kKv93a"}], "]"}]}], 
       ")"}]}]}], ";"}], "\[IndentingNewLine]", 
   RowBox[{
    RowBox[{"pss93i", "=", 
     RowBox[{"1", "/", 
      RowBox[{"(", 
       RowBox[{"1", "+", 
        RowBox[{"Exp", "[", 
         RowBox[{
          RowBox[{"(", 
           RowBox[{"VhalfKv93i", "-", 
            RowBox[{"vv", "[", "t", "]"}]}], ")"}], "/", "kKv93i"}], "]"}]}], 
       ")"}]}]}], ";"}], "\[IndentingNewLine]", 
   RowBox[{
    RowBox[{"Kv93a", "=", 
     RowBox[{"1", "/", 
      RowBox[{"(", 
       RowBox[{
        SuperscriptBox["\[ExponentialE]", 
         RowBox[{
          FractionBox["1", "10"], " ", 
          RowBox[{"(", 
           RowBox[{
            RowBox[{"-", "80.27"}], "-", 
            RowBox[{"vv", "[", "t", "]"}]}], ")"}]}]], "+", 
        SuperscriptBox["\[ExponentialE]", 
         RowBox[{
          FractionBox["1", "55"], " ", 
          RowBox[{"(", 
           RowBox[{
            RowBox[{"-", "137.469"}], "+", 
            RowBox[{"vv", "[", "t", "]"}]}], ")"}]}]]}], ")"}]}]}], ";"}], 
   "\[IndentingNewLine]", 
   RowBox[{
    RowBox[{"\[Tau]Kv93Fasti", "=", "630"}], ";"}], " ", 
   "\[IndentingNewLine]", 
   RowBox[{
    RowBox[{"\[Tau]Kv93Slowi", "=", "3100"}], ";"}], " ", 
   "\[IndentingNewLine]", 
   RowBox[{"(*", 
    RowBox[{"Current", " ", "from", " ", "Kv2", 
     RowBox[{".1", "/", "Kv9"}], ".3"}], "*)"}], "\[IndentingNewLine]", 
   RowBox[{
    RowBox[{"VarKv93", "=", 
     RowBox[{"NDSolve", "[", 
      RowBox[{
       RowBox[{"{", 
        RowBox[{
         RowBox[{
          RowBox[{
           RowBox[{"pKv93a", "'"}], "[", "t", "]"}], "\[Equal]", 
          RowBox[{
           RowBox[{"(", 
            RowBox[{"pssKv93a", "-", 
             RowBox[{"pKv93a", "[", "t", "]"}]}], ")"}], "/", 
           "\[Tau]Kv93a"}]}], ",", 
         RowBox[{
          RowBox[{
           RowBox[{"pKv93Fasti", "'"}], "[", "t", "]"}], "\[Equal]", 
          RowBox[{
           RowBox[{"(", 
            RowBox[{"pssKv93i", "-", 
             RowBox[{"pKv93Fasti", "[", "t", "]"}]}], ")"}], "/", 
           "\[Tau]Kv93Fasti"}]}], ",", 
         RowBox[{
          RowBox[{
           RowBox[{"pKv93Slowi", "'"}], "[", "t", "]"}], "\[Equal]", 
          RowBox[{
           RowBox[{"(", 
            RowBox[{"pssKv93i", "-", 
             RowBox[{"pKv93Slowi", "[", "t", "]"}]}], ")"}], "/", 
           "\[Tau]Kv93Slowi"}]}], ",", 
         RowBox[{
          RowBox[{"pKv93a", "[", "0", "]"}], "\[Equal]", "0.031688"}], ",", 
         RowBox[{
          RowBox[{"pKv93Fasti", "[", "0", "]"}], "\[Equal]", "0.483"}], ",", 
         RowBox[{
          RowBox[{"pKv93Slowi", "[", "0", "]"}], "\[Equal]", "0.467"}]}], 
        "}"}], ",", 
       RowBox[{"{", 
        RowBox[{"pKv93a", ",", "pKv93Fasti", ",", "pKv93Slowi"}], "}"}], ",", 
       
       RowBox[{"{", 
        RowBox[{"t", ",", "8000"}], "}"}], ",", 
       RowBox[{"MaxSteps", "\[Rule]", "Infinity"}]}], "]"}]}], ";"}], 
   "\[IndentingNewLine]", 
   RowBox[{
    RowBox[{"IKv93", "=", 
     RowBox[{"14.5", 
      RowBox[{"(", 
       RowBox[{
        RowBox[{"pKv93a", "[", "t", "]"}], "/.", "VarKv93"}], ")"}], "*", 
      RowBox[{"(", 
       RowBox[{
        RowBox[{"0.7", 
         RowBox[{"(", 
          RowBox[{
           RowBox[{"pKv93Fasti", "[", "t", "]"}], "/.", "VarKv93"}], ")"}]}], 
        "+", 
        RowBox[{"0.3", 
         RowBox[{"(", 
          RowBox[{
           RowBox[{"pKv93Slowi", "[", "t", "]"}], "/.", "VarKv93"}], 
          ")"}]}]}], ")"}], 
      RowBox[{"(", 
       RowBox[{
        RowBox[{"vv", "[", "t", "]"}], "+", "80"}], ")"}]}]}], ";"}], 
   "\[IndentingNewLine]", "\[IndentingNewLine]"}]}]], "Input",
 CellChangeTimes->{{3.5235212945218773`*^9, 3.5235212981879*^9}, {
   3.5235214490416*^9, 3.523521507012941*^9}, {3.523521591759952*^9, 
   3.523521591918185*^9}, {3.523521797356428*^9, 3.523521812269689*^9}, {
   3.523521862284301*^9, 3.523521905986005*^9}, {3.52718969818919*^9, 
   3.527189702713957*^9}, {3.543740388550062*^9, 3.543740398931697*^9}, {
   3.555326140015658*^9, 3.555326216521967*^9}, {3.56119080899816*^9, 
   3.5611908516847153`*^9}, {3.561190881944846*^9, 3.561190899007504*^9}, {
   3.56236443102314*^9, 3.562364431432558*^9}, {3.564066844293006*^9, 
   3.564066872799511*^9}, 3.649779670443782*^9, {3.649779745997854*^9, 
   3.649779747016029*^9}, {3.649779784148961*^9, 3.64977988247794*^9}, {
   3.64978000361712*^9, 3.649780011568942*^9}}],

Cell[BoxData[
 RowBox[{
  RowBox[{"(*", 
   RowBox[{"Kv2", 
    RowBox[{".1", "/", "Kv6"}], ".1"}], "*)"}], "\[IndentingNewLine]", 
  RowBox[{"(*", 
   RowBox[{"activation", " ", "and", " ", "inactivation", " ", "variables"}], 
   "*)"}], "\[IndentingNewLine]", 
  RowBox[{
   RowBox[{
    RowBox[{"VhalfKv61a", "=", "9.4"}], ";", 
    RowBox[{"VhalfKv61i", "=", 
     RowBox[{"-", "65.9"}]}], ";"}], 
   RowBox[{"(*", "mV", "*)"}], " ", "\[IndentingNewLine]", 
   RowBox[{
    RowBox[{"kKv61a", "=", "11.8"}], ";", 
    RowBox[{"kKv61i", "=", 
     RowBox[{"-", "6.4"}]}], ";"}], 
   RowBox[{"(*", "Slope", "*)"}], "\[IndentingNewLine]", 
   RowBox[{
    RowBox[{"pssKv61a", "=", 
     RowBox[{"1", "/", 
      RowBox[{"(", 
       RowBox[{"1", "+", 
        RowBox[{"Exp", "[", 
         RowBox[{
          RowBox[{"(", 
           RowBox[{"VhalfKv61a", "-", 
            RowBox[{"vv", "[", "t", "]"}]}], ")"}], "/", "kKv61a"}], "]"}]}], 
       ")"}]}]}], ";"}], "\[IndentingNewLine]", 
   RowBox[{
    RowBox[{"pssKv61i", "=", 
     RowBox[{"1", "/", 
      RowBox[{"(", 
       RowBox[{"1", "+", 
        RowBox[{"Exp", "[", 
         RowBox[{
          RowBox[{"(", 
           RowBox[{"VhalfKv61i", "-", 
            RowBox[{"vv", "[", "t", "]"}]}], ")"}], "/", "kKv61i"}], "]"}]}], 
       ")"}]}]}], ";"}], "\[IndentingNewLine]", 
   RowBox[{"(*", 
    RowBox[{"Time", " ", "Constants"}], "*)"}], "\[IndentingNewLine]", 
   RowBox[{
    RowBox[{"\[Tau]Kv61a", "=", 
     RowBox[{"1", "/", 
      RowBox[{"(", 
       RowBox[{
        RowBox[{"(", 
         RowBox[{"Exp", "[", 
          RowBox[{
           RowBox[{"(", 
            RowBox[{
             RowBox[{"-", "18.209"}], "-", 
             RowBox[{"vv", "[", "t", "]"}]}], ")"}], "/", "2"}], "]"}], ")"}],
         "+", 
        RowBox[{"(", 
         RowBox[{"Exp", "[", 
          RowBox[{
           RowBox[{"(", 
            RowBox[{
             RowBox[{"-", "107.044"}], "+", 
             RowBox[{"vv", "[", "t", "]"}]}], ")"}], "/", "30"}], "]"}], 
         ")"}]}], ")"}]}]}], ";"}], "\[IndentingNewLine]", 
   RowBox[{
    RowBox[{"\[Tau]Kv61i", "=", "32000"}], ";"}], " ", "\[IndentingNewLine]", 
   
   RowBox[{
    RowBox[{"VarKv61", "=", 
     RowBox[{"NDSolve", "[", 
      RowBox[{
       RowBox[{"{", 
        RowBox[{
         RowBox[{
          RowBox[{
           RowBox[{"pKv61a", "'"}], "[", "t", "]"}], "\[Equal]", 
          RowBox[{
           RowBox[{"(", 
            RowBox[{"pssKv61a", "-", 
             RowBox[{"pKv61a", "[", "t", "]"}]}], ")"}], "/", 
           "\[Tau]Kv61a"}]}], ",", 
         RowBox[{
          RowBox[{
           RowBox[{"pKv61i", "'"}], "[", "t", "]"}], "\[Equal]", 
          RowBox[{
           RowBox[{"(", 
            RowBox[{"pssKv61i", "-", 
             RowBox[{"pKv61i", "[", "t", "]"}]}], ")"}], "/", 
           "\[Tau]Kv61i"}]}], ",", 
         RowBox[{
          RowBox[{"pKv61a", "[", "1", "]"}], "\[Equal]", "0.004"}], ",", 
         RowBox[{
          RowBox[{"pKv61i", "[", "1", "]"}], "\[Equal]", "0.14"}]}], "}"}], 
       ",", 
       RowBox[{"{", 
        RowBox[{"pKv61a", ",", "pKv61i"}], "}"}], ",", 
       RowBox[{"{", 
        RowBox[{"t", ",", "1", ",", "8000"}], "}"}], ",", 
       RowBox[{"MaxSteps", "\[Rule]", "Infinity"}]}], "]"}]}], ";"}], 
   "\[IndentingNewLine]", "\[IndentingNewLine]", 
   RowBox[{
    RowBox[{"IKv61", "=", 
     RowBox[{"12.5", 
      RowBox[{"(", 
       RowBox[{
        RowBox[{"pKv61a", "[", "t", "]"}], "/.", "VarKv61"}], ")"}], "*", 
      RowBox[{"(", 
       RowBox[{
        RowBox[{"pKv61i", "[", "t", "]"}], "/.", "VarKv61"}], ")"}], 
      RowBox[{"(", 
       RowBox[{
        RowBox[{"vv", "[", "t", "]"}], "-", "EK"}], ")"}]}]}], ";"}], 
   "\[IndentingNewLine]", "\[IndentingNewLine]"}]}]], "Input",
 CellChangeTimes->{{3.514106399826688*^9, 3.514106405118495*^9}, {
   3.5141064775978737`*^9, 3.5141065172946873`*^9}, {3.514106599402686*^9, 
   3.5141066168492613`*^9}, {3.5141067498190517`*^9, 3.514106752110375*^9}, {
   3.514106938799548*^9, 3.5141069421271353`*^9}, {3.514107041515791*^9, 
   3.514107084932372*^9}, {3.517721963829365*^9, 3.517721983904632*^9}, {
   3.518330854412923*^9, 3.518330876468812*^9}, 3.52231388685321*^9, {
   3.527189755589134*^9, 3.5271897606668863`*^9}, {3.527227858813209*^9, 
   3.527227865925304*^9}, {3.543740443601239*^9, 3.543740456042129*^9}, {
   3.543740578640423*^9, 3.543740644419279*^9}, {3.555326415890402*^9, 
   3.555326467179399*^9}, {3.561190643882783*^9, 3.561190759293871*^9}, {
   3.564067009234089*^9, 3.56406703368801*^9}, {3.649780067373683*^9, 
   3.649780092260377*^9}}],

Cell[BoxData[
 RowBox[{
  RowBox[{"(*", 
   RowBox[{"KCNQ1", " ", "inactivating"}], "*)"}], "\[IndentingNewLine]", 
  RowBox[{
   RowBox[{
    RowBox[{"alpha1", "=", 
     RowBox[{"4.6", " ", "*", 
      RowBox[{"(", 
       RowBox[{"10", "^", 
        RowBox[{"(", 
         RowBox[{"-", "3"}], ")"}]}], ")"}], 
      RowBox[{"Exp", "[", 
       RowBox[{"0.47", " ", 
        RowBox[{"vv", "[", "t", "]"}], 
        RowBox[{"f", "/", 
         RowBox[{"(", 
          RowBox[{"r", " ", "Temp"}], ")"}]}]}], "]"}]}]}], ";"}], 
   "\[IndentingNewLine]", 
   RowBox[{
    RowBox[{"beta71", " ", "=", 
     RowBox[{"33", " ", "*", 
      RowBox[{"(", 
       RowBox[{"10", "^", 
        RowBox[{"(", 
         RowBox[{"-", "3"}], ")"}]}], ")"}], 
      RowBox[{"Exp", "[", 
       RowBox[{
        RowBox[{"-", "0.35"}], "  ", 
        RowBox[{"vv", "[", "t", "]"}], 
        RowBox[{"f", "/", 
         RowBox[{"(", 
          RowBox[{"r", " ", "Temp"}], ")"}]}]}], "]"}]}]}], ";"}], 
   "\[IndentingNewLine]", 
   RowBox[{
    RowBox[{"alpha2", "=", 
     RowBox[{"24", "*", 
      RowBox[{"(", 
       RowBox[{"10", "^", 
        RowBox[{"(", 
         RowBox[{"-", "3"}], ")"}]}], ")"}], " ", 
      RowBox[{"Exp", "[", 
       RowBox[{"0.006", " ", 
        RowBox[{"vv", "[", "t", "]"}], 
        RowBox[{"f", "/", 
         RowBox[{"(", 
          RowBox[{"r", " ", "Temp"}], ")"}]}]}], "]"}]}]}], ";"}], 
   "\[IndentingNewLine]", 
   RowBox[{
    RowBox[{"beta72", " ", "=", 
     RowBox[{"19", " ", "*", 
      RowBox[{"(", 
       RowBox[{"10", "^", 
        RowBox[{"(", 
         RowBox[{"-", "3"}], ")"}]}], ")"}], 
      RowBox[{"Exp", "[", 
       RowBox[{
        RowBox[{"-", "0.007"}], "  ", 
        RowBox[{"vv", "[", "t", "]"}], 
        RowBox[{"f", "/", 
         RowBox[{"(", 
          RowBox[{"r", " ", "Temp"}], ")"}]}]}], "]"}]}]}], ";"}], 
   "\[IndentingNewLine]", 
   RowBox[{
    RowBox[{"sigma", "=", 
     RowBox[{"4.6", " ", "*", 
      RowBox[{"(", 
       RowBox[{"10", "^", 
        RowBox[{"(", 
         RowBox[{"-", "3"}], ")"}]}], ")"}], 
      RowBox[{"Exp", "[", 
       RowBox[{"0.8", " ", 
        RowBox[{"vv", "[", "t", "]"}], 
        RowBox[{"f", "/", 
         RowBox[{"(", 
          RowBox[{"r", " ", "Temp"}], ")"}]}]}], "]"}]}]}], ";"}], 
   "\[IndentingNewLine]", 
   RowBox[{
    RowBox[{"delta", "=", 
     RowBox[{"1.4", "*", 
      RowBox[{"(", 
       RowBox[{"10", "^", 
        RowBox[{"(", 
         RowBox[{"-", "3"}], ")"}]}], ")"}], " ", 
      RowBox[{"Exp", "[", 
       RowBox[{
        RowBox[{"-", "0.7"}], "  ", 
        RowBox[{"vv", "[", "t", "]"}], 
        RowBox[{"f", "/", 
         RowBox[{"(", 
          RowBox[{"r", " ", "Temp"}], ")"}]}]}], "]"}]}]}], ";"}], 
   "\[IndentingNewLine]", 
   RowBox[{
    RowBox[{"lamda", "=", 
     RowBox[{"142", "*", 
      RowBox[{"(", 
       RowBox[{"10", "^", 
        RowBox[{"(", 
         RowBox[{"-", "3"}], ")"}]}], ")"}]}]}], ";", 
    RowBox[{"mioo", "=", 
     RowBox[{"52", "*", 
      RowBox[{"(", 
       RowBox[{"10", "^", 
        RowBox[{"(", 
         RowBox[{"-", "3"}], ")"}]}], ")"}]}]}], ";"}], "\[IndentingNewLine]", 
   RowBox[{
    RowBox[{"Var71", "=", 
     RowBox[{"NDSolve", "[", 
      RowBox[{
       RowBox[{"{", 
        RowBox[{
         RowBox[{
          RowBox[{
           RowBox[{"cc1", "'"}], "[", "t", "]"}], "\[Equal]", 
          RowBox[{
           RowBox[{
            RowBox[{"-", 
             RowBox[{"cc1", "[", "t", "]"}]}], " ", "alpha1"}], "+", 
           RowBox[{"beta71", " ", 
            RowBox[{"cc2", "[", "t", "]"}]}]}]}], ",", 
         RowBox[{
          RowBox[{
           RowBox[{"cc2", "'"}], "[", "t", "]"}], "\[Equal]", 
          RowBox[{
           RowBox[{"beta72", " ", 
            RowBox[{"oo1", "[", "t", "]"}]}], "-", 
           RowBox[{"alpha2", " ", 
            RowBox[{"cc2", "[", "t", "]"}]}], "-", 
           RowBox[{"beta71", " ", 
            RowBox[{"cc2", "[", "t", "]"}]}], "+", 
           RowBox[{"alpha1", " ", 
            RowBox[{"cc1", "[", "t", "]"}]}]}]}], ",", 
         RowBox[{
          RowBox[{
           RowBox[{"oo1", "'"}], "[", "t", "]"}], "\[Equal]", 
          RowBox[{
           RowBox[{"delta", " ", 
            RowBox[{"oo2", "[", "t", "]"}]}], "-", 
           RowBox[{"sigma", " ", 
            RowBox[{"oo1", "[", "t", "]"}]}], "-", 
           RowBox[{"beta72", " ", 
            RowBox[{"oo1", "[", "t", "]"}]}], "+", 
           RowBox[{"alpha2", " ", 
            RowBox[{"cc2", "[", "t", "]"}]}]}]}], ",", 
         RowBox[{
          RowBox[{
           RowBox[{"oo2", "'"}], "[", "t", "]"}], "\[Equal]", 
          RowBox[{
           RowBox[{"sigma", " ", 
            RowBox[{"oo1", "[", "t", "]"}]}], "-", 
           RowBox[{
            RowBox[{"(", 
             RowBox[{"lamda", "+", "delta"}], ")"}], 
            RowBox[{"oo2", "[", "t", "]"}]}], "+", 
           RowBox[{"mioo", " ", 
            RowBox[{"i71", "[", "t", "]"}]}]}]}], ",", 
         RowBox[{
          RowBox[{
           RowBox[{"i71", "'"}], "[", "t", "]"}], "\[Equal]", 
          RowBox[{
           RowBox[{"lamda", " ", 
            RowBox[{"oo2", "[", "t", "]"}]}], "-", 
           RowBox[{"mioo", " ", 
            RowBox[{"i71", "[", "t", "]"}]}]}]}], ",", 
         RowBox[{
          RowBox[{"cc1", "[", "18", "]"}], "\[Equal]", "0.92"}], ",", 
         RowBox[{
          RowBox[{"cc2", "[", "18", "]"}], "\[Equal]", "0.024"}], ",", 
         RowBox[{
          RowBox[{"oo1", "[", "18", "]"}], "\[Equal]", "0.03"}], ",", 
         RowBox[{
          RowBox[{"oo2", "[", "18", "]"}], "\[Equal]", "0.0048"}], ",", 
         RowBox[{
          RowBox[{"i71", "[", "18", "]"}], "\[Equal]", "0.0132"}]}], "}"}], 
       ",", 
       RowBox[{"{", 
        RowBox[{"cc1", ",", "cc2", ",", "oo1", ",", "oo2", ",", "i71"}], 
        "}"}], ",", 
       RowBox[{"{", 
        RowBox[{"t", ",", "18", ",", "8000"}], "}"}], ",", 
       RowBox[{"MaxSteps", "\[Rule]", "Infinity"}]}], "]"}]}], ";"}], 
   "\[IndentingNewLine]", 
   RowBox[{
    RowBox[{"I71", "=", 
     RowBox[{"1.8", " ", 
      RowBox[{"(", 
       RowBox[{
        RowBox[{"(", 
         RowBox[{
          RowBox[{"(", 
           RowBox[{
            RowBox[{"oo1", "[", "t", "]"}], "/.", "Var71"}], ")"}], "+", 
          RowBox[{"(", 
           RowBox[{
            RowBox[{"oo2", "[", "t", "]"}], "/.", "Var71"}], ")"}]}], ")"}], 
        "/", 
        RowBox[{"(", 
         RowBox[{
          RowBox[{"(", 
           RowBox[{
            RowBox[{"cc1", "[", "t", "]"}], "/.", "Var71"}], ")"}], "+", 
          RowBox[{"(", 
           RowBox[{
            RowBox[{"cc2", "[", "t", "]"}], "/.", "Var71"}], ")"}], "+", 
          RowBox[{"(", 
           RowBox[{
            RowBox[{"oo1", "[", "t", "]"}], "/.", "Var71"}], ")"}], "+", 
          RowBox[{"(", 
           RowBox[{
            RowBox[{"oo2", "[", "t", "]"}], "/.", "Var71"}], ")"}], "+", 
          RowBox[{"(", 
           RowBox[{
            RowBox[{"i71", "[", "t", "]"}], "/.", "Var71"}], ")"}]}], ")"}]}],
        ")"}], 
      RowBox[{"(", 
       RowBox[{
        RowBox[{"vv", "[", "t", "]"}], "+", "80"}], ")"}]}]}], ";"}], " ", 
   "\[IndentingNewLine]"}]}]], "Input",
 CellChangeTimes->{{3.523697817375045*^9, 3.523697846441297*^9}, {
   3.5236978767261*^9, 3.523697979784726*^9}, {3.523698024305571*^9, 
   3.523698235591577*^9}, {3.523698297706266*^9, 3.523698320312459*^9}, {
   3.5236986943270493`*^9, 3.5236987662637444`*^9}, {3.5236988796782713`*^9, 
   3.5236992047569313`*^9}, {3.527189797958918*^9, 3.5271898262710667`*^9}, {
   3.532853435328597*^9, 3.5328534421255627`*^9}, {3.532853617489489*^9, 
   3.532853634492724*^9}, {3.543740472040078*^9, 3.54374050713291*^9}, {
   3.543740660530446*^9, 3.54374069777148*^9}, {3.549014348557428*^9, 
   3.549014478556641*^9}, {3.549015148251894*^9, 3.549015153019011*^9}, {
   3.555326602656212*^9, 3.555326652811705*^9}, {3.561190541707859*^9, 
   3.561190627092876*^9}, {3.564067069251409*^9, 3.5640671010785007`*^9}, {
   3.58706081332565*^9, 3.587060826061071*^9}, 3.649780120086829*^9}],

Cell[BoxData[
 RowBox[{
  RowBox[{"(*", 
   RowBox[{"Kv7", ".4"}], "*)"}], "\[IndentingNewLine]", 
  RowBox[{
   RowBox[{
    RowBox[{"VhalfKv74a", "=", 
     RowBox[{"-", "32"}]}], ";", 
    RowBox[{"(*", "mV", "*)"}], " ", "\[IndentingNewLine]", 
    RowBox[{"kKv74", "=", "17.4"}], ";", 
    RowBox[{"(*", "Slope", "*)"}], "\[IndentingNewLine]", 
    RowBox[{"EC50PIP2", "=", "215"}], ";"}], "\[IndentingNewLine]", 
   RowBox[{
    RowBox[{"nPIP2", "=", "1.74"}], ";"}], "\[IndentingNewLine]", 
   RowBox[{
    RowBox[{"psshalfKv74a", "=", 
     RowBox[{"1", "/", 
      RowBox[{"(", 
       RowBox[{"1", "+", 
        RowBox[{"Exp", "[", 
         RowBox[{
          RowBox[{"(", 
           RowBox[{"VhalfKv74a", "-", 
            RowBox[{"vv", "[", "t", "]"}]}], ")"}], "/", "kKv74"}], "]"}]}], 
       ")"}]}]}], ";"}], "\[IndentingNewLine]", 
   RowBox[{
    RowBox[{"psshalfKv74aIni", "=", 
     RowBox[{"psshalfKv74a", "/.", 
      RowBox[{"{", 
       RowBox[{
        RowBox[{"vv", "[", "t", "]"}], "\[Rule]", 
        RowBox[{"-", "90"}]}], "}"}]}]}], ";"}], "\[IndentingNewLine]", 
   RowBox[{"(*", 
    RowBox[{"Time", " ", "Constant"}], "*)"}], "\[IndentingNewLine]", 
   RowBox[{
    RowBox[{"\[Tau]Kv74Fasta", "=", 
     RowBox[{"1", "/", 
      RowBox[{"(", 
       RowBox[{
        SuperscriptBox["\[ExponentialE]", 
         RowBox[{"9.07155894232648`", " ", 
          RowBox[{"(", 
           RowBox[{
            RowBox[{"-", "65"}], "-", 
            RowBox[{"vv", "[", "t", "]"}]}], ")"}]}]], "+", 
        SuperscriptBox["\[ExponentialE]", 
         RowBox[{"0.02520306940508902`", " ", 
          RowBox[{"(", 
           RowBox[{
            RowBox[{"-", "132.41693261981493`"}], "+", 
            RowBox[{"vv", "[", "t", "]"}]}], ")"}]}]]}], ")"}]}]}], ";"}], 
   "\[IndentingNewLine]", 
   RowBox[{
    RowBox[{"Tau74", "=", "7.5"}], ";"}], "\[IndentingNewLine]", 
   RowBox[{"(*", 
    RowBox[{"see", " ", 
     RowBox[{"ImportedGraphTauActivationFastKCNQ4", ".", "nb"}]}], "*)"}], 
   "\[IndentingNewLine]", 
   RowBox[{
    RowBox[{"\[Tau]Kv74Slowa", "=", "318"}], ";", 
    RowBox[{"(*", 
     RowBox[{
     "ms", " ", "accroding", " ", "to", " ", "Shroder", " ", "et", " ", 
      "al"}], "*)"}], "\[IndentingNewLine]", 
    RowBox[{"\[Tau]Kv74", "=", 
     RowBox[{
      RowBox[{"0.35", "\[Tau]Kv74Fasta"}], "+", 
      RowBox[{"0.65", " ", "\[Tau]Kv74Slowa"}]}]}], ";"}], 
   "\[IndentingNewLine]", 
   RowBox[{
    RowBox[{"VarKv74", "=", 
     RowBox[{"NDSolve", "[", 
      RowBox[{
       RowBox[{"{", 
        RowBox[{
         RowBox[{
          RowBox[{
           RowBox[{"pKv74Fasta", "'"}], "[", "t", "]"}], "\[Equal]", 
          RowBox[{
           RowBox[{"(", 
            RowBox[{
             RowBox[{"(", "psshalfKv74a", ")"}], "-", 
             RowBox[{"pKv74Fasta", "[", "t", "]"}]}], ")"}], "/", 
           "\[Tau]Kv74"}]}], ",", 
         RowBox[{
          RowBox[{
           RowBox[{"pKv74", "'"}], "[", "t", "]"}], "==", 
          RowBox[{
           RowBox[{"(", 
            RowBox[{"psshalfKv74a", "-", 
             RowBox[{"pKv74", "[", "t", "]"}]}], ")"}], "/", "Tau74"}]}], ",", 
         RowBox[{
          RowBox[{"pKv74Fasta", "[", "0", "]"}], "\[Equal]", "0.22"}], ",", 
         RowBox[{
          RowBox[{"pKv74", "[", "0", "]"}], "\[Equal]", "0.22"}]}], "}"}], 
       ",", 
       RowBox[{"{", 
        RowBox[{"pKv74Fasta", ",", "pKv74"}], "}"}], ",", 
       RowBox[{"{", 
        RowBox[{"t", ",", "8000"}], "}"}], ",", 
       RowBox[{"MaxSteps", "\[Rule]", "Infinity"}]}], "]"}]}], ";"}], 
   "\[IndentingNewLine]", 
   RowBox[{
    RowBox[{"IKv74", "=", 
     RowBox[{"2.1", 
      RowBox[{"(", 
       RowBox[{
        RowBox[{"pKv74Fasta", "[", "t", "]"}], "/.", "VarKv74"}], ")"}], 
      RowBox[{"(", 
       RowBox[{
        RowBox[{"pKv74", "[", "t", "]"}], "/.", "VarKv74"}], ")"}], 
      RowBox[{"(", 
       RowBox[{
        RowBox[{"vv", "[", "t", "]"}], "+", "80"}], ")"}]}]}], ";"}], 
   "\[IndentingNewLine]", "\[IndentingNewLine]", "\[IndentingNewLine]", 
   "\[IndentingNewLine]"}]}]], "Input",
 CellChangeTimes->{{3.517157816626772*^9, 3.517157835729313*^9}, {
   3.51715788433489*^9, 3.517157899858786*^9}, {3.51715803126298*^9, 
   3.517158031761924*^9}, {3.517158062380927*^9, 3.5171580631424313`*^9}, {
   3.517158143464183*^9, 3.517158201294533*^9}, {3.517158926895445*^9, 
   3.5171590039637527`*^9}, {3.5171590451124563`*^9, 
   3.5171591177510138`*^9}, {3.517159149261685*^9, 3.51715936888511*^9}, {
   3.517159407264638*^9, 3.51715949288225*^9}, {3.517722068500905*^9, 
   3.517722116936874*^9}, {3.518330963911354*^9, 3.518330990276806*^9}, {
   3.5223141984899273`*^9, 3.522314292832581*^9}, {3.52719087911963*^9, 
   3.5271908976385117`*^9}, {3.5419196335251703`*^9, 
   3.5419196526976013`*^9}, {3.541919731825961*^9, 3.541919796080626*^9}, {
   3.5437415284933662`*^9, 3.543741538081023*^9}, {3.55532685668962*^9, 
   3.555326897077176*^9}, {3.561190403809791*^9, 3.561190448539651*^9}, {
   3.5640672556093597`*^9, 3.5640672963943863`*^9}, {3.5641219264142017`*^9, 
   3.564121927552813*^9}, {3.582365472727038*^9, 3.5823655164516973`*^9}, {
   3.582365571735368*^9, 3.582365634086235*^9}, {3.5823656818932257`*^9, 
   3.5823656972442913`*^9}, {3.582365760667225*^9, 3.582365768774479*^9}, 
   3.584823391135852*^9, {3.584823429750205*^9, 3.5848234312752457`*^9}, {
   3.649780136422956*^9, 3.649780137786777*^9}, {3.6497821556543427`*^9, 
   3.6497821561179*^9}, 3.6499478882061243`*^9, {3.650130761529726*^9, 
   3.650130761937228*^9}}],

Cell[BoxData[
 RowBox[{
  RowBox[{"(*", 
   RowBox[{"Kv3", ".4"}], "*)"}], "\[IndentingNewLine]", 
  RowBox[{
   RowBox[{
    RowBox[{"VhalfKv34a", "=", "19.5"}], ";", 
    RowBox[{"VhalfKv34i", "=", 
     RowBox[{"-", "15"}]}], ";", 
    RowBox[{"(*", "mV", "*)"}], " ", "\[IndentingNewLine]", 
    RowBox[{"kKv34a", "=", "11.3"}], ";", 
    RowBox[{"kKv34i", "=", 
     RowBox[{"-", "7.4"}]}], ";", 
    RowBox[{"(*", "Slope", "*)"}], "\[IndentingNewLine]", 
    RowBox[{"pssKv34a", "=", 
     RowBox[{"1", "/", 
      RowBox[{"(", 
       RowBox[{"1", "+", 
        RowBox[{"Exp", "[", 
         RowBox[{
          RowBox[{"(", 
           RowBox[{"VhalfKv34a", "-", 
            RowBox[{"vv", "[", "t", "]"}]}], ")"}], "/", "kKv34a"}], "]"}]}], 
       ")"}]}]}], ";"}], "\[IndentingNewLine]", 
   RowBox[{
    RowBox[{"pssKv34i", "=", 
     RowBox[{"1", "/", 
      RowBox[{"(", 
       RowBox[{"1", "+", 
        RowBox[{"Exp", "[", 
         RowBox[{
          RowBox[{"(", 
           RowBox[{"VhalfKv34i", "-", 
            RowBox[{"vv", "[", "t", "]"}]}], ")"}], "/", "kKv34i"}], "]"}]}], 
       ")"}]}]}], ";"}], "\[IndentingNewLine]", 
   RowBox[{"(*", 
    RowBox[{"Time", " ", "Constant"}], "*)"}], "\[IndentingNewLine]", 
   RowBox[{
    RowBox[{"\[Tau]Kv34a", "=", 
     RowBox[{"14.656412138334874`", "\[VeryThinSpace]", "+", 
      FractionBox["16.31973144178417`", 
       RowBox[{"1", "+", 
        SuperscriptBox["\[ExponentialE]", 
         RowBox[{"0.1815629718746157`", " ", 
          RowBox[{"vv", "[", "t", "]"}]}]]}]]}]}], ";"}], " ", 
   "\[IndentingNewLine]", 
   RowBox[{
    RowBox[{"\[Tau]Kv34i", "=", 
     RowBox[{"12.080692231341976`", "+", 
      RowBox[{"165.6042431361551`", " ", 
       SuperscriptBox["\[ExponentialE]", 
        RowBox[{
         RowBox[{"-", "0.08957463111816692`"}], " ", 
         RowBox[{"vv", "[", "t", "]"}]}]]}]}]}], ";"}], "\[IndentingNewLine]", 
   RowBox[{
    RowBox[{"VarKv34", "=", 
     RowBox[{"NDSolve", "[", 
      RowBox[{
       RowBox[{"{", 
        RowBox[{
         RowBox[{
          RowBox[{
           RowBox[{"pKv34a", "'"}], "[", "t", "]"}], "\[Equal]", 
          RowBox[{
           RowBox[{"(", 
            RowBox[{"pssKv34a", "-", 
             RowBox[{"pKv34a", "[", "t", "]"}]}], ")"}], "/", 
           "\[Tau]Kv34a"}]}], ",", 
         RowBox[{
          RowBox[{
           RowBox[{"pKv34i", "'"}], "[", "t", "]"}], "\[Equal]", 
          RowBox[{
           RowBox[{"(", 
            RowBox[{"pssKv34i", "-", 
             RowBox[{"pKv34i", "[", "t", "]"}]}], ")"}], "/", 
           "\[Tau]Kv34i"}]}], ",", 
         RowBox[{
          RowBox[{"pKv34a", "[", "0", "]"}], "\[Equal]", "0.0015"}], ",", 
         RowBox[{
          RowBox[{"pKv34i", "[", "0", "]"}], "\[Equal]", "0.949"}]}], "}"}], 
       ",", 
       RowBox[{"{", 
        RowBox[{"pKv34a", ",", "pKv34i"}], "}"}], ",", 
       RowBox[{"{", 
        RowBox[{"t", ",", "8000"}], "}"}], ",", 
       RowBox[{"MaxSteps", "\[Rule]", "Infinity"}]}], "]"}]}], ";"}], 
   "\[IndentingNewLine]", 
   RowBox[{
    RowBox[{"IKv34", "=", 
     RowBox[{"14", 
      RowBox[{"(", 
       RowBox[{
        RowBox[{"pKv34a", "[", "t", "]"}], "/.", "VarKv34"}], ")"}], "*", 
      RowBox[{"(", 
       RowBox[{
        RowBox[{"pKv34i", "[", "t", "]"}], "/.", "VarKv34"}], ")"}], 
      RowBox[{"(", 
       RowBox[{
        RowBox[{"vv", "[", "t", "]"}], "-", "EK"}], ")"}]}]}], ";"}], 
   "\[IndentingNewLine]"}]}]], "Input",
 CellChangeTimes->{{3.509779319905068*^9, 3.509779398288118*^9}, {
  3.5097794405040073`*^9, 3.509779581023007*^9}, {3.5141032280525208`*^9, 
  3.51410328408218*^9}, {3.51410696144462*^9, 3.514106987747854*^9}, {
  3.5177221932646427`*^9, 3.517722213509162*^9}, {3.5183310191277*^9, 
  3.518331024780216*^9}, {3.518331082776615*^9, 3.518331091238276*^9}, {
  3.5223144112738323`*^9, 3.522314491760353*^9}, {3.527191225535334*^9, 
  3.527191229765518*^9}, {3.532763652299197*^9, 3.532763702007712*^9}, {
  3.543741553371584*^9, 3.543741571623618*^9}, {3.546077262037394*^9, 
  3.546077263245799*^9}, {3.555327030948844*^9, 3.555327070375825*^9}, {
  3.561190306388187*^9, 3.561190380725007*^9}, {3.562364945371221*^9, 
  3.562364952298614*^9}, {3.5640673325679817`*^9, 3.5640673676817102`*^9}, {
  3.6499479226792803`*^9, 3.649947928245459*^9}, {3.650131072803812*^9, 
  3.650131077802086*^9}}],

Cell[BoxData[
 RowBox[{
  RowBox[{"(*", 
   RowBox[{"Kv41", " ", "allosteric", " ", "model"}], "*)"}], 
  "\[IndentingNewLine]", 
  RowBox[{
   RowBox[{
    RowBox[{"VhalfKv41a", "=", 
     RowBox[{"-", "49"}]}], ";", 
    RowBox[{"VhalfKv41i", "=", 
     RowBox[{"-", "69"}]}], ";"}], 
   RowBox[{"(*", "mV", "*)"}], " ", "\[IndentingNewLine]", 
   RowBox[{
    RowBox[{"kKv41a", "=", "22.3"}], ";", 
    RowBox[{"kKv41i", "=", 
     RowBox[{"-", "5"}]}], ";"}], 
   RowBox[{"(*", "Slope", "*)"}], "\[IndentingNewLine]", 
   RowBox[{
    RowBox[{"pssKv41a", "=", 
     RowBox[{"1", "/", 
      RowBox[{"(", 
       RowBox[{"1", "+", 
        RowBox[{"Exp", "[", 
         RowBox[{
          RowBox[{"(", 
           RowBox[{"VhalfKv41a", "-", 
            RowBox[{"vv", "[", "t", "]"}]}], ")"}], "/", "kKv41a"}], "]"}]}], 
       ")"}]}]}], ";"}], "\[IndentingNewLine]", 
   RowBox[{
    RowBox[{"pssKv41i", "=", 
     RowBox[{"1", "/", 
      RowBox[{"(", 
       RowBox[{"1", "+", 
        RowBox[{"Exp", "[", 
         RowBox[{
          RowBox[{"(", 
           RowBox[{"VhalfKv41i", "-", 
            RowBox[{"vv", "[", "t", "]"}]}], ")"}], "/", "kKv41i"}], "]"}]}], 
       ")"}]}]}], ";"}], "\[IndentingNewLine]", 
   RowBox[{"(*", 
    RowBox[{"Time", " ", "Constant"}], "*)"}], "\[IndentingNewLine]", 
   RowBox[{
    RowBox[{"\[Tau]Kv41a", "=", 
     RowBox[{"1.9655468436823025`", "\[VeryThinSpace]", "+", 
      FractionBox["5.460886270950695`", 
       RowBox[{"1", "+", 
        SuperscriptBox["\[ExponentialE]", 
         RowBox[{"0.08006556004543755`", " ", 
          RowBox[{"vv", "[", "t", "]"}]}]]}]]}]}], ";"}], 
   "\[IndentingNewLine]", 
   RowBox[{
    RowBox[{"\[Tau]Kv41Interi", "=", 
     RowBox[{"73.615", "\[InvisibleSpace]", "+", 
      RowBox[{"17.537", " ", 
       SuperscriptBox["\[ExponentialE]", 
        RowBox[{
         RowBox[{"-", "0.055"}], 
         RowBox[{"vv", "[", "t", "]"}]}]]}]}]}], ";"}], " ", 
   RowBox[{"(*", 
    RowBox[{"see", " ", "ImportedGraphTauInactivationInterKv4", 
     RowBox[{".1", ".", "nb"}]}], "*)"}], "\[IndentingNewLine]", 
   RowBox[{
    RowBox[{"\[Tau]Kv41Fasti", "=", 
     RowBox[{"15.0685", "\[InvisibleSpace]", "+", 
      RowBox[{"12.599", " ", 
       SuperscriptBox["\[ExponentialE]", 
        RowBox[{
         RowBox[{"-", "0.055"}], 
         RowBox[{"vv", "[", "t", "]"}]}]]}]}]}], ";"}], " ", 
   "\[IndentingNewLine]", 
   RowBox[{"(*", 
    RowBox[{"see", " ", "ImportedGraphTauInactivationFastKv4", 
     RowBox[{".1", ".", "nb"}]}], "*)"}], "\[IndentingNewLine]", 
   RowBox[{
    RowBox[{"\[Tau]Kv41Slowi", "=", 
     RowBox[{"252.24164174742629`", "\[VeryThinSpace]", "+", 
      RowBox[{"0.7431831894113795`", " ", 
       RowBox[{"vv", "[", "t", "]"}]}]}]}], ";"}], " ", "\[IndentingNewLine]", 
   RowBox[{
    RowBox[{"\[Tau]Kv41i", "=", 
     RowBox[{"\[Tau]Kv41Fasti", "*", 
      RowBox[{"\[Tau]Kv41Interi", "/", 
       RowBox[{"(", 
        RowBox[{"\[Tau]Kv41Fasti", "+", "\[Tau]Kv41Interi"}], ")"}]}]}]}], 
    ";"}], "\[IndentingNewLine]", 
   RowBox[{"(*", 
    RowBox[{"current", " ", "Kv41"}], "*)"}], "\[IndentingNewLine]", 
   RowBox[{
    RowBox[{"VarKv41", "=", 
     RowBox[{"NDSolve", "[", 
      RowBox[{
       RowBox[{"{", 
        RowBox[{
         RowBox[{
          RowBox[{
           RowBox[{"pKv41a", "'"}], "[", "t", "]"}], "\[Equal]", 
          RowBox[{
           RowBox[{"(", 
            RowBox[{"pssKv41a", "-", 
             RowBox[{"pKv41a", "[", "t", "]"}]}], ")"}], "/", 
           "\[Tau]Kv41a"}]}], ",", 
         RowBox[{
          RowBox[{
           RowBox[{"pKv41Slowi", "'"}], "[", "t", "]"}], "\[Equal]", 
          RowBox[{
           RowBox[{"(", 
            RowBox[{"pssKv41i", "-", 
             RowBox[{"pKv41Slowi", "[", "t", "]"}]}], ")"}], "/", 
           "\[Tau]Kv41Slowi"}]}], ",", 
         RowBox[{
          RowBox[{
           RowBox[{"pKv41Interi", "'"}], "[", "t", "]"}], "\[Equal]", 
          RowBox[{
           RowBox[{"(", 
            RowBox[{"pssKv41i", "-", 
             RowBox[{"pKv41Interi", "[", "t", "]"}]}], ")"}], "/", 
           "\[Tau]Kv41Interi"}]}], ",", 
         RowBox[{
          RowBox[{
           RowBox[{"pKv41Fasti", "'"}], "[", "t", "]"}], "\[Equal]", 
          RowBox[{
           RowBox[{"(", 
            RowBox[{"pssKv41i", "-", 
             RowBox[{"pKv41Fasti", "[", "t", "]"}]}], ")"}], "/", 
           "\[Tau]Kv41Fasti"}]}], ",", 
         RowBox[{
          RowBox[{"pKv41a", "[", "0", "]"}], "\[Equal]", "0.444678"}], ",", 
         RowBox[{
          RowBox[{"pKv41Slowi", "[", "0", "]"}], "\[Equal]", "0.047"}], ",", 
         RowBox[{
          RowBox[{"pKv41Interi", "[", "0", "]"}], "\[Equal]", "0.047"}], ",", 
         
         RowBox[{
          RowBox[{"pKv41Fasti", "[", "0", "]"}], "\[Equal]", "0.047"}]}], 
        "}"}], ",", 
       RowBox[{"{", 
        RowBox[{
        "pKv41a", ",", "pKv41Slowi", ",", "pKv41Interi", ",", "pKv41Fasti"}], 
        "}"}], ",", 
       RowBox[{"{", 
        RowBox[{"t", ",", "14000"}], "}"}], ",", 
       RowBox[{"MaxSteps", "\[Rule]", "Infinity"}]}], "]"}]}], ";"}], 
   "\[IndentingNewLine]", 
   RowBox[{
    RowBox[{"i41", "=", 
     RowBox[{"5", 
      RowBox[{
       RowBox[{"(", 
        RowBox[{
         RowBox[{"pKv41a", "[", "t", "]"}], "/.", "VarKv41"}], ")"}], "^", 
       "4"}], "*", 
      RowBox[{"(", 
       RowBox[{
        RowBox[{"0.18", 
         RowBox[{"(", 
          RowBox[{
           RowBox[{"pKv41Slowi", "[", "t", "]"}], "/.", "VarKv41"}], ")"}]}], 
        "+", 
        RowBox[{"0.42", 
         RowBox[{"(", 
          RowBox[{
           RowBox[{"pKv41Interi", "[", "t", "]"}], "/.", "VarKv41"}], ")"}]}],
         "+", 
        RowBox[{"0.4", 
         RowBox[{"(", 
          RowBox[{
           RowBox[{"pKv41Fasti", "[", "t", "]"}], "/.", "VarKv41"}], 
          ")"}]}]}], ")"}], 
      RowBox[{"(", 
       RowBox[{
        RowBox[{"vv", "[", "t", "]"}], "-", "EK"}], ")"}]}]}], ";"}], 
   "\[IndentingNewLine]", 
   RowBox[{"Plot", "[", 
    RowBox[{"i41", ",", 
     RowBox[{"{", 
      RowBox[{"t", ",", "0", ",", "8000"}], "}"}], ",", 
     RowBox[{"PlotRange", "\[Rule]", 
      RowBox[{"{", 
       RowBox[{"0", ",", "5"}], "}"}]}], ",", 
     RowBox[{"PlotStyle", "\[Rule]", 
      RowBox[{"{", "Black", "}"}]}]}], "]"}]}]}]], "Input",
 CellChangeTimes->{{3.52074669532088*^9, 3.520746721242564*^9}, {
   3.520746760546023*^9, 3.520746814515369*^9}, {3.520747046816757*^9, 
   3.520747059568956*^9}, 3.520747466606584*^9, {3.52074755630177*^9, 
   3.520747697288162*^9}, {3.520747759322536*^9, 3.520747896737754*^9}, {
   3.520747956402005*^9, 3.520748154934396*^9}, {3.5207485887989197`*^9, 
   3.520748767051194*^9}, {3.52074893091007*^9, 3.520748987484394*^9}, {
   3.520749576006441*^9, 3.520750051516309*^9}, {3.52075010214151*^9, 
   3.5207503088097982`*^9}, {3.520750391113894*^9, 3.520750725704301*^9}, {
   3.520750764648266*^9, 3.520750835051826*^9}, {3.520750870130443*^9, 
   3.5207509988409653`*^9}, {3.520752297142229*^9, 3.520752326582467*^9}, {
   3.52075243284804*^9, 3.520752437009255*^9}, {3.520752467688397*^9, 
   3.5207525099583473`*^9}, {3.520752576096245*^9, 3.520752576357197*^9}, {
   3.5207527215163717`*^9, 3.520752758113338*^9}, {3.520752907235734*^9, 
   3.520752916619402*^9}, {3.52075298865096*^9, 3.520752989291765*^9}, {
   3.5207531123346243`*^9, 3.520753282299467*^9}, {3.520763435580371*^9, 
   3.520763471985806*^9}, {3.520764875310445*^9, 3.520764876514731*^9}, {
   3.520768092714716*^9, 3.520768097870057*^9}, {3.5207681287595778`*^9, 
   3.520768162316639*^9}, {3.523562101798209*^9, 3.523562154988785*^9}, {
   3.525065215656842*^9, 3.52506523821008*^9}, {3.525066914680513*^9, 
   3.5250669148908463`*^9}, {3.52506753819543*^9, 3.525067558716889*^9}, {
   3.525067625822988*^9, 3.5250676291597843`*^9}, {3.52506771956348*^9, 
   3.5250679113971977`*^9}, {3.5250680599368887`*^9, 3.52506806650593*^9}, {
   3.525120336274617*^9, 3.5251204193733997`*^9}, {3.525121583264646*^9, 
   3.525121683309046*^9}, {3.5267240154603643`*^9, 3.526724019211668*^9}, {
   3.52676050579382*^9, 3.526760522105206*^9}, {3.527180320243773*^9, 
   3.527180357852079*^9}, {3.5271912395866117`*^9, 3.527191289685944*^9}, {
   3.54191937557269*^9, 3.5419195130386066`*^9}, {3.543741621169076*^9, 
   3.543741622992815*^9}, {3.5437416534526043`*^9, 3.543741655315318*^9}, {
   3.555327271719705*^9, 3.555327311485394*^9}, {3.561190071941312*^9, 
   3.5611901792940903`*^9}, {3.561190278805372*^9, 3.561190288691449*^9}, {
   3.562364963452218*^9, 3.562364966474972*^9}, {3.56406747957649*^9, 
   3.564067510503395*^9}, {3.5848235375518913`*^9, 3.584823539121657*^9}}],

Cell[BoxData[
 RowBox[{
  RowBox[{"(*", 
   RowBox[{
   "Kv4", ".3", " ", "allosteric", " ", "model", " ", "suggested", " ", "by", 
    " ", "Wang", " ", "et", " ", "al", " ", "2005"}], "*)"}], 
  "\[IndentingNewLine]", 
  RowBox[{
   RowBox[{
    RowBox[{"ff", "=", "0.3"}], ";", 
    RowBox[{"kci", "=", 
     RowBox[{"7", "*", 
      RowBox[{"10", "^", 
       RowBox[{"-", "3"}]}]}]}], ";", 
    RowBox[{"kic", "=", 
     RowBox[{"0.08", "*", 
      RowBox[{"10", "^", 
       RowBox[{"-", "3"}]}]}]}], ";", 
    RowBox[{"koi", "=", 
     RowBox[{"60", "*", 
      RowBox[{"10", "^", 
       RowBox[{"-", "3"}]}]}]}], ";", 
    RowBox[{"kio", "=", 
     RowBox[{"8", "*", 
      RowBox[{"10", "^", 
       RowBox[{"-", "3"}]}]}]}], ";", 
    RowBox[{"k56", "=", 
     RowBox[{"5", "*", 
      RowBox[{"10", "^", 
       RowBox[{"-", "3"}]}]}]}], ";", 
    RowBox[{"k65", "=", 
     RowBox[{"4", "*", 
      RowBox[{"10", "^", 
       RowBox[{"-", "3"}]}]}]}], ";"}], "\[IndentingNewLine]", 
   RowBox[{
    RowBox[{"alpha43", "=", 
     RowBox[{
      RowBox[{"(", 
       RowBox[{"300", "*", 
        RowBox[{"10", "^", 
         RowBox[{"-", "3"}]}]}], ")"}], " ", 
      RowBox[{"Exp", "[", 
       RowBox[{"0.9", " ", 
        RowBox[{
         RowBox[{"vv", "[", "t", "]"}], "/", "RTOF"}]}], "]"}]}]}], ";"}], 
   "\[IndentingNewLine]", 
   RowBox[{
    RowBox[{"beta43", "=", 
     RowBox[{
      RowBox[{"(", 
       RowBox[{"2.9", "*", 
        RowBox[{"10", "^", 
         RowBox[{"-", "3"}]}]}], ")"}], " ", 
      RowBox[{"Exp", "[", 
       RowBox[{
        RowBox[{"-", "1.5"}], " ", 
        RowBox[{
         RowBox[{"vv", "[", "t", "]"}], "/", "RTOF"}]}], "]"}]}]}], ";"}], 
   "\[IndentingNewLine]", 
   RowBox[{
    RowBox[{"kco", "=", 
     RowBox[{
      RowBox[{"(", 
       RowBox[{"100", "*", 
        RowBox[{"10", "^", 
         RowBox[{"-", "3"}]}]}], ")"}], " ", 
      RowBox[{"Exp", "[", 
       RowBox[{"0.25", 
        RowBox[{
         RowBox[{"vv", "[", "t", "]"}], "/", "RTOF"}]}], "]"}]}]}], ";", 
    RowBox[{"koc", "=", 
     RowBox[{
      RowBox[{"(", 
       RowBox[{"300", "*", 
        RowBox[{"10", "^", 
         RowBox[{"-", "3"}]}]}], ")"}], " ", 
      RowBox[{"Exp", "[", 
       RowBox[{
        RowBox[{"-", "0.05"}], " ", 
        RowBox[{
         RowBox[{"vv", "[", "t", "]"}], "/", "RTOF"}]}], "]"}]}]}], ";"}], 
   "\[IndentingNewLine]", 
   RowBox[{
    RowBox[{
     RowBox[{"Kv43", "=", 
      RowBox[{"NDSolve", "[", 
       RowBox[{
        RowBox[{"{", 
         RowBox[{
          RowBox[{
           RowBox[{
            RowBox[{"c0", "'"}], "[", "t", "]"}], "\[Equal]", 
           RowBox[{
            RowBox[{"beta43", " ", 
             RowBox[{"c1", "[", "t", "]"}]}], "-", 
            RowBox[{
             RowBox[{"(", 
              RowBox[{
               RowBox[{"4", " ", "alpha43"}], "+", 
               RowBox[{"kci", " ", 
                RowBox[{"ff", "^", "4"}]}]}], ")"}], 
             RowBox[{"c0", "[", "t", "]"}]}], "+", 
            RowBox[{
             RowBox[{"i0", "[", "t", "]"}], " ", 
             RowBox[{"kic", "/", 
              RowBox[{"ff", "^", "4"}]}]}]}]}], ",", 
          RowBox[{
           RowBox[{
            RowBox[{"c1", "'"}], "[", "t", "]"}], "\[Equal]", 
           RowBox[{
            RowBox[{"4", " ", "alpha43", " ", 
             RowBox[{"c0", "[", "t", "]"}]}], "-", 
            RowBox[{
             RowBox[{"(", 
              RowBox[{"beta43", "+", 
               RowBox[{"3", " ", "alpha43"}], "+", 
               RowBox[{"kci", " ", 
                RowBox[{"ff", "^", "3"}]}]}], ")"}], 
             RowBox[{"c1", "[", "t", "]"}]}], "+", 
            RowBox[{"2", "beta43", " ", 
             RowBox[{"c2", "[", "t", "]"}]}], "+", 
            RowBox[{
             RowBox[{"i1", "[", "t", "]"}], " ", 
             RowBox[{"kic", "/", 
              RowBox[{"ff", "^", "3"}]}]}]}]}], ",", 
          RowBox[{
           RowBox[{
            RowBox[{"c2", "'"}], "[", "t", "]"}], "\[Equal]", 
           RowBox[{
            RowBox[{"3", "alpha43", " ", 
             RowBox[{"c1", "[", "t", "]"}]}], "-", 
            RowBox[{
             RowBox[{"(", 
              RowBox[{
               RowBox[{"2", "beta43"}], "+", 
               RowBox[{"2", " ", "alpha43"}], "+", 
               RowBox[{"kci", " ", 
                RowBox[{"ff", "^", "2"}]}]}], ")"}], 
             RowBox[{"c2", "[", "t", "]"}]}], "+", 
            RowBox[{"3", "beta43", " ", 
             RowBox[{"c3", "[", "t", "]"}]}], "+", 
            RowBox[{
             RowBox[{"i2", "[", "t", "]"}], " ", 
             RowBox[{"kic", "/", 
              RowBox[{"ff", "^", "2"}]}]}]}]}], ",", 
          RowBox[{
           RowBox[{
            RowBox[{"c3", "'"}], "[", "t", "]"}], "\[Equal]", 
           RowBox[{
            RowBox[{"2", "alpha43", " ", 
             RowBox[{"c2", "[", "t", "]"}]}], "-", 
            RowBox[{
             RowBox[{"(", 
              RowBox[{
               RowBox[{"3", "beta43"}], "+", "alpha43", "+", 
               RowBox[{"kci", " ", "ff"}]}], ")"}], 
             RowBox[{"c3", "[", "t", "]"}]}], "+", 
            RowBox[{"4", " ", "beta43", " ", 
             RowBox[{"c4", "[", "t", "]"}]}], "+", 
            RowBox[{
             RowBox[{"i3", "[", "t", "]"}], 
             RowBox[{"kic", "/", " ", "ff"}]}]}]}], ",", 
          RowBox[{
           RowBox[{
            RowBox[{"c4", "'"}], "[", "t", "]"}], "\[Equal]", 
           RowBox[{
            RowBox[{"alpha43", " ", 
             RowBox[{"c3", "[", "t", "]"}]}], "-", 
            RowBox[{
             RowBox[{"(", 
              RowBox[{
               RowBox[{"4", "beta43"}], "+", "kco", "+", "kci"}], ")"}], 
             RowBox[{"c4", "[", "t", "]"}]}], "+", 
            RowBox[{"koc", " ", 
             RowBox[{"o", "[", "t", "]"}]}], "+", 
            RowBox[{
             RowBox[{"i4", "[", "t", "]"}], " ", "kic"}]}]}], ",", 
          RowBox[{
           RowBox[{
            RowBox[{"o", "'"}], "[", "t", "]"}], "\[Equal]", 
           RowBox[{
            RowBox[{"kco", " ", 
             RowBox[{"c4", "[", "t", "]"}]}], "-", 
            RowBox[{
             RowBox[{"(", 
              RowBox[{"koc", "+", "koi"}], ")"}], 
             RowBox[{"o", "[", "t", "]"}]}], "+", 
            RowBox[{
             RowBox[{"i5", "[", "t", "]"}], " ", "kio"}]}]}], ",", 
          RowBox[{
           RowBox[{
            RowBox[{"i0", "'"}], "[", "t", "]"}], "\[Equal]", 
           RowBox[{
            RowBox[{
             RowBox[{"c0", "[", "t", "]"}], " ", "k1", " ", 
             RowBox[{"ff", "^", "4"}]}], "-", 
            RowBox[{
             RowBox[{"(", 
              RowBox[{
               RowBox[{"kic", "/", 
                RowBox[{"ff", "^", "4"}]}], " ", "+", 
               RowBox[{"4", " ", 
                RowBox[{"alpha43", "/", "ff"}]}]}], ")"}], 
             RowBox[{"i0", "[", "t", "]"}]}], "+", " ", 
            RowBox[{
             RowBox[{"i1", "[", "t", "]"}], " ", "beta43", " ", "ff"}]}]}], 
          ",", " ", 
          RowBox[{
           RowBox[{
            RowBox[{"i1", "'"}], "[", "t", "]"}], "\[Equal]", 
           RowBox[{
            RowBox[{"4", " ", 
             RowBox[{"i0", "[", "t", "]"}], " ", 
             RowBox[{"alpha43", "/", "ff"}]}], "-", 
            RowBox[{
             RowBox[{"(", 
              RowBox[{
               RowBox[{"ff", " ", "beta43"}], " ", "+", 
               RowBox[{"kic", "/", " ", 
                RowBox[{"ff", "^", "3"}]}], "+", 
               RowBox[{"3", " ", 
                RowBox[{"alpha43", "/", "ff"}]}]}], ")"}], 
             RowBox[{"i1", "[", "t", "]"}]}], "+", 
            RowBox[{
             RowBox[{"c1", "[", "t", "]"}], " ", "kci", " ", 
             RowBox[{"ff", "^", "3"}]}], "+", 
            RowBox[{"2", 
             RowBox[{"i2", "[", "t", "]"}], "ff", " ", "beta43"}]}]}], ",", 
          RowBox[{
           RowBox[{
            RowBox[{"i2", "'"}], "[", "t", "]"}], "\[Equal]", 
           RowBox[{
            RowBox[{"3", " ", 
             RowBox[{"i1", "[", "t", "]"}], " ", 
             RowBox[{"alpha43", "/", "ff"}]}], "-", 
            RowBox[{
             RowBox[{"(", 
              RowBox[{
               RowBox[{"2", "ff", " ", "beta43"}], "+", 
               RowBox[{"kic", "/", 
                RowBox[{"ff", "^", "2"}]}], "+", 
               RowBox[{"2", 
                RowBox[{"alpha43", "/", "ff"}]}]}], ")"}], 
             RowBox[{"i2", "[", "t", "]"}]}], "+", 
            RowBox[{
             RowBox[{"c2", "[", "t", "]"}], " ", "kci", " ", 
             RowBox[{"ff", "^", "2"}]}], "+", 
            RowBox[{"3", " ", 
             RowBox[{"i3", "[", "t", "]"}], " ", "ff", " ", "beta43"}]}]}], 
          ",", 
          RowBox[{
           RowBox[{
            RowBox[{"i3", "'"}], "[", "t", "]"}], "\[Equal]", 
           RowBox[{
            RowBox[{"2", " ", 
             RowBox[{"i2", "[", "t", "]"}], " ", 
             RowBox[{"alpha43", "/", "ff"}]}], "-", 
            RowBox[{
             RowBox[{"(", 
              RowBox[{
               RowBox[{"3", "ff", " ", "beta43"}], "+", 
               RowBox[{"kic", "/", "ff"}], "+", 
               RowBox[{"alpha43", "/", "ff"}]}], ")"}], 
             RowBox[{"i3", "[", "t", "]"}]}], "+", 
            RowBox[{
             RowBox[{"c3", "[", "t", "]"}], " ", "kci", " ", "ff"}], "+", 
            RowBox[{"4", " ", 
             RowBox[{"i4", "[", "t", "]"}], " ", "ff", " ", "beta43"}]}]}], 
          ",", "\[IndentingNewLine]", 
          RowBox[{
           RowBox[{
            RowBox[{"i4", "'"}], "[", "t", "]"}], "\[Equal]", 
           RowBox[{
            RowBox[{
             RowBox[{"i3", "[", "t", "]"}], " ", 
             RowBox[{"alpha43", "/", "ff"}]}], "-", 
            RowBox[{
             RowBox[{"(", 
              RowBox[{
               RowBox[{"4", " ", "ff", " ", "beta43"}], "+", "kic"}], ")"}], 
             RowBox[{"i4", "[", "t", "]"}]}], "+", 
            RowBox[{
             RowBox[{"c4", "[", "t", "]"}], " ", "kci"}]}]}], ",", 
          RowBox[{
           RowBox[{
            RowBox[{"i5", "'"}], "[", "t", "]"}], "\[Equal]", 
           RowBox[{
            RowBox[{
             RowBox[{"-", 
              RowBox[{"(", 
               RowBox[{"kio", "+", "k56"}], ")"}]}], " ", 
             RowBox[{"i5", "[", "t", "]"}]}], "+", 
            RowBox[{
             RowBox[{"o", "[", "t", "]"}], " ", "koi"}], "+", 
            RowBox[{"k65", " ", 
             RowBox[{"i6", "[", "t", "]"}]}]}]}], ",", 
          RowBox[{
           RowBox[{
            RowBox[{"i6", "'"}], "[", "t", "]"}], "\[Equal]", 
           RowBox[{
            RowBox[{"k56", " ", 
             RowBox[{"i5", "[", "t", "]"}]}], "-", 
            RowBox[{"k65", " ", 
             RowBox[{"i6", "[", "t", "]"}]}]}]}], ",", 
          RowBox[{
           RowBox[{"c0", "[", "0", "]"}], "\[Equal]", "0.0141304"}], ",", 
          RowBox[{
           RowBox[{"c1", "[", "0", "]"}], "\[Equal]", "0.046"}], ",", 
          RowBox[{
           RowBox[{"c2", "[", "0", "]"}], "\[Equal]", "0.0559"}], ",", 
          RowBox[{
           RowBox[{"c3", "[", "0", "]"}], "\[Equal]", "0.03"}], ",", 
          RowBox[{
           RowBox[{"c4", "[", "0", "]"}], "\[Equal]", "0.006"}], ",", 
          RowBox[{
           RowBox[{"o", "[", "0", "]"}], "\[Equal]", "0.0011"}], ",", 
          RowBox[{
           RowBox[{"i0", "[", "0", "]"}], "\[Equal]", "0.00008"}], ",", 
          RowBox[{
           RowBox[{"i1", "[", "0", "]"}], "\[Equal]", "0.0029"}], ",", 
          RowBox[{
           RowBox[{"i2", "[", "0", "]"}], "\[Equal]", "0.039"}], ",", 
          RowBox[{
           RowBox[{"i3", "[", "0", "]"}], "\[Equal]", "0.23"}], ",", 
          RowBox[{
           RowBox[{"i4", "[", "0", "]"}], "\[Equal]", "0.53"}], ",", 
          RowBox[{
           RowBox[{"i5", "[", "0", "]"}], "\[Equal]", "0.008"}], ",", 
          RowBox[{
           RowBox[{"i6", "[", "0", "]"}], "\[Equal]", "0.01"}]}], "}"}], ",", 
        
        RowBox[{"{", 
         RowBox[{
         "c0", ",", "c1", ",", "c2", ",", "c3", ",", "c4", ",", "o", ",", 
          "i0", ",", "i1", ",", "i2", ",", "i3", ",", "i4", ",", "i5", ",", 
          "i6"}], "}"}], ",", 
        RowBox[{"{", 
         RowBox[{"t", ",", "0", ",", "8000"}], "}"}], ",", 
        RowBox[{"MaxSteps", "\[Rule]", "Infinity"}]}], "]"}]}], ";"}], ";"}], 
   "\[IndentingNewLine]", 
   RowBox[{
    RowBox[{"Popen43", "=", 
     RowBox[{
      RowBox[{"(", 
       RowBox[{
        RowBox[{"o", "[", "t", "]"}], "/.", "Kv43"}], ")"}], "/", 
      RowBox[{"(", 
       RowBox[{
        RowBox[{"(", 
         RowBox[{
          RowBox[{"c0", "[", "t", "]"}], "/.", "Kv43"}], ")"}], "+", 
        RowBox[{"(", 
         RowBox[{
          RowBox[{"c1", "[", "t", "]"}], "/.", "Kv43"}], ")"}], "+", 
        RowBox[{"(", 
         RowBox[{
          RowBox[{"c2", "[", "t", "]"}], "/.", "Kv43"}], ")"}], "+", 
        RowBox[{"(", 
         RowBox[{
          RowBox[{"c3", "[", "t", "]"}], "/.", "Kv43"}], ")"}], "+", 
        RowBox[{"(", 
         RowBox[{
          RowBox[{"c4", "[", "t", "]"}], "/.", "Kv43"}], ")"}], "+", 
        RowBox[{"(", 
         RowBox[{
          RowBox[{"o", "[", "t", "]"}], "/.", "Kv43"}], ")"}], "+", 
        RowBox[{"(", 
         RowBox[{
          RowBox[{"i1", "[", "t", "]"}], "/.", "Kv43"}], ")"}], "+", 
        RowBox[{"(", 
         RowBox[{
          RowBox[{"i2", "[", "t", "]"}], "/.", "Kv43"}], ")"}], "+", 
        RowBox[{"(", 
         RowBox[{
          RowBox[{"i3", "[", "t", "]"}], "/.", "Kv43"}], ")"}], "+", 
        RowBox[{"(", 
         RowBox[{
          RowBox[{"i4", "[", "t", "]"}], "/.", "Kv43"}], ")"}], "+", 
        RowBox[{"(", 
         RowBox[{
          RowBox[{"i5", "[", "t", "]"}], "/.", "Kv43"}], ")"}], "+", 
        RowBox[{"(", 
         RowBox[{
          RowBox[{"i6", "[", "t", "]"}], "/.", "Kv43"}], ")"}]}], ")"}]}]}], 
    ";"}], "\[IndentingNewLine]", 
   RowBox[{
    RowBox[{"I43", "=", 
     RowBox[{"5", "Popen43", 
      RowBox[{"(", 
       RowBox[{
        RowBox[{"vv", "[", "t", "]"}], "-", "EK"}], ")"}]}]}], ";"}], 
   "\[IndentingNewLine]"}]}]], "Input",
 CellChangeTimes->{{3.5201826469185867`*^9, 3.520182673301524*^9}, {
   3.520182930534477*^9, 3.520183475213612*^9}, {3.52018351554007*^9, 
   3.520184205755423*^9}, {3.520184280846324*^9, 3.520184335428156*^9}, {
   3.5201843826994762`*^9, 3.520184767718033*^9}, {3.520184856007947*^9, 
   3.520184908806827*^9}, {3.520184940781055*^9, 3.520184956013953*^9}, {
   3.520185000999481*^9, 3.520185045930501*^9}, {3.520185079249913*^9, 
   3.520185220157239*^9}, {3.520185297887878*^9, 3.520185313747682*^9}, {
   3.520185403180694*^9, 3.5201856456348763`*^9}, {3.520186094433071*^9, 
   3.520186124478962*^9}, {3.5201863230954027`*^9, 3.520186411326357*^9}, {
   3.5201864592428007`*^9, 3.520186470623885*^9}, {3.520186503377946*^9, 
   3.520186633967699*^9}, {3.520186707935997*^9, 3.5201867422256393`*^9}, {
   3.52018678173247*^9, 3.5201867843943253`*^9}, {3.520187642087659*^9, 
   3.520187950256433*^9}, {3.520187997602737*^9, 3.520188019705085*^9}, {
   3.5201880579902077`*^9, 3.520188185864602*^9}, {3.520188228364369*^9, 
   3.520188264027671*^9}, 3.5201883067342253`*^9, {3.520188488493265*^9, 
   3.520188504875805*^9}, {3.520188909643434*^9, 3.520188920405541*^9}, {
   3.520188979965767*^9, 3.520188993556085*^9}, {3.52018945808958*^9, 
   3.520189497609705*^9}, {3.520189546901816*^9, 3.52018955668629*^9}, {
   3.5201912547483253`*^9, 3.520191426785295*^9}, {3.5201914825973253`*^9, 
   3.520191483163368*^9}, {3.520191665411821*^9, 3.520191866174637*^9}, 
   3.52019191552348*^9, {3.520192485393689*^9, 3.520192527400359*^9}, {
   3.5201925904262447`*^9, 3.520192614570355*^9}, {3.5201928213082027`*^9, 
   3.520192909107835*^9}, {3.520193030712297*^9, 3.520193104455961*^9}, {
   3.520193310011545*^9, 3.52019332771509*^9}, {3.520193398111083*^9, 
   3.520193519283267*^9}, {3.52019372695383*^9, 3.5201937304719563`*^9}, {
   3.52019431007165*^9, 3.520194341286305*^9}, {3.520194469062162*^9, 
   3.520194480867302*^9}, {3.520533898899857*^9, 3.5205342200475283`*^9}, {
   3.520534268598832*^9, 3.520534426565051*^9}, {3.520534462395022*^9, 
   3.520534471165553*^9}, {3.520535449530497*^9, 3.520535472686453*^9}, {
   3.5205359981286993`*^9, 3.520536004633884*^9}, {3.520606936291999*^9, 
   3.520606959884293*^9}, {3.5223150877672997`*^9, 3.522315220273079*^9}, {
   3.523562215405267*^9, 3.52356226826467*^9}, {3.5237295427016497`*^9, 
   3.523729546324202*^9}, {3.523729620542856*^9, 3.523729636898034*^9}, {
   3.525065085944449*^9, 3.525065090314217*^9}, {3.525065877197513*^9, 
   3.525065881395588*^9}, {3.525066033442801*^9, 3.5250660787116537`*^9}, {
   3.52506918644355*^9, 3.525069318238595*^9}, {3.5250694465930758`*^9, 
   3.52506952824699*^9}, {3.525069940723287*^9, 3.52506997692784*^9}, {
   3.5250719633137493`*^9, 3.5250719727729607`*^9}, {3.526724103985632*^9, 
   3.526724106935452*^9}, {3.527191689784294*^9, 3.5271917307135344`*^9}, {
   3.532774106515051*^9, 3.532774191042335*^9}, {3.543741785057301*^9, 
   3.543741791600512*^9}, {3.555416900661686*^9, 3.5554169410111103`*^9}, {
   3.561189811286065*^9, 3.561189989507695*^9}, {3.562364975307716*^9, 
   3.5623649793306913`*^9}, {3.564067522251664*^9, 3.564067554236277*^9}, {
   3.5848235543321466`*^9, 3.5848235609228888`*^9}, {3.649948007214905*^9, 
   3.6499480202273617`*^9}}],

Cell[BoxData[
 RowBox[{
  RowBox[{"(*", 
   RowBox[{"Kv4", ".3", "  ", "with", " ", "KCHIP2d"}], "*)"}], 
  "\[IndentingNewLine]", 
  RowBox[{
   RowBox[{
    RowBox[{"VhalfKv43ad", "=", 
     RowBox[{"-", "2.3"}]}], ";", 
    RowBox[{"VhalfKv43id", "=", 
     RowBox[{"-", "61.1"}]}], ";", 
    RowBox[{"(*", "mV", "*)"}], " ", "\[IndentingNewLine]", 
    RowBox[{"kKv43ad", "=", "12.64"}], ";", 
    RowBox[{"kKv43id", "=", 
     RowBox[{"-", "5"}]}], ";", 
    RowBox[{"(*", "Slope", "*)"}], "\[IndentingNewLine]", 
    RowBox[{"pssKv43ad", "=", 
     RowBox[{"1", "/", 
      RowBox[{"(", 
       RowBox[{"1", "+", 
        RowBox[{"Exp", "[", 
         RowBox[{
          RowBox[{"(", 
           RowBox[{"VhalfKv43ad", "-", 
            RowBox[{"vv", "[", "t", "]"}]}], ")"}], "/", "kKv43ad"}], "]"}]}],
        ")"}]}]}], ";"}], "\[IndentingNewLine]", 
   RowBox[{
    RowBox[{"pssKv43id", "=", 
     RowBox[{"1", "/", 
      RowBox[{"(", 
       RowBox[{"1", "+", 
        RowBox[{"Exp", "[", 
         RowBox[{
          RowBox[{"(", 
           RowBox[{"VhalfKv43id", "-", 
            RowBox[{"vv", "[", "t", "]"}]}], ")"}], "/", "kKv43id"}], "]"}]}],
        ")"}]}]}], ";"}], "\[IndentingNewLine]", 
   RowBox[{"(*", 
    RowBox[{"Time", " ", "Constant"}], "*)"}], "\[IndentingNewLine]", 
   RowBox[{
    RowBox[{"alpha43d", "=", 
     RowBox[{"(", 
      RowBox[{
       RowBox[{"(", 
        RowBox[{
         RowBox[{"-", "1044.6"}], "/", 
         RowBox[{"(", 
          RowBox[{"1", "+", 
           RowBox[{"Exp", "[", 
            RowBox[{
             RowBox[{"(", 
              RowBox[{
               RowBox[{"vv", "[", "t", "]"}], "-", "17.3"}], ")"}], "/", 
             "24"}], "]"}]}], ")"}]}], ")"}], "+", "1044"}], ")"}]}], ";"}], 
   "\[IndentingNewLine]", 
   RowBox[{
    RowBox[{"beta43d", "=", 
     RowBox[{"(", 
      RowBox[{
       RowBox[{"240.9", "/", "4"}], "/", 
       RowBox[{"(", 
        RowBox[{"1", "+", 
         RowBox[{"Exp", "[", 
          RowBox[{
           RowBox[{"(", 
            RowBox[{
             RowBox[{"vv", "[", "t", "]"}], "+", "87.7"}], ")"}], "/", 
           "16.4"}], "]"}]}], ")"}]}], ")"}]}], ";"}], "\[IndentingNewLine]", 
   
   RowBox[{
    RowBox[{"Tau43d", "=", 
     RowBox[{"1000", "/", 
      RowBox[{"(", 
       RowBox[{"alpha43d", "+", 
        RowBox[{"4", "*", "beta43d"}]}], ")"}]}]}], ";"}], 
   "\[IndentingNewLine]", "\[IndentingNewLine]", 
   RowBox[{
    RowBox[{"\[Tau]Kv43Fastid", "=", 
     RowBox[{"54.6", "+", 
      RowBox[{"39.972", " ", 
       SuperscriptBox["\[ExponentialE]", 
        RowBox[{
         RowBox[{"-", 
          RowBox[{"(", 
           RowBox[{
            RowBox[{"vv", "[", "t", "]"}], "+", "30"}], ")"}]}], "/", 
         "17.747"}]]}]}]}], ";"}], " ", "\[IndentingNewLine]", 
   RowBox[{
    RowBox[{"\[Tau]Kv43Slowid", "=", 
     RowBox[{"114.3025", "+", 
      RowBox[{"30.145", " ", 
       SuperscriptBox["\[ExponentialE]", 
        RowBox[{
         RowBox[{"-", 
          RowBox[{"(", 
           RowBox[{
            RowBox[{"vv", "[", "t", "]"}], "+", "10"}], ")"}]}], "/", 
         "5.862"}]]}]}]}], ";", 
    RowBox[{"(*", 
     RowBox[{
     "the", " ", "two", " ", "components", " ", "of", " ", "Tau", " ", 
      "Inactivation"}], "*)"}], "\[IndentingNewLine]", 
    RowBox[{"Afast", "=", 
     RowBox[{
      RowBox[{"(", 
       RowBox[{"0.08", "/", 
        RowBox[{"(", 
         RowBox[{"1", "+", 
          RowBox[{"Exp", "[", 
           RowBox[{
            RowBox[{"(", 
             RowBox[{
              RowBox[{"vv", "[", "t", "]"}], "-", "33.982"}], ")"}], "/", 
            "4.3"}], "]"}]}], ")"}]}], ")"}], "+", "0.8"}]}], ";"}], 
   "\[IndentingNewLine]", 
   RowBox[{
    RowBox[{"ASlow", "=", 
     RowBox[{"1", "-", "Afast"}]}], ";"}], "\[IndentingNewLine]", 
   RowBox[{"(*", 
    RowBox[{
     RowBox[{"Current", " ", "from", " ", "Kv43"}], "+", "d"}], "*)"}], 
   "\[IndentingNewLine]", 
   RowBox[{
    RowBox[{"VarKv43d", "=", 
     RowBox[{"NDSolve", "[", 
      RowBox[{
       RowBox[{"{", 
        RowBox[{
         RowBox[{
          RowBox[{
           RowBox[{"pKv43ad", "'"}], "[", "t", "]"}], "\[Equal]", 
          RowBox[{
           RowBox[{"(", 
            RowBox[{"pssKv43ad", "-", 
             RowBox[{"pKv43ad", "[", "t", "]"}]}], ")"}], "/", "Tau43d"}]}], 
         ",", 
         RowBox[{
          RowBox[{
           RowBox[{"pKv43iFastd", "'"}], "[", "t", "]"}], "\[Equal]", 
          RowBox[{
           RowBox[{"(", 
            RowBox[{"pssKv43id", "-", 
             RowBox[{"pKv43iFastd", "[", "t", "]"}]}], ")"}], "/", 
           "\[Tau]Kv43Fastid"}]}], ",", 
         RowBox[{
          RowBox[{
           RowBox[{"pKv43iSlowd", "'"}], "[", "t", "]"}], "\[Equal]", 
          RowBox[{
           RowBox[{"(", 
            RowBox[{"pssKv43id", "-", 
             RowBox[{"pKv43iSlowd", "[", "t", "]"}]}], ")"}], "/", 
           "\[Tau]Kv43Slowid"}]}], ",", 
         RowBox[{
          RowBox[{"pKv43ad", "[", "0", "]"}], "\[Equal]", "0.017"}], ",", 
         RowBox[{
          RowBox[{"pKv43iFastd", "[", "0", "]"}], "\[Equal]", "0.19"}], ",", 
         RowBox[{
          RowBox[{"pKv43iSlowd", "[", "0", "]"}], "\[Equal]", "0.0996"}]}], 
        "}"}], ",", 
       RowBox[{"{", 
        RowBox[{"pKv43ad", ",", "pKv43iFastd", ",", "pKv43iSlowd"}], "}"}], 
       ",", 
       RowBox[{"{", 
        RowBox[{"t", ",", "8000"}], "}"}], ",", 
       RowBox[{"MaxSteps", "\[Rule]", "Infinity"}]}], "]"}]}], ";"}], 
   "\[IndentingNewLine]", 
   RowBox[{
    RowBox[{"IKv43d", "=", 
     RowBox[{"(", 
      RowBox[{"5", 
       RowBox[{"(", 
        RowBox[{
         RowBox[{"(", 
          RowBox[{
           RowBox[{"pKv43ad", "[", "t", "]"}], "/.", "VarKv43d"}], ")"}], "^",
          "4"}], ")"}], "*", 
       RowBox[{"(", 
        RowBox[{
         RowBox[{"Afast", 
          RowBox[{"(", 
           RowBox[{
            RowBox[{"pKv43iFastd", "[", "t", "]"}], "/.", "VarKv43d"}], 
           ")"}]}], "+", 
         RowBox[{"ASlow", 
          RowBox[{"(", 
           RowBox[{
            RowBox[{"pKv43iSlowd", "[", "t", "]"}], "/.", "VarKv43d"}], 
           ")"}]}]}], ")"}], 
       RowBox[{"(", 
        RowBox[{
         RowBox[{"vv", "[", "t", "]"}], "+", "80"}], ")"}]}], ")"}]}], ";"}], 
   "\[IndentingNewLine]"}]}]], "Input",
 CellChangeTimes->{{3.541866533189597*^9, 3.541866651209581*^9}, {
   3.541866772301852*^9, 3.541866792896805*^9}, {3.54186726956526*^9, 
   3.5418672934299088`*^9}, {3.5419221056537447`*^9, 
   3.5419221236325274`*^9}, {3.543741964516651*^9, 3.543741991493236*^9}, {
   3.555417884568355*^9, 3.5554179320919523`*^9}, {3.561192450658617*^9, 
   3.561192520315558*^9}, {3.5640676800367126`*^9, 3.5640677245249367`*^9}, {
   3.575621731202793*^9, 3.5756217313404922`*^9}, {3.575621768049416*^9, 
   3.575621788644114*^9}, {3.5756218229313107`*^9, 3.575621823345867*^9}, {
   3.584823611533558*^9, 3.584823647755711*^9}, {3.6499480546789303`*^9, 
   3.649948060020802*^9}, {3.649948172299932*^9, 3.649948229304282*^9}, {
   3.649949990447713*^9, 3.6499500066405487`*^9}, {3.649950043503655*^9, 
   3.649950054639407*^9}, {3.649950159420166*^9, 3.649950272840946*^9}, {
   3.649967401517807*^9, 3.649967443378951*^9}, {3.649967490168956*^9, 
   3.649967490720326*^9}, {3.6499676954865437`*^9, 3.649967769940373*^9}, {
   3.649967939825778*^9, 3.64996794051721*^9}, {3.64996797220017*^9, 
   3.649967982161544*^9}, {3.6499680294378233`*^9, 3.649968052614049*^9}, {
   3.649968112732448*^9, 3.6499681341923656`*^9}, {3.649968371166541*^9, 
   3.649968374116848*^9}, 3.649968448459519*^9, {3.649968659710113*^9, 
   3.6499686604306297`*^9}, 3.649969155604724*^9, {3.650036652899953*^9, 
   3.650036653359264*^9}}],

Cell[BoxData[
 RowBox[{
  RowBox[{"(*", 
   RowBox[{"Kv4", ".3", " ", "with", " ", "KCHIP2b"}], "*)"}], 
  "\[IndentingNewLine]", 
  RowBox[{
   RowBox[{
    RowBox[{"VhalfKv43ab", "=", 
     RowBox[{"-", "2.97"}]}], ";", 
    RowBox[{"VhalfKv43ib", "=", 
     RowBox[{"-", "57.4"}]}], ";", 
    RowBox[{"(*", "mV", "*)"}], " ", "\[IndentingNewLine]", 
    RowBox[{"kKv43ab", "=", "12.64"}], ";", 
    RowBox[{"kKv43ib", "=", 
     RowBox[{"-", "4.78"}]}], ";", 
    RowBox[{"(*", "Slope", "*)"}], "\[IndentingNewLine]", 
    RowBox[{"pssKv43ab", "=", 
     RowBox[{"1", "/", 
      RowBox[{"(", 
       RowBox[{"1", "+", 
        RowBox[{"Exp", "[", 
         RowBox[{
          RowBox[{"(", 
           RowBox[{"VhalfKv43ab", "-", 
            RowBox[{"vv", "[", "t", "]"}]}], ")"}], "/", "kKv43ab"}], "]"}]}],
        ")"}]}]}], ";"}], "\[IndentingNewLine]", 
   RowBox[{
    RowBox[{"pssKv43ib", "=", 
     RowBox[{"1", "/", 
      RowBox[{"(", 
       RowBox[{"1", "+", 
        RowBox[{"Exp", "[", 
         RowBox[{
          RowBox[{"(", 
           RowBox[{"VhalfKv43ib", "-", 
            RowBox[{"vv", "[", "t", "]"}]}], ")"}], "/", "kKv43ib"}], "]"}]}],
        ")"}]}]}], ";"}], "\[IndentingNewLine]", 
   RowBox[{"(*", 
    RowBox[{"Time", " ", "Constant"}], "*)"}], "\[IndentingNewLine]", 
   RowBox[{
    RowBox[{"alpha43b", "=", 
     RowBox[{"(", 
      RowBox[{
       RowBox[{"(", 
        RowBox[{
         RowBox[{"-", "819"}], "/", 
         RowBox[{"(", 
          RowBox[{"1", "+", 
           RowBox[{"Exp", "[", 
            RowBox[{
             RowBox[{"(", 
              RowBox[{
               RowBox[{"vv", "[", "t", "]"}], "-", "14.6"}], ")"}], "/", 
             "23.4"}], "]"}]}], ")"}]}], ")"}], "+", "819"}], ")"}]}], ";"}], 
   "\[IndentingNewLine]", 
   RowBox[{
    RowBox[{"beta43b", "=", 
     RowBox[{"(", 
      RowBox[{
       RowBox[{"185", "/", "4"}], "/", 
       RowBox[{"(", 
        RowBox[{"1", "+", 
         RowBox[{"Exp", "[", 
          RowBox[{
           RowBox[{"(", 
            RowBox[{
             RowBox[{"vv", "[", "t", "]"}], "+", "74"}], ")"}], "/", "13.2"}],
           "]"}]}], ")"}]}], ")"}]}], ";"}], "\[IndentingNewLine]", 
   RowBox[{
    RowBox[{"\[Tau]Kv43ab", "=", 
     RowBox[{"1000", "/", 
      RowBox[{"(", 
       RowBox[{"alpha43b", "+", 
        RowBox[{"4", "*", "beta43b"}]}], ")"}]}]}], ";"}], 
   "\[IndentingNewLine]", 
   RowBox[{
    RowBox[{"\[Tau]Kv43Fastib", "=", 
     RowBox[{"54.539", "+", 
      RowBox[{"58.837", " ", 
       SuperscriptBox["\[ExponentialE]", 
        RowBox[{
         RowBox[{"-", 
          RowBox[{"(", 
           RowBox[{
            RowBox[{"vv", "[", "t", "]"}], "+", "30"}], ")"}]}], "/", 
         "34.315"}]]}]}]}], ";"}], " ", "\[IndentingNewLine]", 
   RowBox[{
    RowBox[{"\[Tau]Kv43Slowib", "=", 
     RowBox[{"92.093", "+", 
      RowBox[{"710.337", " ", 
       SuperscriptBox["\[ExponentialE]", 
        RowBox[{
         RowBox[{"-", 
          RowBox[{"(", 
           RowBox[{
            RowBox[{"vv", "[", "t", "]"}], "+", "30"}], ")"}]}], "/", 
         "28.328"}]]}]}]}], ";"}], "\[IndentingNewLine]", 
   "\[IndentingNewLine]", 
   RowBox[{
    RowBox[{"Afast", "=", 
     RowBox[{
      RowBox[{"(", 
       RowBox[{"0.63", "/", 
        RowBox[{"(", 
         RowBox[{"1", "+", 
          RowBox[{"Exp", "[", 
           RowBox[{
            RowBox[{"(", 
             RowBox[{
              RowBox[{"vv", "[", "t", "]"}], "-", "19.3"}], ")"}], "/", 
            "8.5"}], "]"}]}], ")"}]}], ")"}], "+", "0.63"}]}], ";"}], 
   "\[IndentingNewLine]", 
   RowBox[{
    RowBox[{"ASlow", "=", 
     RowBox[{"1", "-", "Afast"}]}], ";"}], "\[IndentingNewLine]", 
   RowBox[{
    RowBox[{"Tau43d", "=", 
     RowBox[{
      RowBox[{"Afast", " ", "\[Tau]Kv43Fastib"}], "+", 
      RowBox[{"ASlow", " ", "\[Tau]Kv43Slowib"}]}]}], ";"}], 
   "\[IndentingNewLine]", 
   RowBox[{"(*", 
    RowBox[{"Current", " ", "from", " ", "Kv43"}], "*)"}], 
   "\[IndentingNewLine]", 
   RowBox[{
    RowBox[{"VarKv43b", "=", 
     RowBox[{"NDSolve", "[", 
      RowBox[{
       RowBox[{"{", 
        RowBox[{
         RowBox[{
          RowBox[{
           RowBox[{"pKv43ab", "'"}], "[", "t", "]"}], "\[Equal]", 
          RowBox[{
           RowBox[{"(", 
            RowBox[{"pssKv43ab", "-", 
             RowBox[{"pKv43ab", "[", "t", "]"}]}], ")"}], "/", 
           "\[Tau]Kv43ab"}]}], ",", 
         RowBox[{
          RowBox[{
           RowBox[{"pKv43iFastb", "'"}], "[", "t", "]"}], "\[Equal]", 
          RowBox[{
           RowBox[{"(", 
            RowBox[{"pssKv43ib", "-", 
             RowBox[{"pKv43iFastb", "[", "t", "]"}]}], ")"}], "/", 
           "\[Tau]Kv43Fastib"}]}], ",", "\[IndentingNewLine]", 
         RowBox[{
          RowBox[{
           RowBox[{"pKv43iSlowb", "'"}], "[", "t", "]"}], "\[Equal]", 
          RowBox[{
           RowBox[{"(", 
            RowBox[{"pssKv43ib", "-", 
             RowBox[{"pKv43iSlowb", "[", "t", "]"}]}], ")"}], "/", 
           "\[Tau]Kv43Slowib"}]}], ",", 
         RowBox[{
          RowBox[{"pKv43ab", "[", "10", "]"}], "\[Equal]", "0.017"}], ",", 
         RowBox[{
          RowBox[{"pKv43iFastb", "[", "10", "]"}], "\[Equal]", "0.19"}], ",", 
         
         RowBox[{
          RowBox[{"pKv43iSlowb", "[", "10", "]"}], "\[Equal]", "0.0996"}]}], 
        "}"}], ",", 
       RowBox[{"{", 
        RowBox[{"pKv43ab", ",", "pKv43iFastb", ",", "pKv43iSlowb"}], "}"}], 
       ",", 
       RowBox[{"{", 
        RowBox[{"t", ",", "10", ",", "8000"}], "}"}], ",", 
       RowBox[{"MaxSteps", "\[Rule]", "Infinity"}]}], "]"}]}], ";"}], 
   "\[IndentingNewLine]", 
   RowBox[{
    RowBox[{"IKv43b", "=", 
     RowBox[{"(", 
      RowBox[{"5", 
       RowBox[{"(", 
        RowBox[{
         RowBox[{"(", 
          RowBox[{
           RowBox[{"pKv43ab", "[", "t", "]"}], "/.", "VarKv43b"}], ")"}], "^",
          "4"}], ")"}], "*", 
       RowBox[{"(", 
        RowBox[{
         RowBox[{"Afast", 
          RowBox[{"(", 
           RowBox[{
            RowBox[{"pKv43iFastb", "[", "t", "]"}], "/.", "VarKv43b"}], 
           ")"}]}], "+", 
         RowBox[{"ASlow", 
          RowBox[{"(", 
           RowBox[{
            RowBox[{"pKv43iSlowb", "[", "t", "]"}], "/.", "VarKv43b"}], 
           ")"}]}]}], ")"}], 
       RowBox[{"(", 
        RowBox[{
         RowBox[{"vv", "[", "t", "]"}], "+", "80"}], ")"}]}], ")"}]}], 
    ";"}]}]}]], "Input",
 CellChangeTimes->{{3.518984765250155*^9, 3.5189849160813503`*^9}, {
   3.51898503125064*^9, 3.518985323119626*^9}, {3.521350433195097*^9, 
   3.521350447897381*^9}, {3.527191793111524*^9, 3.527191814827738*^9}, {
   3.527228002345594*^9, 3.527228002641061*^9}, {3.541830080411516*^9, 
   3.54183010574755*^9}, {3.541830182961063*^9, 3.541830185102583*^9}, {
   3.5418302176161423`*^9, 3.5418302182031593`*^9}, {3.54183024849664*^9, 
   3.54183024870817*^9}, {3.541830303679755*^9, 3.541830318168603*^9}, 
   3.541830399235677*^9, {3.541830474448276*^9, 3.541830535433416*^9}, {
   3.541830579836145*^9, 3.541830610307939*^9}, {3.5418306439212313`*^9, 
   3.541830680408765*^9}, {3.541831643422008*^9, 3.541831782759878*^9}, {
   3.541834482094293*^9, 3.5418345396602497`*^9}, {3.541834646161151*^9, 
   3.541834646307662*^9}, {3.541834684094911*^9, 3.541834725576612*^9}, {
   3.543742007250311*^9, 3.543742020917123*^9}, {3.561192570897828*^9, 
   3.561192622387321*^9}, {3.564067791615377*^9, 3.5640678344808807`*^9}, {
   3.5848236610732117`*^9, 3.584823687297065*^9}, 3.6499502836590843`*^9, {
   3.649967540813579*^9, 3.649967541275476*^9}, {3.649967572063286*^9, 
   3.649967588637713*^9}, 3.649968146806959*^9, {3.6499684331570997`*^9, 
   3.6499684431459093`*^9}, {3.6499684907844543`*^9, 3.649968574876762*^9}, {
   3.649968637663859*^9, 3.64996864513076*^9}, {3.649968727408699*^9, 
   3.649968761381693*^9}, {3.649968802524033*^9, 3.6499688432827473`*^9}, {
   3.6499688785382643`*^9, 3.649969140242127*^9}, {3.650196759577725*^9, 
   3.650196772254566*^9}}],

Cell[BoxData[
 RowBox[{
  RowBox[{"(*", 
   RowBox[{
    RowBox[{"HERG", " ", "Allosteric", " ", "by", " ", "Wang97"}], "-", 
    RowBox[{"HERG", ".", "pdf"}]}], "*)"}], "\[IndentingNewLine]", 
  RowBox[{
   RowBox[{
    RowBox[{"alphaao", "=", 
     RowBox[{"0.022348", " ", 
      RowBox[{"Exp", "[", 
       RowBox[{"0.01176", " ", 
        RowBox[{"vv", "[", "t", "]"}]}], "]"}]}]}], ";"}], 
   "\[IndentingNewLine]", 
   RowBox[{
    RowBox[{"betaao", "=", 
     RowBox[{"0.047002", " ", 
      RowBox[{"Exp", "[", 
       RowBox[{
        RowBox[{"-", "0.0631"}], " ", 
        RowBox[{"vv", "[", "t", "]"}]}], "]"}]}]}], ";"}], 
   "\[IndentingNewLine]", 
   RowBox[{
    RowBox[{"alphaa1", "=", 
     RowBox[{"0.013733", " ", 
      RowBox[{"Exp", "[", 
       RowBox[{"0.038198", " ", 
        RowBox[{"vv", "[", "t", "]"}]}], "]"}]}]}], ";"}], 
   "\[IndentingNewLine]", 
   RowBox[{
    RowBox[{"betaa1", "=", 
     RowBox[{"0.0000689", " ", 
      RowBox[{"Exp", "[", 
       RowBox[{
        RowBox[{"-", "0.04178"}], " ", 
        RowBox[{"vv", "[", "t", "]"}]}], "]"}]}]}], ";"}], 
   "\[IndentingNewLine]", 
   RowBox[{
    RowBox[{"kf", "=", "0.023761"}], ";"}], "\[IndentingNewLine]", 
   RowBox[{
    RowBox[{"kb", "=", "0.036778"}], ";"}], "\[IndentingNewLine]", 
   RowBox[{
    RowBox[{"alphai1", "=", 
     RowBox[{"0.090821", " ", 
      RowBox[{"Exp", "[", 
       RowBox[{"0.023391", " ", 
        RowBox[{"vv", "[", "t", "]"}]}], "]"}]}]}], ";"}], 
   "\[IndentingNewLine]", 
   RowBox[{
    RowBox[{"betai1", "=", 
     RowBox[{"0.00689", " ", 
      RowBox[{"Exp", "[", 
       RowBox[{
        RowBox[{"-", "0.01402"}], " ", 
        RowBox[{"vv", "[", "t", "]"}]}], "]"}]}]}], ";"}], 
   "\[IndentingNewLine]", 
   RowBox[{
    RowBox[{"VarHerg", "=", 
     RowBox[{"NDSolve", "[", 
      RowBox[{
       RowBox[{"{", 
        RowBox[{
         RowBox[{
          RowBox[{
           RowBox[{"c0", "'"}], "[", "t", "]"}], "\[Equal]", 
          RowBox[{
           RowBox[{"betaao", " ", 
            RowBox[{"c1", "[", "t", "]"}]}], "-", 
           RowBox[{"alphaao", " ", 
            RowBox[{"c0", "[", "t", "]"}]}]}]}], ",", 
         RowBox[{
          RowBox[{
           RowBox[{"c1", "'"}], "[", "t", "]"}], "\[Equal]", 
          RowBox[{
           RowBox[{"alphaao", " ", 
            RowBox[{"c0", "[", "t", "]"}]}], "-", 
           RowBox[{"betaao", " ", 
            RowBox[{"c1", "[", "t", "]"}]}], "+", 
           RowBox[{"kb", "  ", 
            RowBox[{"c2", "[", "t", "]"}]}], "-", 
           RowBox[{"kf", " ", 
            RowBox[{"c1", "[", "t", "]"}]}]}]}], ",", 
         RowBox[{
          RowBox[{
           RowBox[{"c2", "'"}], "[", "t", "]"}], "\[Equal]", 
          RowBox[{
           RowBox[{"kf", " ", 
            RowBox[{"c1", "[", "t", "]"}]}], "-", 
           RowBox[{"kb", " ", 
            RowBox[{"c2", "[", "t", "]"}]}], "+", " ", 
           RowBox[{"betaa1", " ", 
            RowBox[{"oo", "[", "t", "]"}]}], "-", 
           RowBox[{"alphaa1", " ", 
            RowBox[{"c2", "[", "t", "]"}]}]}]}], ",", 
         RowBox[{
          RowBox[{
           RowBox[{"oo", "'"}], "[", "t", "]"}], "\[Equal]", 
          RowBox[{
           RowBox[{"alphaa1", " ", 
            RowBox[{"c2", "[", "t", "]"}]}], "-", 
           RowBox[{"betaa1", " ", 
            RowBox[{"oo", "[", "t", "]"}]}], "+", 
           RowBox[{"betai1", " ", 
            RowBox[{"ii", "[", "t", "]"}]}], "-", 
           RowBox[{"alphai1", " ", 
            RowBox[{"oo", "[", "t", "]"}]}]}]}], ",", 
         RowBox[{
          RowBox[{
           RowBox[{"ii", "'"}], "[", "t", "]"}], "\[Equal]", 
          RowBox[{
           RowBox[{"alphai1", " ", 
            RowBox[{"oo", "[", "t", "]"}]}], "-", 
           RowBox[{"betai1", " ", 
            RowBox[{"ii", "[", "t", "]"}]}]}]}], ",", 
         RowBox[{
          RowBox[{"c0", "[", "0", "]"}], "\[Equal]", "1"}], ",", 
         RowBox[{
          RowBox[{"c1", "[", "0", "]"}], "\[Equal]", "0"}], ",", 
         RowBox[{
          RowBox[{"c2", "[", "0", "]"}], "\[Equal]", "0"}], ",", 
         RowBox[{
          RowBox[{"oo", "[", "0", "]"}], "\[Equal]", "0"}], ",", 
         RowBox[{
          RowBox[{"ii", "[", "0", "]"}], "\[Equal]", "0"}]}], "}"}], ",", 
       RowBox[{"{", 
        RowBox[{"c0", ",", "c1", ",", "c2", ",", "oo", ",", "ii"}], "}"}], 
       ",", 
       RowBox[{"{", 
        RowBox[{"t", ",", "0", ",", "8000"}], "}"}], ",", 
       RowBox[{"MaxSteps", "\[Rule]", "Infinity"}]}], "]"}]}], ";"}], 
   "\[IndentingNewLine]", 
   RowBox[{
    RowBox[{"popenHerg", "=", 
     RowBox[{
      RowBox[{"(", 
       RowBox[{
        RowBox[{"oo", "[", "t", "]"}], "/.", "VarHerg"}], ")"}], "/", 
      RowBox[{"(", 
       RowBox[{
        RowBox[{"(", 
         RowBox[{
          RowBox[{"oo", "[", "t", "]"}], "/.", "VarHerg"}], ")"}], "+", 
        RowBox[{"(", 
         RowBox[{
          RowBox[{"c0", "[", "t", "]"}], "/.", "VarHerg"}], ")"}], "+", 
        RowBox[{"(", 
         RowBox[{
          RowBox[{"c1", "[", "t", "]"}], "/.", "VarHerg"}], ")"}], "+", 
        RowBox[{"(", 
         RowBox[{
          RowBox[{"c2", "[", "t", "]"}], "/.", "VarHerg"}], ")"}], "+", 
        RowBox[{"(", 
         RowBox[{
          RowBox[{"ii", "[", "t", "]"}], "/.", "VarHerg"}], ")"}]}], 
       ")"}]}]}], ";"}], "\[IndentingNewLine]", 
   RowBox[{
    RowBox[{"Iherg", "=", " ", 
     RowBox[{"2", " ", "popenHerg", " ", 
      RowBox[{"(", 
       RowBox[{
        RowBox[{"vv", "[", "t", "]"}], "-", "EK"}], ")"}]}]}], ";"}], 
   "\[IndentingNewLine]"}]}]], "Input",
 CellChangeTimes->{{3.525073323686927*^9, 3.5250738383441677`*^9}, {
   3.525074201523423*^9, 3.5250743136104507`*^9}, {3.525074397641148*^9, 
   3.525074773480397*^9}, {3.52719214383582*^9, 3.527192165244915*^9}, 
   3.541830430888796*^9, 3.54192247315784*^9, {3.541922508532959*^9, 
   3.541922522323964*^9}, {3.54374218062322*^9, 3.543742190183037*^9}, {
   3.555418351632502*^9, 3.555418377604248*^9}, {3.5611927599430304`*^9, 
   3.56119281123606*^9}, {3.5611930269126053`*^9, 3.561193050301008*^9}, {
   3.561193217209552*^9, 3.561193231929393*^9}, {3.5640679009605627`*^9, 
   3.564067931771636*^9}, {3.5726286581905212`*^9, 3.5726286906987247`*^9}, {
   3.572628766011836*^9, 3.572628766259655*^9}, {3.5848238220691433`*^9, 
   3.584823838290576*^9}, {3.5870609680044203`*^9, 3.587061020456559*^9}, {
   3.587061121157524*^9, 3.58706114965277*^9}, {3.588662017832612*^9, 
   3.588662030787898*^9}, 3.6499503271799107`*^9, {3.650221694258041*^9, 
   3.6502217136398373`*^9}}],

Cell[BoxData[
 RowBox[{
  RowBox[{"(*", 
   RowBox[{"**", 
    RowBox[{"*", 
     RowBox[{"88888", "**", "**"}], "*", "Inward", " ", 
     RowBox[{"Rectifiers", "**", "**"}], "*", "8888"}]}], "*****)"}], 
  "\[IndentingNewLine]", 
  RowBox[{"(*", 
   RowBox[{"Kir7", ".1"}], "*)"}], "\[IndentingNewLine]", 
  RowBox[{
   RowBox[{
    RowBox[{"pssKir71a", "=", 
     RowBox[{"0.08323848270611606`", " ", 
      SuperscriptBox["\[ExponentialE]", 
       RowBox[{
        RowBox[{"-", "0.018"}], " ", 
        RowBox[{"vv", "[", "t", "]"}]}]]}]}], ";"}], "\[IndentingNewLine]", 
   "\[IndentingNewLine]", 
   RowBox[{"(*", 
    RowBox[{
    "dependence", " ", "on", " ", "extracellular", " ", "potassium", " ", 
     "consentration"}], "*)"}], "\[IndentingNewLine]", 
   RowBox[{"GKIR71", "=", 
    RowBox[{"0.653282431829227`", " ", 
     SuperscriptBox["Kout", "0.09482475295974845`"]}]}], 
   "\[IndentingNewLine]", 
   RowBox[{
    RowBox[{"\[Tau]Kir71", "=", 
     RowBox[{"2.0621767941384492`", "\[VeryThinSpace]", "+", 
      RowBox[{"0.009951720690625379`", " ", 
       RowBox[{"vv", "[", "t", "]"}]}]}]}], ";"}], "\[IndentingNewLine]", 
   RowBox[{"(*", 
    RowBox[{"Initial", " ", "Conditions"}], "*)"}], "\[IndentingNewLine]", 
   RowBox[{
    RowBox[{"pssKir71aIni", "=", 
     RowBox[{"pssKir71a", "/.", 
      RowBox[{"{", 
       RowBox[{
        RowBox[{"vv", "[", "t", "]"}], "\[Rule]", 
        RowBox[{"-", "55"}]}], "}"}]}]}], ";"}], "\[IndentingNewLine]", 
   RowBox[{"(*", 
    RowBox[{"Current", " ", "from", " ", "Kir7", ".1"}], "*)"}], 
   "\[IndentingNewLine]", 
   RowBox[{
    RowBox[{"VarKir71", "=", 
     RowBox[{"NDSolve", "[", 
      RowBox[{
       RowBox[{"{", 
        RowBox[{
         RowBox[{
          RowBox[{
           RowBox[{"pKir71a", "'"}], "[", "t", "]"}], "==", 
          RowBox[{
           RowBox[{"(", 
            RowBox[{"pssKir71a", "-", 
             RowBox[{"pKir71a", "[", "t", "]"}]}], ")"}], "/", 
           "\[Tau]Kir71"}]}], ",", 
         RowBox[{
          RowBox[{"pKir71a", "[", "0", "]"}], "\[Equal]", "0.22"}]}], "}"}], 
       ",", "pKir71a", ",", 
       RowBox[{"{", 
        RowBox[{"t", ",", "8000"}], "}"}], ",", 
       RowBox[{"MaxSteps", "\[Rule]", "Infinity"}]}], "]"}]}], ";"}], 
   "\[IndentingNewLine]", 
   RowBox[{
    RowBox[{"IKir71", "=", 
     RowBox[{"0.056", " ", 
      RowBox[{"(", 
       RowBox[{
        RowBox[{"pKir71a", "[", "t", "]"}], "/.", "VarKir71"}], ")"}], 
      "GKIR71", 
      RowBox[{"(", 
       RowBox[{
        RowBox[{"vv", "[", "t", "]"}], "+", "80"}], ")"}]}]}], ";"}], 
   "\[IndentingNewLine]", "\[IndentingNewLine]", 
   "\[IndentingNewLine]"}]}]], "Input",
 CellChangeTimes->{{3.509482754213212*^9, 3.509482881242366*^9}, {
   3.509487200148046*^9, 3.5094873608456373`*^9}, {3.509487471443218*^9, 
   3.50948767454803*^9}, {3.509487895537476*^9, 3.50948794611551*^9}, 
   3.5116288075669003`*^9, {3.514024755276445*^9, 3.514024763276044*^9}, {
   3.514024813014172*^9, 3.514024849958643*^9}, {3.514024885689816*^9, 
   3.514024898329474*^9}, {3.514094507619233*^9, 3.514094572836521*^9}, {
   3.514094699687127*^9, 3.514094709943755*^9}, {3.514094772232806*^9, 
   3.514094895058118*^9}, {3.51409495188699*^9, 3.514094965027419*^9}, {
   3.514094997290134*^9, 3.5140950663687763`*^9}, 3.514095100214756*^9, {
   3.514095166591731*^9, 3.514095226825865*^9}, {3.514095269141553*^9, 
   3.514095279082694*^9}, {3.514097555916403*^9, 3.514097608342881*^9}, {
   3.514097935248928*^9, 3.514097936383919*^9}, {3.514098997931329*^9, 
   3.514098998976742*^9}, {3.5140990363822317`*^9, 3.514099039093849*^9}, {
   3.51409996586551*^9, 3.514099981630892*^9}, {3.514100824929315*^9, 
   3.51410082782397*^9}, {3.517722725173299*^9, 3.517722739684886*^9}, {
   3.518331983531115*^9, 3.5183320053597593`*^9}, {3.520786540041541*^9, 
   3.520786597926856*^9}, {3.520786688096445*^9, 3.520786703693901*^9}, 
   3.522316046051238*^9, {3.523562531983083*^9, 3.523562532494821*^9}, {
   3.527192179685356*^9, 3.52719218728423*^9}, {3.539503680202944*^9, 
   3.5395037308164577`*^9}, {3.53950382777592*^9, 3.539503893071306*^9}, {
   3.539503965372682*^9, 3.539503981806921*^9}, 3.5437422365340977`*^9, {
   3.543742273461308*^9, 3.543742282304641*^9}, {3.54374242766107*^9, 
   3.543742464782939*^9}, {3.545976250734681*^9, 3.545976264988306*^9}, {
   3.5459778087341423`*^9, 3.545977811700728*^9}, {3.555418631752187*^9, 
   3.555418681218062*^9}, {3.5611932682282457`*^9, 3.561193269644725*^9}, {
   3.561796145217959*^9, 3.561796155273519*^9}, {3.5640679510476027`*^9, 
   3.5640679738397207`*^9}, {3.584824402939752*^9, 3.584824412547453*^9}, 
   3.649950348292794*^9, {3.649950418981851*^9, 3.649950439229207*^9}}],

Cell[BoxData[
 RowBox[{"\[IndentingNewLine]", 
  RowBox[{"(*", "BK", "*)"}], "\[IndentingNewLine]", 
  RowBox[{
   RowBox[{
    RowBox[{"\[Delta]o1", "=", "0.016"}], ";", 
    RowBox[{"\[Delta]o2", "=", "0.114"}], ";", 
    RowBox[{"\[Delta]o3", "=", "1.98"}], ";", 
    RowBox[{"\[Delta]o4", "=", "3.76"}], ";", 
    RowBox[{"\[Delta]o5", "=", "57.12"}], ";"}], "\[IndentingNewLine]", 
   RowBox[{
    RowBox[{"\[Gamma]o1", "=", "7452.3"}], ";", 
    RowBox[{"\[Gamma]o2", "=", "4121.4"}], ";", 
    RowBox[{"\[Gamma]o3", "=", "5645.8"}], ";", 
    RowBox[{"\[Gamma]o4", "=", "851.0"}], ";", 
    RowBox[{"\[Gamma]o5", "=", "1025.0"}], ";"}], "\n", 
   RowBox[{
    RowBox[{"z\[Gamma]", "=", ".1"}], ";", 
    RowBox[{"zl", "=", ".41"}], ";", 
    RowBox[{"z\[Delta]", "=", 
     RowBox[{"zl", "-", "z\[Gamma]"}]}], ";", 
    RowBox[{"zj", "=", ".58"}], ";"}], "\[IndentingNewLine]", 
   RowBox[{
    RowBox[{"vhc", "=", "151.0"}], ";", 
    RowBox[{"vho", "=", "27.0"}], ";"}], "\[IndentingNewLine]", 
   RowBox[{
    RowBox[{"l", "=", 
     RowBox[{"2.2", "*", 
      RowBox[{"10", "^", 
       RowBox[{"-", "6.0"}]}]}]}], ";"}], "\n", 
   RowBox[{
    RowBox[{"kc", "=", "3.71"}], ";", 
    RowBox[{"ko", "=", "0.88"}], ";"}], "\n", "\[IndentingNewLine]", 
   RowBox[{
    RowBox[{"\[Delta]x1", "=", 
     RowBox[{"\[Delta]o1", " ", 
      RowBox[{"Exp", "[", 
       RowBox[{"z\[Delta]", "*", "f", "*", 
        RowBox[{
         RowBox[{"vv", "[", "t", "]"}], "/", 
         RowBox[{"(", 
          RowBox[{"r", "*", "Temp"}], ")"}]}]}], "]"}]}]}], ";"}], 
   "\[IndentingNewLine]", 
   RowBox[{
    RowBox[{"\[Delta]x2", "=", 
     RowBox[{"\[Delta]o2", " ", 
      RowBox[{"Exp", "[", 
       RowBox[{"z\[Delta]", "*", "f", "*", 
        RowBox[{
         RowBox[{"vv", "[", "t", "]"}], "/", 
         RowBox[{"(", 
          RowBox[{"r", "*", "Temp"}], ")"}]}]}], "]"}]}]}], ";"}], 
   "\[IndentingNewLine]", 
   RowBox[{
    RowBox[{"\[Delta]x3", "=", 
     RowBox[{"\[Delta]o3", " ", 
      RowBox[{"Exp", "[", 
       RowBox[{"z\[Delta]", "*", "f", "*", 
        RowBox[{
         RowBox[{"vv", "[", "t", "]"}], "/", 
         RowBox[{"(", 
          RowBox[{"r", "*", "Temp"}], ")"}]}]}], "]"}]}]}], ";"}], 
   "\[IndentingNewLine]", 
   RowBox[{
    RowBox[{"\[Delta]x4", "=", 
     RowBox[{"\[Delta]o4", " ", 
      RowBox[{"Exp", "[", 
       RowBox[{"z\[Delta]", "*", "f", "*", 
        RowBox[{
         RowBox[{"vv", "[", "t", "]"}], "/", 
         RowBox[{"(", 
          RowBox[{"r", "*", "Temp"}], ")"}]}]}], "]"}]}]}], ";"}], 
   "\[IndentingNewLine]", 
   RowBox[{
    RowBox[{"\[Delta]x5", "=", 
     RowBox[{"\[Delta]o5", " ", 
      RowBox[{"Exp", "[", 
       RowBox[{"z\[Delta]", "*", "f", "*", 
        RowBox[{
         RowBox[{"vv", "[", "t", "]"}], "/", 
         RowBox[{"(", 
          RowBox[{"r", "*", "Temp"}], ")"}]}]}], "]"}]}]}], ";"}], "\n", 
   RowBox[{
    RowBox[{"\[Gamma]x1", "=", 
     RowBox[{"\[Gamma]o1", " ", 
      RowBox[{"Exp", "[", 
       RowBox[{"z\[Gamma]", "*", "f", "*", 
        RowBox[{
         RowBox[{"vv", "[", "t", "]"}], "/", 
         RowBox[{"(", 
          RowBox[{"r", "*", "Temp"}], ")"}]}]}], "]"}]}]}], ";"}], 
   "\[IndentingNewLine]", 
   RowBox[{
    RowBox[{"\[Gamma]x2", "=", 
     RowBox[{"\[Gamma]o2", " ", 
      RowBox[{"Exp", "[", 
       RowBox[{"z\[Gamma]", "*", "f", "*", 
        RowBox[{
         RowBox[{"vv", "[", "t", "]"}], "/", 
         RowBox[{"(", 
          RowBox[{"r", "*", "Temp"}], ")"}]}]}], "]"}]}]}], ";"}], 
   "\[IndentingNewLine]", 
   RowBox[{
    RowBox[{"\[Gamma]x3", "=", 
     RowBox[{"\[Gamma]o3", " ", 
      RowBox[{"Exp", "[", 
       RowBox[{"z\[Gamma]", "*", "f", "*", 
        RowBox[{
         RowBox[{"vv", "[", "t", "]"}], "/", 
         RowBox[{"(", 
          RowBox[{"r", "*", "Temp"}], ")"}]}]}], "]"}]}]}], ";"}], 
   "\[IndentingNewLine]", 
   RowBox[{
    RowBox[{"\[Gamma]x4", "=", 
     RowBox[{"\[Gamma]o4", " ", 
      RowBox[{"Exp", "[", 
       RowBox[{"z\[Gamma]", "*", "f", "*", 
        RowBox[{
         RowBox[{"vv", "[", "t", "]"}], "/", 
         RowBox[{"(", 
          RowBox[{"r", "*", "Temp"}], ")"}]}]}], "]"}]}]}], ";"}], 
   "\[IndentingNewLine]", 
   RowBox[{
    RowBox[{"\[Gamma]x5", "=", 
     RowBox[{"\[Gamma]o5", " ", 
      RowBox[{"Exp", "[", 
       RowBox[{"z\[Gamma]", "*", "f", "*", 
        RowBox[{
         RowBox[{"vv", "[", "t", "]"}], "/", 
         RowBox[{"(", 
          RowBox[{"r", "*", "Temp"}], ")"}]}]}], "]"}]}]}], ";"}], "\n", 
   "\[IndentingNewLine]", 
   RowBox[{
    RowBox[{"jc", "=", 
     RowBox[{"Exp", "[", 
      RowBox[{"zj", " ", "f", "  ", 
       RowBox[{
        RowBox[{"(", 
         RowBox[{
          RowBox[{"vv", "[", "t", "]"}], "-", "vhc"}], ")"}], "/", 
        RowBox[{"(", 
         RowBox[{"r", "*", "Temp"}], ")"}]}]}], "]"}]}], ";"}], "\n", 
   RowBox[{
    RowBox[{"jo", "=", 
     RowBox[{"Exp", "[", 
      RowBox[{"zj", " ", "f", "  ", 
       RowBox[{
        RowBox[{"(", 
         RowBox[{
          RowBox[{"vv", "[", "t", "]"}], "-", "vho"}], ")"}], "/", 
        RowBox[{"(", 
         RowBox[{"r", "*", "Temp"}], ")"}]}]}], "]"}]}], ";"}], "\n", 
   RowBox[{
    RowBox[{"fco", "=", 
     RowBox[{"1.", "/", 
      RowBox[{"(", 
       RowBox[{"1.0", "+", 
        RowBox[{"(", 
         RowBox[{"4.0", " ", "jc"}], ")"}], "+", 
        RowBox[{"(", 
         RowBox[{"6.0", 
          RowBox[{"jc", "^", "2.0"}]}], ")"}], "+", 
        RowBox[{"(", 
         RowBox[{"4.0", " ", 
          RowBox[{"jc", "^", "3.0"}]}], ")"}], "+", 
        RowBox[{"jc", "^", "4.0"}]}], ")"}]}]}], ";"}], "\n", 
   RowBox[{
    RowBox[{"fc1", "=", 
     RowBox[{"4.0", 
      RowBox[{"jc", "/", 
       RowBox[{"(", 
        RowBox[{"1.0", "+", 
         RowBox[{"(", 
          RowBox[{"4.0", "jc"}], ")"}], "+", 
         RowBox[{"(", 
          RowBox[{"6.0", 
           RowBox[{"jc", "^", "2.0"}]}], ")"}], "+", 
         RowBox[{"(", 
          RowBox[{"4.0", 
           RowBox[{"jc", "^", "3.0"}]}], ")"}], "+", 
         RowBox[{"jc", "^", "4.0"}]}], ")"}]}]}]}], ";"}], "\n", 
   RowBox[{
    RowBox[{"fc2", "=", 
     RowBox[{"6.0", 
      RowBox[{
       RowBox[{"jc", "^", "2.0"}], "/", 
       RowBox[{"(", 
        RowBox[{"1.0", "+", 
         RowBox[{"(", 
          RowBox[{"4.0", "jc"}], ")"}], "+", 
         RowBox[{"(", 
          RowBox[{"6.0", 
           RowBox[{"jc", "^", "2.0"}]}], ")"}], "+", 
         RowBox[{"(", 
          RowBox[{"4.0", 
           RowBox[{"jc", "^", "3.0"}]}], ")"}], "+", 
         RowBox[{"jc", "^", "4.0"}]}], ")"}]}]}]}], ";"}], "\n", 
   RowBox[{
    RowBox[{"fc3", "=", 
     RowBox[{"4.0", 
      RowBox[{
       RowBox[{"jc", "^", "3.0"}], "/", 
       RowBox[{"(", 
        RowBox[{"1", "+", 
         RowBox[{"(", 
          RowBox[{"4.0", "*", "jc"}], ")"}], "+", 
         RowBox[{"(", 
          RowBox[{"6.0", "*", 
           RowBox[{"jc", "^", "2.0"}]}], ")"}], "+", 
         RowBox[{"(", 
          RowBox[{"4.0", "*", 
           RowBox[{"jc", "^", "3.0"}]}], ")"}], "+", 
         RowBox[{"jc", "^", "4.0"}]}], ")"}]}]}]}], ";"}], "\n", 
   RowBox[{
    RowBox[{"fc4", "=", 
     RowBox[{
      RowBox[{"jc", "^", "4.0"}], "/", 
      RowBox[{"(", 
       RowBox[{"1", "+", 
        RowBox[{"(", 
         RowBox[{"4.0", "jc"}], ")"}], "+", 
        RowBox[{"(", 
         RowBox[{"6.0", 
          RowBox[{"jc", "^", "2.0"}]}], ")"}], "+", 
        RowBox[{"(", 
         RowBox[{"4.0", 
          RowBox[{"jc", "^", "3.0"}]}], ")"}], "+", 
        RowBox[{"jc", "^", "4.0"}]}], ")"}]}]}], ";"}], "\n", 
   RowBox[{
    RowBox[{"\[Delta]", "=", 
     RowBox[{
      RowBox[{"(", 
       RowBox[{"\[Delta]x1", "*", "fco"}], ")"}], "+", 
      RowBox[{"(", 
       RowBox[{"\[Delta]x2", "*", "fc1"}], ")"}], "+", 
      RowBox[{"(", 
       RowBox[{"\[Delta]x3", "*", "fc2"}], ")"}], "+", 
      RowBox[{"(", 
       RowBox[{"\[Delta]x4", "*", " ", "fc3"}], ")"}], "+", 
      RowBox[{"(", 
       RowBox[{"\[Delta]x5", "*", "fc4"}], ")"}]}]}], ";"}], "\n", 
   RowBox[{
    RowBox[{"foo", "=", 
     RowBox[{"1.0", "/", 
      RowBox[{"(", 
       RowBox[{"1.0", "+", 
        RowBox[{"(", 
         RowBox[{"4.0", "jo"}], ")"}], "+", 
        RowBox[{"(", 
         RowBox[{"6.0", 
          RowBox[{"jo", "^", "2"}]}], ")"}], "+", 
        RowBox[{"(", 
         RowBox[{"4.0", 
          RowBox[{"jo", "^", "3.0"}]}], ")"}], "+", 
        RowBox[{"jo", "^", "4.0"}]}], ")"}]}]}], ";"}], "\n", 
   RowBox[{
    RowBox[{"fo1", "=", 
     RowBox[{"4.0", 
      RowBox[{"jo", "/", 
       RowBox[{"(", 
        RowBox[{"1.0", "+", 
         RowBox[{"(", 
          RowBox[{"4.0", "jo"}], ")"}], "+", 
         RowBox[{"(", 
          RowBox[{"6.0", 
           RowBox[{"jo", "^", "2.0"}]}], ")"}], "+", 
         RowBox[{"(", 
          RowBox[{"4.0", "*", 
           RowBox[{"jo", "^", "3.0"}]}], ")"}], "+", 
         RowBox[{"jo", "^", "4.0"}]}], ")"}]}]}]}], ";"}], "\n", 
   RowBox[{
    RowBox[{"fo2", "=", 
     RowBox[{"6.0", 
      RowBox[{
       RowBox[{"jo", "^", "2.0"}], "/", 
       RowBox[{"(", 
        RowBox[{"1.0", "+", 
         RowBox[{"(", 
          RowBox[{"4.0", "jo"}], ")"}], "+", 
         RowBox[{"(", 
          RowBox[{"6.0", "*", 
           RowBox[{"jo", "^", "2.0"}]}], ")"}], "+", 
         RowBox[{"(", 
          RowBox[{"4.0", 
           RowBox[{"jo", "^", "3.0"}]}], ")"}], "+", 
         RowBox[{"jo", "^", "4.0"}]}], ")"}]}]}]}], ";"}], "\n", 
   RowBox[{
    RowBox[{"fo3", "=", 
     RowBox[{"4.0", 
      RowBox[{
       RowBox[{"jo", "^", "3.0"}], "/", 
       RowBox[{"(", 
        RowBox[{"1.0", "+", 
         RowBox[{"(", 
          RowBox[{"4.0", "jo"}], ")"}], "+", 
         RowBox[{"(", 
          RowBox[{"6.0", "*", 
           RowBox[{"jo", "^", "2.0"}]}], ")"}], "+", 
         RowBox[{"(", 
          RowBox[{"4.0", "*", 
           RowBox[{"jo", "^", "3.0"}]}], ")"}], "+", 
         RowBox[{"jo", "^", "4.0"}]}], ")"}]}]}]}], ";"}], "\n", 
   RowBox[{
    RowBox[{"fo4", "=", 
     RowBox[{
      RowBox[{"jo", "^", "4.0"}], "/", 
      RowBox[{"(", 
       RowBox[{"1.0", "+", 
        RowBox[{"(", 
         RowBox[{"4.0", "jo"}], ")"}], "+", 
        RowBox[{"(", 
         RowBox[{"6.0", "*", 
          RowBox[{"jo", "^", "2.0"}]}], ")"}], "+", 
        RowBox[{"(", 
         RowBox[{"4.0", "*", 
          RowBox[{"jo", "^", "3.0"}]}], ")"}], "+", 
        RowBox[{"jo", "^", "4.0"}]}], ")"}]}]}], ";"}], "\n", 
   RowBox[{
    RowBox[{"\[Gamma]", "=", 
     RowBox[{
      RowBox[{"(", 
       RowBox[{"\[Gamma]x1", "*", "foo"}], ")"}], "+", 
      RowBox[{"(", 
       RowBox[{"\[Gamma]x2", "*", "fo1"}], ")"}], "+", 
      RowBox[{"(", 
       RowBox[{"\[Gamma]x3", "*", "fo2"}], ")"}], "+", 
      RowBox[{"(", 
       RowBox[{"\[Gamma]x4", "*", "fo3"}], ")"}], "+", 
      RowBox[{"(", 
       RowBox[{"\[Gamma]x5", "*", "fo4"}], ")"}]}]}], ";"}], 
   "\[IndentingNewLine]", 
   RowBox[{
    RowBox[{"pBKss", "=", 
     RowBox[{"(", 
      RowBox[{"1", "/", 
       RowBox[{"(", 
        RowBox[{"1", "+", 
         RowBox[{
          RowBox[{"(", 
           RowBox[{
            RowBox[{"(", 
             RowBox[{"(", 
              RowBox[{
               RowBox[{"(", 
                RowBox[{"1", "+", 
                 RowBox[{"Exp", "[", 
                  RowBox[{"zj", "*", "f", "*", 
                   RowBox[{
                    RowBox[{"(", 
                    RowBox[{
                    RowBox[{"vv", "[", "t", "]"}], "-", "vhc"}], ")"}], "/", 
                    RowBox[{"(", 
                    RowBox[{"r", "*", "Temp"}], ")"}]}]}], "]"}]}], ")"}], 
               "/", 
               RowBox[{"(", 
                RowBox[{"1", "+", 
                 RowBox[{"Exp", "[", 
                  RowBox[{"zj", " ", "f", 
                   RowBox[{
                    RowBox[{"(", 
                    RowBox[{
                    RowBox[{"vv", "[", "t", "]"}], "-", "vho"}], ")"}], "/", 
                    RowBox[{"(", 
                    RowBox[{"r", "*", "Temp"}], ")"}]}]}], "]"}]}], ")"}]}], 
              ")"}], ")"}], "^", "4"}], ")"}], "*", 
          RowBox[{"(", 
           RowBox[{
            RowBox[{"(", 
             RowBox[{
              RowBox[{"(", 
               RowBox[{"1", "+", 
                RowBox[{"(", 
                 RowBox[{"Caimicro", "/", "kc"}], ")"}]}], ")"}], "/", 
              RowBox[{"(", 
               RowBox[{"1", "+", 
                RowBox[{"(", 
                 RowBox[{"Caimicro", "/", "ko"}], ")"}]}], ")"}]}], ")"}], 
            "^", "8"}], ")"}], "*", 
          RowBox[{"(", 
           RowBox[{"1", "/", "l"}], ")"}], 
          RowBox[{"Exp", "[", 
           RowBox[{
            RowBox[{"-", "zl"}], "*", "f", "*", 
            RowBox[{
             RowBox[{"vv", "[", "t", "]"}], "/", 
             RowBox[{"(", 
              RowBox[{"r", "*", "Temp"}], ")"}]}]}], "]"}]}]}], ")"}]}], 
      ")"}]}], ";"}], "\[IndentingNewLine]", "\[IndentingNewLine]", 
   RowBox[{"(*", 
    RowBox[{"Time", " ", "Constant"}], "*)"}], "\n", 
   RowBox[{
    RowBox[{"\[Tau]BK", "=", 
     RowBox[{"1000", "/", 
      RowBox[{"(", 
       RowBox[{"\[Delta]", "+", "\[Gamma]"}], ")"}]}]}], ";", 
    RowBox[{"(*", 
     RowBox[{"from", " ", "sec", " ", "to", " ", "ms"}], "*)"}], 
    "\[IndentingNewLine]", 
    RowBox[{"(*", 
     RowBox[{"Initial", " ", "conditions"}], "*)"}], "\[IndentingNewLine]", 
    "\[IndentingNewLine]", 
    RowBox[{"(*", 
     RowBox[{"current", " ", "by", " ", "BK"}], "*)"}], "\[IndentingNewLine]", 
    RowBox[{"VarBK", "=", 
     RowBox[{"NDSolve", "[", 
      RowBox[{
       RowBox[{"{", 
        RowBox[{
         RowBox[{
          RowBox[{
           RowBox[{"pBK", "'"}], "[", "t", "]"}], "\[Equal]", 
          RowBox[{
           RowBox[{"(", 
            RowBox[{"pBKss", "-", " ", 
             RowBox[{"pBK", "[", "t", "]"}]}], ")"}], "/", "\[Tau]BK"}]}], 
         ",", 
         RowBox[{
          RowBox[{"pBK", "[", "18", "]"}], "\[Equal]", "0.000001"}]}], "}"}], 
       ",", 
       RowBox[{"{", "pBK", "}"}], ",", 
       RowBox[{"{", 
        RowBox[{"t", ",", "18", ",", "8000"}], "}"}], ",", 
       RowBox[{"MaxSteps", "\[Rule]", "Infinity"}]}], "]"}]}], ";"}], 
   "\[IndentingNewLine]", 
   RowBox[{
    RowBox[{"IBK", "=", 
     RowBox[{"(", 
      RowBox[{"289", " ", 
       RowBox[{"(", 
        RowBox[{
         RowBox[{"pBK", "[", "t", "]"}], "/.", "VarBK"}], ")"}], 
       RowBox[{"(", 
        RowBox[{
         RowBox[{"vv", "[", "t", "]"}], "-", "EK"}], ")"}]}], ")"}]}], ";"}], 
   "\[IndentingNewLine]", "\[IndentingNewLine]"}]}]], "Input",
 CellChangeTimes->{{3.5096453438511333`*^9, 3.509645363609708*^9}, {
   3.509645408778507*^9, 3.509645419722732*^9}, 3.509645739164765*^9, {
   3.5096457698962708`*^9, 3.509645791276585*^9}, {3.509645841778257*^9, 
   3.509645952359602*^9}, {3.5096460300568933`*^9, 3.5096461056878767`*^9}, {
   3.509646181101471*^9, 3.5096461878015003`*^9}, {3.5096462273218727`*^9, 
   3.509646263294693*^9}, 3.5096464442813787`*^9, {3.509646493965711*^9, 
   3.509646503549*^9}, {3.509646885875348*^9, 3.509646897348485*^9}, {
   3.509649305524074*^9, 3.5096493671417847`*^9}, 3.509649498648439*^9, {
   3.5096495438435593`*^9, 3.5096495584181967`*^9}, {3.509694809448822*^9, 
   3.5096948175476923`*^9}, {3.509741363648341*^9, 3.509741400454584*^9}, 
   3.511628754881651*^9, {3.514120952542185*^9, 3.514120990756071*^9}, {
   3.514121766171101*^9, 3.514121813656559*^9}, {3.514121877959165*^9, 
   3.514121886132125*^9}, {3.514123137912794*^9, 3.514123369113064*^9}, {
   3.514123547137849*^9, 3.514123627694116*^9}, {3.5177227703808603`*^9, 
   3.517722780748001*^9}, {3.5183320269917603`*^9, 3.518332056821559*^9}, {
   3.518851471224688*^9, 3.5188514777558193`*^9}, {3.5188609141125097`*^9, 
   3.518860940248232*^9}, {3.5201486721195507`*^9, 3.520148681245138*^9}, 
   3.522316097649946*^9, {3.523775927782366*^9, 3.5237759348105793`*^9}, {
   3.538892068298894*^9, 3.5388920803550386`*^9}, {3.543742505864237*^9, 
   3.543742521075036*^9}, {3.543742572907496*^9, 3.5437426055254307`*^9}, {
   3.5457607239727507`*^9, 3.545760729763989*^9}, {3.545813208620593*^9, 
   3.54581321600251*^9}, {3.555442417406917*^9, 3.555442523369974*^9}, {
   3.5554425549725323`*^9, 3.555442637074078*^9}, {3.555442797505769*^9, 
   3.555442803064674*^9}, {3.5555274521147003`*^9, 3.555527456163341*^9}, {
   3.561193312904551*^9, 3.5611933307592793`*^9}, {3.561584381222537*^9, 
   3.561584411977786*^9}, {3.564067987406492*^9, 3.564068054622881*^9}, {
   3.5848244390404587`*^9, 3.584824466573701*^9}, {3.649777766325992*^9, 
   3.6497777937229643`*^9}, 3.6499504562975073`*^9}],

Cell[BoxData[
 RowBox[{
  RowBox[{"(*", 
   RowBox[{
    RowBox[{
     RowBox[{"BK", " ", "KCNMB1", " ", "alpha"}], "+", 
     RowBox[{"beta1", " ", "subunit"}]}], ",", 
    RowBox[{
     RowBox[{
      RowBox[{
       RowBox[{"increases", " ", "Ca2"}], "+", " ", 
       RowBox[{"sensitivity", " ", "in", " ", "Ca2"}], "+"}], " ", ">", 
      RowBox[{"300", " ", "nm"}]}], ";", 
     RowBox[{"decreases", " ", "voltage", " ", "dependence"}]}]}], "*)"}], 
  "\[IndentingNewLine]", 
  RowBox[{
   RowBox[{
    RowBox[{"\[Delta]o1\[Beta]1", "=", "0.003"}], ";", 
    RowBox[{"\[Delta]o2\[Beta]1", "=", "0.007"}], ";", 
    RowBox[{"\[Delta]o3\[Beta]1", "=", "0.198"}], ";", 
    RowBox[{"\[Delta]o4\[Beta]1", "=", "1.251"}], ";", 
    RowBox[{"\[Delta]o5\[Beta]1", "=", "4.934"}], ";"}], 
   "\[IndentingNewLine]", 
   RowBox[{
    RowBox[{"\[Gamma]o1\[Beta]1", "=", "931.7"}], ";", 
    RowBox[{"\[Gamma]o2\[Beta]1", "=", "213.2"}], ";", 
    RowBox[{"\[Gamma]o3\[Beta]1", "=", "547.8"}], ";", 
    RowBox[{"\[Gamma]o4\[Beta]1", "=", "333.5"}], ";", 
    RowBox[{"\[Gamma]o5\[Beta]1", "=", "126.7"}], ";"}], "\n", 
   RowBox[{
    RowBox[{"z\[Gamma]\[Beta]1", "=", ".17"}], ";", 
    RowBox[{"zl\[Beta]1", "=", ".46"}], ";", 
    RowBox[{"z\[Delta]\[Beta]1", "=", 
     RowBox[{"zl\[Beta]1", "-", "z\[Gamma]\[Beta]1"}]}], ";", 
    RowBox[{"zj\[Beta]1", "=", ".57"}], ";"}], "\[IndentingNewLine]", 
   RowBox[{
    RowBox[{"vhc\[Beta]1", "=", "80.0"}], ";", 
    RowBox[{"vho\[Beta]1", "=", 
     RowBox[{"-", "34.0"}]}], ";"}], "\[IndentingNewLine]", 
   RowBox[{
    RowBox[{"l\[Beta]1", "=", 
     RowBox[{"2.5", "*", 
      RowBox[{"10.0", "^", 
       RowBox[{"-", "6.0"}]}]}]}], ";"}], "\n", 
   RowBox[{
    RowBox[{"kc\[Beta]1", "=", "4.72"}], ";", 
    RowBox[{"ko\[Beta]1", "=", "0.82"}], ";"}], "\n", "\[IndentingNewLine]", 
   RowBox[{
    RowBox[{"\[Delta]x1\[Beta]1", "=", 
     RowBox[{"\[Delta]o1\[Beta]1", " ", 
      RowBox[{"Exp", "[", 
       RowBox[{"z\[Delta]\[Beta]1", "*", "f", "*", 
        RowBox[{
         RowBox[{"vv", "[", "t", "]"}], "/", 
         RowBox[{"(", 
          RowBox[{"r", "*", "Temp"}], ")"}]}]}], "]"}]}]}], ";"}], 
   "\[IndentingNewLine]", 
   RowBox[{
    RowBox[{"\[Delta]x2\[Beta]1", "=", 
     RowBox[{"\[Delta]o2\[Beta]1", " ", 
      RowBox[{"Exp", "[", 
       RowBox[{"z\[Delta]\[Beta]1", "*", "f", "*", 
        RowBox[{
         RowBox[{"vv", "[", "t", "]"}], "/", 
         RowBox[{"(", 
          RowBox[{"r", "*", "Temp"}], ")"}]}]}], "]"}]}]}], ";"}], 
   "\[IndentingNewLine]", 
   RowBox[{
    RowBox[{"\[Delta]x3\[Beta]1", "=", 
     RowBox[{"\[Delta]o3\[Beta]1", " ", 
      RowBox[{"Exp", "[", 
       RowBox[{"z\[Delta]\[Beta]1", "*", "f", "*", 
        RowBox[{
         RowBox[{"vv", "[", "t", "]"}], "/", 
         RowBox[{"(", 
          RowBox[{"r", "*", "Temp"}], ")"}]}]}], "]"}]}]}], ";"}], 
   "\[IndentingNewLine]", 
   RowBox[{
    RowBox[{"\[Delta]x4\[Beta]1", "=", 
     RowBox[{"\[Delta]o4\[Beta]1", " ", 
      RowBox[{"Exp", "[", 
       RowBox[{"z\[Delta]\[Beta]1", "*", "f", "*", 
        RowBox[{
         RowBox[{"vv", "[", "t", "]"}], "/", 
         RowBox[{"(", 
          RowBox[{"r", "*", "Temp"}], ")"}]}]}], "]"}]}]}], ";"}], 
   "\[IndentingNewLine]", 
   RowBox[{
    RowBox[{"\[Delta]x5\[Beta]1", "=", 
     RowBox[{"\[Delta]o5\[Beta]1", " ", 
      RowBox[{"Exp", "[", 
       RowBox[{"z\[Delta]\[Beta]1", "*", "f", "*", 
        RowBox[{
         RowBox[{"vv", "[", "t", "]"}], "/", 
         RowBox[{"(", 
          RowBox[{"r", "*", "Temp"}], ")"}]}]}], "]"}]}]}], ";"}], "\n", 
   RowBox[{
    RowBox[{"\[Gamma]x1\[Beta]1", "=", 
     RowBox[{"\[Gamma]o1\[Beta]1", " ", 
      RowBox[{"Exp", "[", 
       RowBox[{"z\[Gamma]\[Beta]1", "*", "f", "*", 
        RowBox[{
         RowBox[{"vv", "[", "t", "]"}], "/", 
         RowBox[{"(", 
          RowBox[{"r", "*", "Temp"}], ")"}]}]}], "]"}]}]}], ";"}], 
   "\[IndentingNewLine]", 
   RowBox[{
    RowBox[{"\[Gamma]x2\[Beta]1", "=", 
     RowBox[{"\[Gamma]o2\[Beta]1", " ", 
      RowBox[{"Exp", "[", 
       RowBox[{"z\[Gamma]\[Beta]1", "*", "f", "*", 
        RowBox[{
         RowBox[{"vv", "[", "t", "]"}], "/", 
         RowBox[{"(", 
          RowBox[{"r", "*", "Temp"}], ")"}]}]}], "]"}]}]}], ";"}], 
   "\[IndentingNewLine]", 
   RowBox[{
    RowBox[{"\[Gamma]x3\[Beta]1", "=", 
     RowBox[{"\[Gamma]o3\[Beta]1", " ", 
      RowBox[{"Exp", "[", 
       RowBox[{"z\[Gamma]\[Beta]1", "*", "f", "*", 
        RowBox[{
         RowBox[{"vv", "[", "t", "]"}], "/", 
         RowBox[{"(", 
          RowBox[{"r", "*", "Temp"}], ")"}]}]}], "]"}]}]}], ";"}], 
   "\[IndentingNewLine]", 
   RowBox[{
    RowBox[{"\[Gamma]x4\[Beta]1", "=", 
     RowBox[{"\[Gamma]o4\[Beta]1", " ", 
      RowBox[{"Exp", "[", 
       RowBox[{"z\[Gamma]\[Beta]1", "*", "f", "*", 
        RowBox[{
         RowBox[{"vv", "[", "t", "]"}], "/", 
         RowBox[{"(", 
          RowBox[{"r", "*", "Temp"}], ")"}]}]}], "]"}]}]}], ";"}], 
   "\[IndentingNewLine]", 
   RowBox[{
    RowBox[{"\[Gamma]x5\[Beta]1", "=", 
     RowBox[{"\[Gamma]o5\[Beta]1", " ", 
      RowBox[{"Exp", "[", 
       RowBox[{"z\[Gamma]\[Beta]1", "*", "f", "*", 
        RowBox[{
         RowBox[{"vv", "[", "t", "]"}], "/", 
         RowBox[{"(", 
          RowBox[{"r", "*", "Temp"}], ")"}]}]}], "]"}]}]}], ";"}], "\n", 
   "\[IndentingNewLine]", 
   RowBox[{
    RowBox[{"jc\[Beta]1", "=", 
     RowBox[{"Exp", "[", 
      RowBox[{"zj\[Beta]1", " ", "f", "  ", 
       RowBox[{
        RowBox[{"(", 
         RowBox[{
          RowBox[{"vv", "[", "t", "]"}], "-", "vhc\[Beta]1"}], ")"}], "/", 
        RowBox[{"(", 
         RowBox[{"r", "*", "Temp"}], ")"}]}]}], "]"}]}], ";"}], "\n", 
   RowBox[{
    RowBox[{"jo\[Beta]1", "=", 
     RowBox[{"Exp", "[", 
      RowBox[{"zj\[Beta]1", " ", "f", "  ", 
       RowBox[{
        RowBox[{"(", 
         RowBox[{
          RowBox[{"vv", "[", "t", "]"}], "-", "vho\[Beta]1"}], ")"}], "/", 
        RowBox[{"(", 
         RowBox[{"r", "*", "Temp"}], ")"}]}]}], "]"}]}], ";"}], "\n", 
   RowBox[{
    RowBox[{"fco\[Beta]1", "=", 
     RowBox[{"1.", "/", 
      RowBox[{"(", 
       RowBox[{"1.0", "+", 
        RowBox[{"(", 
         RowBox[{"4.0", " ", "jc\[Beta]1"}], ")"}], "+", 
        RowBox[{"(", 
         RowBox[{"6.0", 
          RowBox[{"jc\[Beta]1", "^", "2.0"}]}], ")"}], "+", 
        RowBox[{"(", 
         RowBox[{"4.0", " ", 
          RowBox[{"jc\[Beta]1", "^", "3.0"}]}], ")"}], "+", 
        RowBox[{"jc\[Beta]1", "^", "4.0"}]}], ")"}]}]}], ";"}], "\n", 
   RowBox[{
    RowBox[{"fc1\[Beta]1", "=", 
     RowBox[{"4.0", 
      RowBox[{"jc\[Beta]1", "/", 
       RowBox[{"(", 
        RowBox[{"1.0", "+", 
         RowBox[{"(", 
          RowBox[{"4.0", " ", "jc\[Beta]1"}], ")"}], "+", 
         RowBox[{"(", 
          RowBox[{"6.0", 
           RowBox[{"jc\[Beta]1", "^", "2.0"}]}], ")"}], "+", 
         RowBox[{"(", 
          RowBox[{"4.0", " ", 
           RowBox[{"jc\[Beta]1", "^", "3.0"}]}], ")"}], "+", 
         RowBox[{"jc\[Beta]1", "^", "4.0"}]}], ")"}]}]}]}], ";"}], "\n", 
   RowBox[{
    RowBox[{"fc2\[Beta]1", "=", 
     RowBox[{"6.0", 
      RowBox[{
       RowBox[{"jc\[Beta]1", "^", "2.0"}], "/", 
       RowBox[{"(", 
        RowBox[{"1.0", "+", 
         RowBox[{"(", 
          RowBox[{"4.0", " ", "jc\[Beta]1"}], ")"}], "+", 
         RowBox[{"(", 
          RowBox[{"6.0", 
           RowBox[{"jc\[Beta]1", "^", "2.0"}]}], ")"}], "+", 
         RowBox[{"(", 
          RowBox[{"4.0", " ", 
           RowBox[{"jc\[Beta]1", "^", "3.0"}]}], ")"}], "+", 
         RowBox[{"jc\[Beta]1", "^", "4.0"}]}], ")"}]}]}]}], ";"}], "\n", 
   RowBox[{
    RowBox[{"fc3\[Beta]1", "=", 
     RowBox[{"4.0", 
      RowBox[{
       RowBox[{"jc\[Beta]1", "^", "3."}], "/", 
       RowBox[{"(", 
        RowBox[{"1.0", "+", 
         RowBox[{"(", 
          RowBox[{"4.0", " ", "jc\[Beta]1"}], ")"}], "+", 
         RowBox[{"(", 
          RowBox[{"6.0", 
           RowBox[{"jc\[Beta]1", "^", "2.0"}]}], ")"}], "+", 
         RowBox[{"(", 
          RowBox[{"4.0", " ", 
           RowBox[{"jc\[Beta]1", "^", "3.0"}]}], ")"}], "+", 
         RowBox[{"jc\[Beta]1", "^", "4.0"}]}], ")"}]}]}]}], ";"}], "\n", 
   RowBox[{
    RowBox[{"fc4\[Beta]1", "=", 
     RowBox[{
      RowBox[{"jc\[Beta]1", "^", "4.0"}], "/", 
      RowBox[{"(", 
       RowBox[{"1.0", "+", 
        RowBox[{"(", 
         RowBox[{"4.0", " ", "jc\[Beta]1"}], ")"}], "+", 
        RowBox[{"(", 
         RowBox[{"6.0", 
          RowBox[{"jc\[Beta]1", "^", "2.0"}]}], ")"}], "+", 
        RowBox[{"(", 
         RowBox[{"4.0", " ", 
          RowBox[{"jc\[Beta]1", "^", "3.0"}]}], ")"}], "+", 
        RowBox[{"jc\[Beta]1", "^", "4.0"}]}], ")"}]}]}], ";"}], "\n", 
   RowBox[{
    RowBox[{"\[Delta]\[Beta]1", "=", 
     RowBox[{
      RowBox[{"(", 
       RowBox[{"\[Delta]x1\[Beta]1", "*", "fco\[Beta]1"}], ")"}], "+", 
      RowBox[{"(", 
       RowBox[{"\[Delta]x2\[Beta]1", "*", "fc1\[Beta]1"}], ")"}], "+", 
      RowBox[{"(", 
       RowBox[{"\[Delta]x3\[Beta]1", "*", "fc2\[Beta]1"}], ")"}], "+", 
      RowBox[{"(", 
       RowBox[{"\[Delta]x4\[Beta]1", "*", " ", "fc3\[Beta]1"}], ")"}], "+", 
      RowBox[{"(", 
       RowBox[{"\[Delta]x5\[Beta]1", "*", "fc4\[Beta]1"}], ")"}]}]}], ";"}], 
   "\n", 
   RowBox[{
    RowBox[{"foo\[Beta]1", "=", 
     RowBox[{"1.0", "/", 
      RowBox[{"(", 
       RowBox[{"1.0", "+", 
        RowBox[{"(", 
         RowBox[{"4.0", "jo\[Beta]1"}], ")"}], "+", 
        RowBox[{"(", 
         RowBox[{"6.0", 
          RowBox[{"jo\[Beta]1", "^", "2.0"}]}], ")"}], "+", 
        RowBox[{"(", 
         RowBox[{"4.0", 
          RowBox[{"jo\[Beta]1", "^", "3.0"}]}], ")"}], "+", 
        RowBox[{"jo\[Beta]1", "^", "4.0"}]}], ")"}]}]}], ";"}], "\n", 
   RowBox[{
    RowBox[{"fo1\[Beta]1", "=", 
     RowBox[{"4.0", 
      RowBox[{"jo\[Beta]1", "/", 
       RowBox[{"(", 
        RowBox[{"1.0", "+", 
         RowBox[{"(", 
          RowBox[{"4.0", "jo\[Beta]1"}], ")"}], "+", 
         RowBox[{"(", 
          RowBox[{"6.0", 
           RowBox[{"jo\[Beta]1", "^", "2.0"}]}], ")"}], "+", 
         RowBox[{"(", 
          RowBox[{"4.0", 
           RowBox[{"jo\[Beta]1", "^", "3.0"}]}], ")"}], "+", 
         RowBox[{"jo\[Beta]1", "^", "4.0"}]}], ")"}]}]}]}], ";"}], "\n", 
   RowBox[{
    RowBox[{"fo2\[Beta]1", "=", 
     RowBox[{"6.0", 
      RowBox[{
       RowBox[{"(", 
        RowBox[{"jo\[Beta]1", "^", "2.0"}], ")"}], "/", 
       RowBox[{"(", 
        RowBox[{"1.0", "+", 
         RowBox[{"(", 
          RowBox[{"4.0", "jo\[Beta]1"}], ")"}], "+", 
         RowBox[{"(", 
          RowBox[{"6.0", 
           RowBox[{"jo\[Beta]1", "^", "2.0"}]}], ")"}], "+", 
         RowBox[{"(", 
          RowBox[{"4.0", 
           RowBox[{"jo\[Beta]1", "^", "3.0"}]}], ")"}], "+", 
         RowBox[{"jo\[Beta]1", "^", "4.0"}]}], ")"}]}]}]}], ";"}], "\n", 
   RowBox[{
    RowBox[{"fo3\[Beta]1", "=", 
     RowBox[{"4.0", 
      RowBox[{
       RowBox[{"(", 
        RowBox[{"jo\[Beta]1", "^", "3.0"}], ")"}], "/", 
       RowBox[{"(", 
        RowBox[{"1.0", "+", 
         RowBox[{"(", 
          RowBox[{"4.0", "jo\[Beta]1"}], ")"}], "+", 
         RowBox[{"(", 
          RowBox[{"6.0", 
           RowBox[{"jo\[Beta]1", "^", "2.0"}]}], ")"}], "+", 
         RowBox[{"(", 
          RowBox[{"4.0", 
           RowBox[{"jo\[Beta]1", "^", "3.0"}]}], ")"}], "+", 
         RowBox[{"jo\[Beta]1", "^", "4.0"}]}], ")"}]}]}]}], ";"}], "\n", 
   RowBox[{
    RowBox[{"fo4\[Beta]1", "=", 
     RowBox[{
      RowBox[{"(", 
       RowBox[{"jo\[Beta]1", "^", "4.0"}], ")"}], "/", 
      RowBox[{"(", 
       RowBox[{"1.0", "+", 
        RowBox[{"(", 
         RowBox[{"4.0", "jo\[Beta]1"}], ")"}], "+", 
        RowBox[{"(", 
         RowBox[{"6.0", 
          RowBox[{"jo\[Beta]1", "^", "2.0"}]}], ")"}], "+", 
        RowBox[{"(", 
         RowBox[{"4.0", 
          RowBox[{"jo\[Beta]1", "^", "3.0"}]}], ")"}], "+", 
        RowBox[{"jo\[Beta]1", "^", "4.0"}]}], ")"}]}]}], ";"}], "\n", 
   RowBox[{
    RowBox[{"\[Gamma]\[Beta]1", "=", 
     RowBox[{
      RowBox[{"(", 
       RowBox[{"\[Gamma]x1\[Beta]1", "*", "foo\[Beta]1"}], ")"}], "+", 
      RowBox[{"(", 
       RowBox[{"\[Gamma]x2\[Beta]1", "*", "fo1\[Beta]1"}], ")"}], "+", 
      RowBox[{"(", 
       RowBox[{"\[Gamma]x3\[Beta]1", "*", "fo2\[Beta]1"}], ")"}], "+", 
      RowBox[{"(", 
       RowBox[{"\[Gamma]x4\[Beta]1", "*", "fo3\[Beta]1"}], ")"}], "+", 
      RowBox[{"(", 
       RowBox[{"\[Gamma]x5\[Beta]1", "*", "fo4\[Beta]1"}], ")"}]}]}], ";"}], 
   "\[IndentingNewLine]", 
   RowBox[{
    RowBox[{"pBK\[Beta]1ss", "=", 
     RowBox[{"(", 
      RowBox[{"1", "/", 
       RowBox[{"(", 
        RowBox[{"1", "+", 
         RowBox[{
          RowBox[{"(", 
           RowBox[{
            RowBox[{"(", 
             RowBox[{
              RowBox[{"(", 
               RowBox[{"1", "+", 
                RowBox[{"Exp", "[", 
                 RowBox[{"zj\[Beta]1", "*", "f", "*", 
                  RowBox[{
                   RowBox[{"(", 
                    RowBox[{
                    RowBox[{"vv", "[", "t", "]"}], "-", "vhc\[Beta]1"}], 
                    ")"}], "/", 
                   RowBox[{"(", 
                    RowBox[{"r", "*", "Temp"}], ")"}]}]}], "]"}]}], ")"}], 
              "/", 
              RowBox[{"(", 
               RowBox[{"1", "+", 
                RowBox[{"Exp", "[", 
                 RowBox[{"zj\[Beta]1", " ", "f", 
                  RowBox[{
                   RowBox[{"(", 
                    RowBox[{
                    RowBox[{"vv", "[", "t", "]"}], "-", "vho\[Beta]1"}], 
                    ")"}], "/", 
                   RowBox[{"(", 
                    RowBox[{"r", "*", "Temp"}], ")"}]}]}], "]"}]}], ")"}]}], 
             ")"}], "^", "4"}], ")"}], "*", 
          RowBox[{"(", 
           RowBox[{
            RowBox[{"(", 
             RowBox[{
              RowBox[{"(", 
               RowBox[{"1", "+", 
                RowBox[{"(", 
                 RowBox[{"Caimicro", "/", "kc\[Beta]1"}], ")"}]}], ")"}], "/", 
              RowBox[{"(", 
               RowBox[{"1", "+", 
                RowBox[{"(", 
                 RowBox[{"Caimicro", "/", "ko\[Beta]1"}], ")"}]}], ")"}]}], 
             ")"}], "^", "8"}], ")"}], "*", 
          RowBox[{"(", 
           RowBox[{"1", "/", "l\[Beta]1"}], ")"}], 
          RowBox[{"Exp", "[", 
           RowBox[{
            RowBox[{"-", "zl\[Beta]1"}], "*", "f", "*", 
            RowBox[{
             RowBox[{"vv", "[", "t", "]"}], "/", 
             RowBox[{"(", 
              RowBox[{"r", "*", "Temp"}], ")"}]}]}], "]"}]}]}], ")"}]}], 
      ")"}]}], ";"}], "\n", 
   RowBox[{"(*", 
    RowBox[{"Time", " ", "Constant"}], "*)"}], "\[IndentingNewLine]", 
   RowBox[{
    RowBox[{"\[Tau]BK\[Beta]1", "=", 
     RowBox[{"1000", "/", 
      RowBox[{"(", 
       RowBox[{"\[Delta]\[Beta]1", "+", "\[Gamma]\[Beta]1"}], ")"}]}]}], 
    ";"}], "\[IndentingNewLine]", 
   RowBox[{"(*", 
    RowBox[{"Initial", " ", "Conditions"}], "*)"}], "\[IndentingNewLine]", 
   RowBox[{"pBK\[Beta]1ssIni", "=", 
    RowBox[{
     RowBox[{"(", 
      RowBox[{"1", "/", 
       RowBox[{"(", 
        RowBox[{"1", "+", 
         RowBox[{
          RowBox[{"(", 
           RowBox[{
            RowBox[{"(", 
             RowBox[{
              RowBox[{"(", 
               RowBox[{"1", "+", 
                RowBox[{"Exp", "[", 
                 RowBox[{"zj\[Beta]1", "*", "f", "*", 
                  RowBox[{
                   RowBox[{"(", 
                    RowBox[{
                    RowBox[{"vv", "[", "t", "]"}], "-", "vhc\[Beta]1"}], 
                    ")"}], "/", 
                   RowBox[{"(", 
                    RowBox[{"r", "*", "Temp"}], ")"}]}]}], "]"}]}], ")"}], 
              "/", 
              RowBox[{"(", 
               RowBox[{"1", "+", 
                RowBox[{"Exp", "[", 
                 RowBox[{"zj\[Beta]1", " ", "f", 
                  RowBox[{
                   RowBox[{"(", 
                    RowBox[{
                    RowBox[{"vv", "[", "t", "]"}], "-", "vho\[Beta]1"}], 
                    ")"}], "/", 
                   RowBox[{"(", 
                    RowBox[{"r", "*", "Temp"}], ")"}]}]}], "]"}]}], ")"}]}], 
             ")"}], "^", "4"}], ")"}], "*", 
          RowBox[{"(", 
           RowBox[{
            RowBox[{"(", 
             RowBox[{
              RowBox[{"(", 
               RowBox[{"1", "+", 
                RowBox[{"(", 
                 RowBox[{"CaiIni", "/", "kc\[Beta]1"}], ")"}]}], ")"}], "/", 
              RowBox[{"(", 
               RowBox[{"1", "+", 
                RowBox[{"(", 
                 RowBox[{"CaiIni", "/", "ko\[Beta]1"}], ")"}]}], ")"}]}], 
             ")"}], "^", "8"}], ")"}], "*", 
          RowBox[{"(", 
           RowBox[{"1", "/", "l\[Beta]1"}], ")"}], 
          RowBox[{"Exp", "[", 
           RowBox[{
            RowBox[{"-", "zl\[Beta]1"}], "*", "f", "*", 
            RowBox[{
             RowBox[{"vv", "[", "t", "]"}], "/", 
             RowBox[{"(", 
              RowBox[{"r", "*", "Temp"}], ")"}]}]}], "]"}]}]}], ")"}]}], 
      ")"}], "/.", 
     RowBox[{"{", 
      RowBox[{
       RowBox[{"vv", "[", "t", "]"}], "\[Rule]", 
       RowBox[{"-", "56.4575"}]}], "}"}]}]}], "\[IndentingNewLine]", 
   RowBox[{"VarBK\[Beta]1", "=", 
    RowBox[{"NDSolve", "[", 
     RowBox[{
      RowBox[{"{", 
       RowBox[{
        RowBox[{
         RowBox[{
          RowBox[{"pBK\[Beta]1", "'"}], "[", "t", "]"}], "\[Equal]", 
         RowBox[{
          RowBox[{"(", 
           RowBox[{"pBK\[Beta]1ss", "-", " ", 
            RowBox[{"pBK\[Beta]1", "[", "t", "]"}]}], ")"}], "/", 
          "\[Tau]BK\[Beta]1"}]}], ",", 
        RowBox[{
         RowBox[{"pBK\[Beta]1", "[", "4", "]"}], "\[Equal]", "0.000001"}]}], 
       "}"}], ",", 
      RowBox[{"{", "pBK\[Beta]1", "}"}], ",", 
      RowBox[{"{", 
       RowBox[{"t", ",", "4", ",", "8000"}], "}"}], ",", 
      RowBox[{"MaxSteps", "\[Rule]", "Infinity"}]}], "]"}]}], 
   "\[IndentingNewLine]", 
   RowBox[{
    RowBox[{"pBK\[Beta]1ssCa", "=", 
     RowBox[{"(", 
      RowBox[{"1", "/", 
       RowBox[{"(", 
        RowBox[{"1", "+", 
         RowBox[{
          RowBox[{"(", 
           RowBox[{
            RowBox[{"(", 
             RowBox[{
              RowBox[{"(", 
               RowBox[{"1", "+", 
                RowBox[{"Exp", "[", 
                 RowBox[{"zj\[Beta]1", "*", "f", "*", 
                  RowBox[{
                   RowBox[{"(", 
                    RowBox[{
                    RowBox[{"vv", "[", "t", "]"}], "-", "vhc\[Beta]1"}], 
                    ")"}], "/", 
                   RowBox[{"(", 
                    RowBox[{"r", "*", "Temp"}], ")"}]}]}], "]"}]}], ")"}], 
              "/", 
              RowBox[{"(", 
               RowBox[{"1", "+", 
                RowBox[{"Exp", "[", 
                 RowBox[{"zj\[Beta]1", " ", "f", 
                  RowBox[{
                   RowBox[{"(", 
                    RowBox[{
                    RowBox[{"vv", "[", "t", "]"}], "-", "vho\[Beta]1"}], 
                    ")"}], "/", 
                   RowBox[{"(", 
                    RowBox[{"r", "*", "Temp"}], ")"}]}]}], "]"}]}], ")"}]}], 
             ")"}], "^", "4"}], ")"}], "*", 
          RowBox[{"(", 
           RowBox[{
            RowBox[{"(", 
             RowBox[{
              RowBox[{"(", 
               RowBox[{"1", "+", 
                RowBox[{"(", 
                 RowBox[{"Ca", "/", "kc\[Beta]1"}], ")"}]}], ")"}], "/", 
              RowBox[{"(", 
               RowBox[{"1", "+", 
                RowBox[{"(", 
                 RowBox[{"Ca", "/", "ko\[Beta]1"}], ")"}]}], ")"}]}], ")"}], 
            "^", "8"}], ")"}], "*", 
          RowBox[{"(", 
           RowBox[{"1", "/", "l\[Beta]1"}], ")"}], 
          RowBox[{"Exp", "[", 
           RowBox[{
            RowBox[{"-", "zl\[Beta]1"}], "*", "f", "*", 
            RowBox[{
             RowBox[{"vv", "[", "t", "]"}], "/", 
             RowBox[{"(", 
              RowBox[{"r", "*", "Temp"}], ")"}]}]}], "]"}]}]}], ")"}]}], 
      ")"}]}], ";"}], "\[IndentingNewLine]", 
   RowBox[{
    RowBox[{"IBK\[Beta]1", "=", 
     RowBox[{"(", 
      RowBox[{"289", " ", 
       RowBox[{"(", 
        RowBox[{
         RowBox[{"pBK\[Beta]1", "[", "t", "]"}], "/.", "VarBK\[Beta]1"}], 
        ")"}], 
       RowBox[{"(", 
        RowBox[{
         RowBox[{"vv", "[", "t", "]"}], "-", "EK"}], ")"}]}], ")"}]}], ";"}], 
   "\[IndentingNewLine]", "\[IndentingNewLine]"}]}]], "Input",
 CellChangeTimes->{{3.509650753789405*^9, 3.509650771331656*^9}, {
   3.509650899840919*^9, 3.5096509053804817`*^9}, {3.5096509502738113`*^9, 
   3.509651034405458*^9}, 3.5096510709272203`*^9, {3.509651110725731*^9, 
   3.5096512000453653`*^9}, {3.509651235629187*^9, 3.5096513771631193`*^9}, {
   3.50965142035996*^9, 3.509651468224064*^9}, {3.509651528788384*^9, 
   3.509651528966864*^9}, {3.509694785179123*^9, 3.509694795522612*^9}, 
   3.509792023349856*^9, {3.5116284710775948`*^9, 3.51162848837212*^9}, {
   3.5141267183335857`*^9, 3.514126769681273*^9}, {3.514127504485373*^9, 
   3.514127523459243*^9}, {3.5177228616595373`*^9, 3.517722881950226*^9}, {
   3.518332084137355*^9, 3.51833210552365*^9}, {3.51885154539638*^9, 
   3.518851551301764*^9}, {3.518860955797797*^9, 3.518860970473544*^9}, {
   3.52014870063109*^9, 3.520148705221596*^9}, {3.538891997321974*^9, 
   3.538892048303379*^9}, {3.5437426367685223`*^9, 3.5437426944228277`*^9}, {
   3.545813227083983*^9, 3.545813234850449*^9}, {3.555527654027452*^9, 
   3.5555277890673656`*^9}, {3.555527823538541*^9, 3.5555278573393803`*^9}, {
   3.561193691410039*^9, 3.5611937400124598`*^9}, {3.561584362180912*^9, 
   3.561584368754016*^9}, {3.56158525285719*^9, 3.561585256255679*^9}, {
   3.564068087422241*^9, 3.564068192117372*^9}, {3.584824500624714*^9, 
   3.5848245342767267`*^9}, 3.6497778130084248`*^9}],

Cell[BoxData[
 RowBox[{
  RowBox[{"(*", "beta3", "*)"}], "\[IndentingNewLine]", 
  RowBox[{
   RowBox[{
    RowBox[{
     SubscriptBox["A", "0"], "=", "2"}], ";", 
    RowBox[{
     SubscriptBox["A", "1"], "=", "6"}], ";", 
    RowBox[{
     SubscriptBox["A", "2"], "=", "40"}], ";", 
    RowBox[{
     SubscriptBox["A", "3"], "=", "250"}], ";", 
    RowBox[{
     SubscriptBox["A", "4"], "=", "500"}], ";", 
    RowBox[{"Zco", "=", "0.72"}], ";", 
    RowBox[{
     SubscriptBox["B", "0"], "=", "4000"}], ";", 
    RowBox[{
     SubscriptBox["B", "1"], "=", "1200"}], ";", 
    RowBox[{
     SubscriptBox["B", "2"], "=", "800"}], ";", 
    RowBox[{
     SubscriptBox["B", "3"], "=", "500"}], ";", 
    RowBox[{
     SubscriptBox["B", "4"], "=", "100"}], ";", 
    RowBox[{"Zoc", "=", "0.67"}], ";"}], "\[IndentingNewLine]", 
   RowBox[{
    RowBox[{
     SubscriptBox["CC", "0"], "=", "900"}], ";", 
    RowBox[{
     SubscriptBox["CC", "1"], "=", "900"}], ";", 
    RowBox[{
     SubscriptBox["CC", "2"], "=", "900"}], ";", 
    RowBox[{
     SubscriptBox["CC", "3"], "=", "900"}], ";", 
    RowBox[{
     SubscriptBox["CC", "4"], "=", "900"}], ";", 
    RowBox[{"Zoi", "=", "0.072"}], ";", 
    RowBox[{
     SubscriptBox["DD", "0"], "=", "750"}], ";", 
    RowBox[{
     SubscriptBox["DD", "1"], "=", "750"}], ";", 
    RowBox[{
     SubscriptBox["DD", "2"], "=", "750"}], ";", 
    RowBox[{
     SubscriptBox["DD", "3"], "=", "750"}], ";", 
    RowBox[{
     SubscriptBox["DD", "4"], "=", "750"}], ";", 
    RowBox[{"Zio", "=", "0.361"}], ";"}], "\[IndentingNewLine]", 
   RowBox[{
    RowBox[{"Kc", "=", "11.2"}], ";", 
    RowBox[{"Ko", "=", "0.75"}], ";", 
    RowBox[{"Ki", "=", "0.72"}], ";"}], 
   RowBox[{"(*", "microM", "*)"}], "\[IndentingNewLine]", 
   RowBox[{"For", "[", 
    RowBox[{
     RowBox[{"i", "=", "0"}], ",", 
     RowBox[{"i", "<", "5"}], ",", 
     RowBox[{"i", "++"}], ",", 
     RowBox[{
      RowBox[{
       SubscriptBox["\[Alpha]", "i"], "=", 
       RowBox[{
        SubscriptBox["A", "i"], "*", 
        RowBox[{"(", 
         RowBox[{"10", "^", 
          RowBox[{"-", "3"}]}], ")"}], 
        RowBox[{"Exp", "[", 
         RowBox[{"Zco", " ", 
          RowBox[{
           RowBox[{"vv", "[", "t", "]"}], "/", "RTOF"}]}], "]"}]}]}], ";", 
      RowBox[{
       SubscriptBox["\[Beta]", "i"], "=", 
       RowBox[{
        SubscriptBox["B", "i"], "*", 
        RowBox[{"(", 
         RowBox[{"10", "^", 
          RowBox[{"-", "3"}]}], ")"}], 
        RowBox[{"Exp", "[", 
         RowBox[{
          RowBox[{"-", "Zoc"}], " ", 
          RowBox[{
           RowBox[{"vv", "[", "t", "]"}], "/", "RTOF"}]}], "]"}]}]}], ";", 
      RowBox[{
       SubscriptBox["\[Delta]D", "i"], "=", 
       RowBox[{
        SubscriptBox["CC", "i"], "*", 
        RowBox[{"(", 
         RowBox[{"10", "^", 
          RowBox[{"-", "3"}]}], ")"}], 
        RowBox[{"Exp", "[", 
         RowBox[{"Zoi", " ", 
          RowBox[{
           RowBox[{"vv", "[", "t", "]"}], "/", "RTOF"}]}], "]"}]}]}], ";", 
      RowBox[{
       SubscriptBox["\[Gamma]G", "i"], "=", 
       RowBox[{
        SubscriptBox["DD", "i"], "*", 
        RowBox[{"(", 
         RowBox[{"10", "^", 
          RowBox[{"-", "3"}]}], ")"}], 
        RowBox[{"Exp", "[", 
         RowBox[{
          RowBox[{"-", "Zio"}], " ", 
          RowBox[{
           RowBox[{"vv", "[", "t", "]"}], "/", "RTOF"}]}], "]"}]}]}], ";"}]}],
     "]"}], "\[IndentingNewLine]", 
   RowBox[{
    RowBox[{"EquationsCl", "=", 
     RowBox[{"Flatten", "[", 
      RowBox[{"Table", "[", 
       RowBox[{
        RowBox[{"{", 
         RowBox[{"MapThread", "[", 
          RowBox[{
           RowBox[{
            RowBox[{"#1", "\[Equal]", "#2"}], "&"}], ",", 
           RowBox[{"{", 
            RowBox[{
             RowBox[{"{", 
              RowBox[{"D", "[", 
               RowBox[{
                RowBox[{
                 SubscriptBox["Cl", "n"], "[", "t", "]"}], ",", "t"}], "]"}], 
              "}"}], ",", 
             RowBox[{"{", 
              RowBox[{
               RowBox[{
                RowBox[{"(", 
                 RowBox[{"5", "-", "n"}], ")"}], "Caimicro", " ", 
                RowBox[{
                 SubscriptBox["Cl", 
                  RowBox[{"n", "-", "1"}]], "[", "t", "]"}]}], "+", 
               RowBox[{
                RowBox[{"(", 
                 RowBox[{"n", "+", "1"}], ")"}], "Kc", " ", 
                RowBox[{
                 SubscriptBox["Cl", 
                  RowBox[{"n", "+", "1"}]], "[", "t", "]"}]}], "-", 
               RowBox[{"n", " ", "Kc", " ", 
                RowBox[{
                 SubscriptBox["Cl", "n"], "[", "t", "]"}]}], "-", 
               RowBox[{
                RowBox[{"(", 
                 RowBox[{"5", "-", "n", "-", "1"}], ")"}], "Caimicro", " ", 
                RowBox[{
                 SubscriptBox["Cl", "n"], "[", "t", "]"}]}], "+", 
               RowBox[{
                SubscriptBox["\[Beta]", "n"], 
                RowBox[{
                 SubscriptBox["OO", "n"], "[", "t", "]"}]}], "-", " ", 
               RowBox[{
                SubscriptBox["\[Alpha]", "n"], 
                RowBox[{
                 SubscriptBox["Cl", "n"], "[", "t", "]"}]}]}], "}"}]}], 
            "}"}]}], "]"}], "}"}], ",", 
        RowBox[{"{", 
         RowBox[{"n", ",", "3"}], "}"}]}], "]"}], "]"}]}], ";"}], 
   "\[IndentingNewLine]", 
   RowBox[{
    RowBox[{"EquationsO", "=", 
     RowBox[{"Flatten", "[", 
      RowBox[{"Table", "[", 
       RowBox[{
        RowBox[{"{", 
         RowBox[{"MapThread", "[", 
          RowBox[{
           RowBox[{
            RowBox[{"#1", "\[Equal]", "#2"}], "&"}], ",", 
           RowBox[{"{", 
            RowBox[{
             RowBox[{"{", 
              RowBox[{"D", "[", 
               RowBox[{
                RowBox[{
                 SubscriptBox["OO", "n"], "[", "t", "]"}], ",", "t"}], "]"}], 
              "}"}], ",", 
             RowBox[{"{", 
              RowBox[{
               RowBox[{
                RowBox[{"(", 
                 RowBox[{"5", "-", "n"}], ")"}], "Caimicro", " ", 
                RowBox[{
                 SubscriptBox["OO", 
                  RowBox[{"n", "-", "1"}]], "[", "t", "]"}]}], "+", 
               RowBox[{
                RowBox[{"(", 
                 RowBox[{"n", "+", "1"}], ")"}], "Ko", " ", 
                RowBox[{
                 SubscriptBox["OO", 
                  RowBox[{"n", "+", "1"}]], "[", "t", "]"}]}], "-", 
               RowBox[{"n", " ", "Ko", " ", 
                RowBox[{
                 SubscriptBox["OO", "n"], "[", "t", "]"}]}], "-", 
               RowBox[{
                RowBox[{"(", 
                 RowBox[{"5", "-", "n", "-", "1"}], ")"}], "Caimicro", "  ", 
                RowBox[{
                 SubscriptBox["OO", "n"], "[", "t", "]"}]}], "-", 
               RowBox[{
                SubscriptBox["\[Beta]", "n"], 
                RowBox[{
                 SubscriptBox["OO", "n"], "[", "t", "]"}]}], "+", " ", 
               RowBox[{
                SubscriptBox["\[Alpha]", "n"], 
                RowBox[{
                 SubscriptBox["Cl", "n"], "[", "t", "]"}]}], "+", 
               RowBox[{
                SubscriptBox["\[Gamma]G", "n"], 
                RowBox[{
                 SubscriptBox["II", "n"], "[", "t", "]"}]}], "-", " ", 
               RowBox[{
                SubscriptBox["\[Delta]D", "n"], 
                RowBox[{
                 SubscriptBox["OO", "n"], "[", "t", "]"}]}]}], "}"}]}], 
            "}"}]}], "]"}], "}"}], ",", 
        RowBox[{"{", 
         RowBox[{"n", ",", "3"}], "}"}]}], "]"}], "]"}]}], ";"}], 
   "\[IndentingNewLine]", 
   RowBox[{
    RowBox[{"EquationI", "=", 
     RowBox[{"Flatten", "[", 
      RowBox[{"Table", "[", 
       RowBox[{
        RowBox[{"{", 
         RowBox[{"MapThread", "[", 
          RowBox[{
           RowBox[{
            RowBox[{"#1", "\[Equal]", "#2"}], "&"}], ",", 
           RowBox[{"{", 
            RowBox[{
             RowBox[{"{", 
              RowBox[{"D", "[", 
               RowBox[{
                RowBox[{
                 SubscriptBox["II", "n"], "[", "t", "]"}], ",", "t"}], "]"}], 
              "}"}], ",", 
             RowBox[{"{", 
              RowBox[{
               RowBox[{
                RowBox[{"(", 
                 RowBox[{"5", "-", "n"}], ")"}], "Caimicro", " ", 
                RowBox[{
                 SubscriptBox["II", 
                  RowBox[{"n", "-", "1"}]], "[", "t", "]"}]}], "+", 
               RowBox[{
                RowBox[{"(", 
                 RowBox[{"n", "+", "1"}], ")"}], "Ki", " ", 
                RowBox[{
                 SubscriptBox["II", 
                  RowBox[{"n", "+", "1"}]], "[", "t", "]"}]}], "-", 
               RowBox[{"n", " ", "Ki", " ", 
                RowBox[{
                 SubscriptBox["II", "n"], "[", "t", "]"}]}], "-", 
               RowBox[{
                RowBox[{"(", 
                 RowBox[{"5", "-", "n", "-", "1"}], ")"}], "Caimicro", " ", 
                RowBox[{
                 SubscriptBox["II", "n"], "[", "t", "]"}]}], "+", 
               RowBox[{
                SubscriptBox["\[Delta]D", "n"], 
                RowBox[{
                 SubscriptBox["OO", "n"], "[", "t", "]"}]}], "-", " ", 
               RowBox[{
                SubscriptBox["\[Gamma]G", "n"], 
                RowBox[{
                 SubscriptBox["II", "n"], "[", "t", "]"}]}]}], "}"}]}], 
            "}"}]}], "]"}], "}"}], ",", 
        RowBox[{"{", 
         RowBox[{"n", ",", "3"}], "}"}]}], "]"}], "]"}]}], ";", 
    RowBox[{"(*", 
     RowBox[{
      RowBox[{"n", " ", "from", " ", "1"}], "\[Rule]", "3"}], "*)"}], 
    "\[IndentingNewLine]", 
    RowBox[{"Equation", "=", 
     RowBox[{"Flatten", "[", 
      RowBox[{"{", 
       RowBox[{
        RowBox[{"{", 
         RowBox[{
          RowBox[{
           RowBox[{
            SubscriptBox["Cl", "0"], "'"}], "[", "t", "]"}], "\[Equal]", 
          RowBox[{
           RowBox[{"Kc", " ", 
            RowBox[{
             SubscriptBox["Cl", "1"], "[", "t", "]"}]}], "-", 
           RowBox[{"4", " ", "Caimicro", " ", 
            RowBox[{
             SubscriptBox["Cl", "0"], "[", "t", "]"}]}], "+", 
           RowBox[{
            SubscriptBox["\[Beta]", "0"], 
            RowBox[{
             SubscriptBox["OO", "0"], "[", "t", "]"}]}], "-", " ", 
           RowBox[{
            SubscriptBox["\[Alpha]", "0"], 
            RowBox[{
             SubscriptBox["Cl", "0"], "[", "t", "]"}]}]}]}], "}"}], ",", 
        "\[IndentingNewLine]", 
        RowBox[{"{", 
         RowBox[{
          RowBox[{
           RowBox[{
            SubscriptBox["II", "0"], "'"}], "[", "t", "]"}], "\[Equal]", 
          RowBox[{
           RowBox[{"Ki", " ", 
            RowBox[{
             SubscriptBox["II", "1"], "[", "t", "]"}]}], "-", 
           RowBox[{"4", " ", "Caimicro", " ", 
            RowBox[{
             SubscriptBox["II", "0"], "[", "t", "]"}]}], "+", 
           RowBox[{
            SubscriptBox["\[Delta]D", "0"], " ", 
            RowBox[{
             SubscriptBox["OO", "0"], "[", "t", "]"}]}], "-", " ", 
           RowBox[{
            SubscriptBox["\[Gamma]G", "0"], 
            RowBox[{
             SubscriptBox["II", "0"], "[", "t", "]"}]}]}]}], "}"}], ",", 
        "\[IndentingNewLine]", 
        RowBox[{"{", 
         RowBox[{
          RowBox[{
           RowBox[{
            SubscriptBox["II", "4"], "'"}], "[", "t", "]"}], "\[Equal]", 
          RowBox[{
           RowBox[{"Caimicro", " ", 
            RowBox[{
             SubscriptBox["II", "3"], "[", "t", "]"}]}], "-", 
           RowBox[{"4", " ", "Ki", " ", 
            RowBox[{
             SubscriptBox["II", "4"], "[", "t", "]"}]}], "+", 
           RowBox[{
            SubscriptBox["\[Delta]D", "4"], " ", 
            RowBox[{
             SubscriptBox["OO", "4"], "[", "t", "]"}]}], "-", " ", 
           RowBox[{
            SubscriptBox["\[Gamma]G", "4"], 
            RowBox[{
             SubscriptBox["II", "4"], "[", "t", "]"}]}]}]}], "}"}], ",", 
        RowBox[{"{", 
         RowBox[{
          RowBox[{
           RowBox[{
            SubscriptBox["OO", "4"], "'"}], "[", "t", "]"}], "\[Equal]", 
          RowBox[{
           RowBox[{"Caimicro", " ", 
            RowBox[{
             SubscriptBox["OO", "3"], "[", "t", "]"}]}], "-", 
           RowBox[{"4", " ", "Ko", " ", 
            RowBox[{
             SubscriptBox["OO", "4"], "[", "t", "]"}]}], "-", 
           RowBox[{
            SubscriptBox["\[Beta]", "4"], 
            RowBox[{
             SubscriptBox["OO", "4"], "[", "t", "]"}]}], "+", " ", 
           RowBox[{
            SubscriptBox["\[Alpha]", "4"], 
            RowBox[{
             SubscriptBox["Cl", "4"], "[", "t", "]"}]}], "+", 
           RowBox[{
            SubscriptBox["\[Gamma]G", "4"], 
            RowBox[{
             SubscriptBox["II", "4"], "[", "t", "]"}]}], "-", " ", 
           RowBox[{
            SubscriptBox["\[Delta]D", "4"], 
            RowBox[{
             SubscriptBox["OO", "4"], "[", "t", "]"}]}]}]}], "}"}], ",", 
        RowBox[{"{", 
         RowBox[{
          RowBox[{
           RowBox[{
            SubscriptBox["OO", "0"], "'"}], "[", "t", "]"}], "==", 
          RowBox[{
           RowBox[{"Ko", " ", 
            RowBox[{
             SubscriptBox["OO", "1"], "[", "t", "]"}]}], "-", 
           RowBox[{"4", " ", "Caimicro", " ", 
            RowBox[{
             SubscriptBox["OO", "0"], "[", "t", "]"}]}], "-", 
           RowBox[{
            SubscriptBox["\[Beta]", "0"], 
            RowBox[{
             SubscriptBox["OO", "0"], "[", "t", "]"}]}], "+", " ", 
           RowBox[{
            SubscriptBox["\[Alpha]", "0"], 
            RowBox[{
             SubscriptBox["Cl", "0"], "[", "t", "]"}]}], "+", 
           RowBox[{
            SubscriptBox["\[Gamma]G", "0"], 
            RowBox[{
             SubscriptBox["II", "0"], "[", "t", "]"}]}], "-", " ", 
           RowBox[{
            SubscriptBox["\[Delta]D", "0"], 
            RowBox[{
             SubscriptBox["OO", "0"], "[", "t", "]"}]}]}]}], "}"}], ",", 
        RowBox[{"{", 
         RowBox[{
          RowBox[{
           RowBox[{
            SubscriptBox["Cl", "4"], "'"}], "[", "t", "]"}], "\[Equal]", 
          RowBox[{
           RowBox[{"Caimicro", " ", 
            RowBox[{
             SubscriptBox["Cl", "3"], "[", "t", "]"}]}], "-", 
           RowBox[{"4", " ", "Kc", " ", 
            RowBox[{
             SubscriptBox["Cl", "4"], "[", "t", "]"}]}], "+", 
           RowBox[{
            SubscriptBox["\[Beta]", "4"], 
            RowBox[{
             SubscriptBox["OO", "4"], "[", "t", "]"}]}], "-", " ", 
           RowBox[{
            SubscriptBox["\[Alpha]", "4"], 
            RowBox[{
             SubscriptBox["Cl", "4"], "[", "t", "]"}]}]}]}], "}"}]}], "}"}], 
      "]"}]}], ";"}], "\[IndentingNewLine]", 
   RowBox[{
    RowBox[{"InitialConditions", "=", 
     RowBox[{"{", 
      RowBox[{
       RowBox[{
        RowBox[{
         SubscriptBox["Cl", "0"], "[", "0", "]"}], "\[Equal]", "1"}], ",", 
       RowBox[{
        RowBox[{
         SubscriptBox["OO", "0"], "[", " ", "0", "]"}], "\[Equal]", "0"}], 
       ",", 
       RowBox[{
        RowBox[{
         SubscriptBox["II", "0"], "[", "0", "]"}], "\[Equal]", "0"}], ",", 
       RowBox[{
        RowBox[{
         SubscriptBox["Cl", "1"], "[", "0", "]"}], "\[Equal]", "0"}], ",", 
       RowBox[{
        RowBox[{
         SubscriptBox["OO", "1"], "[", "0", "]"}], "\[Equal]", "0"}], ",", 
       RowBox[{
        RowBox[{
         SubscriptBox["II", "1"], "[", "0", "]"}], "\[Equal]", "0"}], ",", 
       RowBox[{
        RowBox[{
         SubscriptBox["Cl", "2"], "[", "0", "]"}], "\[Equal]", "0"}], ",", 
       RowBox[{
        RowBox[{
         SubscriptBox["OO", "2"], "[", "0", "]"}], "\[Equal]", "0"}], ",", 
       RowBox[{
        RowBox[{
         SubscriptBox["II", "2"], "[", " ", "0", "]"}], "\[Equal]", "0"}], 
       ",", 
       RowBox[{
        RowBox[{
         SubscriptBox["Cl", "3"], "[", "0", "]"}], "\[Equal]", "0"}], ",", 
       RowBox[{
        RowBox[{
         SubscriptBox["OO", "3"], "[", "0", "]"}], "\[Equal]", "0"}], ",", 
       RowBox[{
        RowBox[{
         SubscriptBox["II", "3"], "[", 
         RowBox[{"t", " ", "/;", " ", 
          RowBox[{"t", "\[LessEqual]", " ", "0"}]}], "]"}], "\[Equal]", "0"}],
        ",", 
       RowBox[{
        RowBox[{
         SubscriptBox["Cl", "4"], "[", "0", "]"}], "\[Equal]", "0"}], ",", 
       RowBox[{
        RowBox[{
         SubscriptBox["OO", "4"], "[", "0", "]"}], "\[Equal]", "0"}], ",", 
       RowBox[{
        RowBox[{
         SubscriptBox["II", "4"], "[", "0", "]"}], "\[Equal]", "0"}]}], 
      "}"}]}], ";"}], "\[IndentingNewLine]", 
   RowBox[{
    RowBox[{"Variable", "=", 
     RowBox[{"{", 
      RowBox[{
       SubscriptBox["Cl", "0"], ",", 
       SubscriptBox["OO", "0"], ",", 
       SubscriptBox["II", "0"], ",", 
       SubscriptBox["Cl", "1"], ",", 
       SubscriptBox["OO", "1"], ",", 
       SubscriptBox["II", "1"], ",", 
       SubscriptBox["Cl", "2"], ",", 
       SubscriptBox["OO", "2"], ",", 
       SubscriptBox["II", "2"], ",", 
       SubscriptBox["Cl", "3"], ",", 
       SubscriptBox["OO", "3"], ",", 
       SubscriptBox["II", "3"], ",", 
       SubscriptBox["Cl", "4"], ",", 
       SubscriptBox["OO", "4"], ",", 
       SubscriptBox["II", "4"]}], "}"}]}], ";"}], "\[IndentingNewLine]", 
   RowBox[{
    RowBox[{"Join", "[", 
     RowBox[{
     "Equation", ",", "EquationsCl", ",", "EquationsO", ",", "EquationI"}], 
     "]"}], ";"}], "\[IndentingNewLine]", 
   RowBox[{
    RowBox[{"VarBK\[Beta]3", "=", 
     RowBox[{"NDSolve", "[", 
      RowBox[{
       RowBox[{"Join", "[", 
        RowBox[{
        "Equation", ",", "EquationsCl", ",", "EquationsO", ",", "EquationI", 
         ",", "InitialConditions"}], "]"}], ",", "Variable", ",", 
       RowBox[{"{", 
        RowBox[{"t", ",", "0", ",", "8000"}], "}"}], ",", 
       RowBox[{"MaxSteps", "\[Rule]", "Infinity"}]}], "]"}]}], ";"}], 
   "\[IndentingNewLine]", "\[IndentingNewLine]", 
   RowBox[{
    RowBox[{"IBK\[Beta]3", "=", 
     RowBox[{"(", 
      RowBox[{"289", " ", 
       RowBox[{
        RowBox[{"(", 
         RowBox[{
          RowBox[{"(", 
           RowBox[{
            RowBox[{
             SubscriptBox["OO", "0"], "[", "t", "]"}], "/.", 
            "VarBK\[Beta]3"}], ")"}], "+", 
          RowBox[{"(", 
           RowBox[{
            RowBox[{
             SubscriptBox["OO", "1"], "[", "t", "]"}], "/.", 
            "VarBK\[Beta]3"}], ")"}], "+", 
          RowBox[{"(", 
           RowBox[{
            RowBox[{
             SubscriptBox["OO", "2"], "[", "t", "]"}], "/.", 
            "VarBK\[Beta]3"}], ")"}], "+", 
          RowBox[{"(", 
           RowBox[{
            RowBox[{
             SubscriptBox["OO", "3"], "[", "t", "]"}], "/.", 
            "VarBK\[Beta]3"}], ")"}], "+", 
          RowBox[{"(", 
           RowBox[{
            RowBox[{
             SubscriptBox["OO", "4"], "[", "t", "]"}], "/.", 
            "VarBK\[Beta]3"}], ")"}]}], ")"}], "/", 
        RowBox[{"(", 
         RowBox[{
          RowBox[{"(", 
           RowBox[{
            RowBox[{
             SubscriptBox["OO", "0"], "[", "t", "]"}], "/.", 
            "VarBK\[Beta]3"}], ")"}], "+", 
          RowBox[{"(", 
           RowBox[{
            RowBox[{
             SubscriptBox["Cl", "0"], "[", "t", "]"}], "/.", 
            "VarBK\[Beta]3"}], ")"}], "+", 
          RowBox[{"(", 
           RowBox[{
            RowBox[{
             SubscriptBox["II", "0"], "[", "t", "]"}], "/.", 
            "VarBK\[Beta]3"}], ")"}], "+", 
          RowBox[{"(", 
           RowBox[{
            RowBox[{
             SubscriptBox["Cl", "1"], "[", "t", "]"}], "/.", 
            "VarBK\[Beta]3"}], ")"}], "+", 
          RowBox[{"(", 
           RowBox[{
            RowBox[{
             SubscriptBox["OO", "1"], "[", "t", "]"}], "/.", 
            "VarBK\[Beta]3"}], ")"}], "+", 
          RowBox[{"(", 
           RowBox[{
            RowBox[{
             SubscriptBox["II", "1"], "[", "t", "]"}], "/.", 
            "VarBK\[Beta]3"}], ")"}], "+", 
          RowBox[{"(", 
           RowBox[{
            RowBox[{
             SubscriptBox["Cl", "2"], "[", "t", "]"}], "/.", 
            "VarBK\[Beta]3"}], ")"}], "+", 
          RowBox[{"(", 
           RowBox[{
            RowBox[{
             SubscriptBox["OO", "2"], "[", "t", "]"}], "/.", 
            "VarBK\[Beta]3"}], ")"}], "+", 
          RowBox[{"(", 
           RowBox[{
            RowBox[{
             SubscriptBox["II", "2"], "[", "t", "]"}], "/.", 
            "VarBK\[Beta]3"}], ")"}], "+", 
          RowBox[{"(", 
           RowBox[{
            RowBox[{
             SubscriptBox["Cl", "3"], "[", "t", "]"}], "/.", 
            "VarBK\[Beta]3"}], ")"}], "+", 
          RowBox[{"(", 
           RowBox[{
            RowBox[{
             SubscriptBox["OO", "3"], "[", "t", "]"}], "/.", 
            "VarBK\[Beta]3"}], ")"}], "+", 
          RowBox[{"(", 
           RowBox[{
            RowBox[{
             SubscriptBox["II", "3"], "[", "t", "]"}], "/.", 
            "VarBK\[Beta]3"}], ")"}], "+", 
          RowBox[{"(", 
           RowBox[{
            RowBox[{
             SubscriptBox["Cl", "4"], "[", "t", "]"}], "/.", 
            "VarBK\[Beta]3"}], ")"}], "+", 
          RowBox[{"(", 
           RowBox[{
            RowBox[{
             SubscriptBox["OO", "4"], "[", "t", "]"}], "/.", 
            "VarBK\[Beta]3"}], ")"}], "+", 
          RowBox[{"(", 
           RowBox[{
            RowBox[{
             SubscriptBox["II", "4"], "[", "t", "]"}], "/.", 
            "VarBK\[Beta]3"}], ")"}]}], ")"}]}], 
       RowBox[{"(", 
        RowBox[{
         RowBox[{"vv", "[", "t", "]"}], "-", "EK"}], ")"}]}], ")"}]}], ";"}], 
   "\[IndentingNewLine]"}]}]], "Input",
 CellChangeTimes->{{3.584824713823697*^9, 3.584824723117827*^9}, {
   3.5848247775185223`*^9, 3.5848249220838957`*^9}, {3.584825141457467*^9, 
   3.584825219344862*^9}, 3.584825262028187*^9, {3.584827898856412*^9, 
   3.584827913314834*^9}, {3.584827958596192*^9, 3.5848280027968683`*^9}, {
   3.584828162657028*^9, 3.584828163392827*^9}, {3.584828194520739*^9, 
   3.584828313888509*^9}, 3.6497778679130373`*^9, {3.650042153309099*^9, 
   3.650042165553821*^9}}],

Cell[BoxData[
 RowBox[{
  RowBox[{"(*", 
   RowBox[{
    RowBox[{"BK", " ", "KCNMB4"}], "+", " ", 
    RowBox[{"alpha", " ", "subunit"}]}], " ", "*)"}], "\[IndentingNewLine]", 
  RowBox[{
   RowBox[{
    RowBox[{"zl\[Beta]4", "=", ".3"}], ";", 
    RowBox[{"zj\[Beta]4", "=", ".55"}], ";"}], "\[IndentingNewLine]", 
   RowBox[{
    RowBox[{"vhc\[Beta]4", "=", "110.0"}], ";", 
    RowBox[{"vho\[Beta]4", "=", 
     RowBox[{"-", "50.0"}]}], ";"}], "\[IndentingNewLine]", 
   RowBox[{
    RowBox[{"lo\[Beta]4", "=", 
     RowBox[{"3.7", "*", 
      RowBox[{"10.0", "^", 
       RowBox[{"-", "8.0"}]}]}]}], ";"}], "\n", 
   RowBox[{
    RowBox[{"kc\[Beta]4", "=", "44.0"}], ";", 
    RowBox[{"ko\[Beta]4", "=", "1.9"}], ";"}], "\[IndentingNewLine]", 
   RowBox[{
    RowBox[{"L\[Beta]4", "=", 
     RowBox[{"lo\[Beta]4", " ", 
      RowBox[{"Exp", "[", 
       RowBox[{"zl\[Beta]4", " ", 
        RowBox[{"vv", "[", "t", "]"}], " ", 
        RowBox[{"f", "/", 
         RowBox[{"(", 
          RowBox[{"r", " ", "Temp"}], ")"}]}]}], "]"}]}]}], ";"}], 
   "\[IndentingNewLine]", 
   RowBox[{"J\[Beta]4", "=", " ", 
    RowBox[{"Exp", "[", 
     RowBox[{
      RowBox[{"-", "zj\[Beta]4"}], " ", 
      RowBox[{"vv", "[", "t", "]"}], " ", 
      RowBox[{"f", "/", 
       RowBox[{"(", 
        RowBox[{"r", " ", "Temp"}], ")"}]}]}], "]"}]}], "\n", 
   RowBox[{
    RowBox[{"K\[Beta]4", "=", 
     RowBox[{"Caimicro", "/", "kc\[Beta]4"}]}], ";"}], "\n", 
   RowBox[{
    RowBox[{"D\[Beta]4", "=", 
     RowBox[{"Exp", "[", 
      RowBox[{
       RowBox[{"-", "zj\[Beta]4"}], 
       RowBox[{"(", 
        RowBox[{"vho\[Beta]4", "-", "vhc\[Beta]4"}], ")"}], " ", 
       RowBox[{"f", "/", 
        RowBox[{"(", 
         RowBox[{"r", " ", "Temp"}], ")"}]}]}], "]"}]}], ";"}], 
   "\[IndentingNewLine]", 
   RowBox[{
    RowBox[{"E\[Beta]4", "=", "3.7"}], ";", " ", 
    RowBox[{"C\[Beta]4", "=", 
     RowBox[{"kc\[Beta]4", "/", "ko\[Beta]4"}]}], ";"}], 
   "\[IndentingNewLine]", 
   RowBox[{
    RowBox[{"pBK\[Beta]4ss", "=", 
     RowBox[{"1.0", "/", 
      RowBox[{"(", 
       RowBox[{"1.0", "+", 
        RowBox[{"(", 
         RowBox[{
          RowBox[{
           RowBox[{"(", 
            RowBox[{"1.0", "+", "J\[Beta]4", "+", "K\[Beta]4", "+", 
             RowBox[{"J\[Beta]4", " ", "K\[Beta]4", " ", "E\[Beta]4"}]}], 
            ")"}], "^", "4"}], "/", 
          RowBox[{"(", 
           RowBox[{"L\[Beta]4", " ", 
            RowBox[{
             RowBox[{"(", 
              RowBox[{"1.0", "+", 
               RowBox[{"K\[Beta]4", " ", "C\[Beta]4"}], " ", "+", 
               RowBox[{"J\[Beta]4", " ", "D\[Beta]4"}], " ", "+", 
               RowBox[{
               "J\[Beta]4", " ", "K\[Beta]4", " ", "C\[Beta]4", " ", 
                "D\[Beta]4", " ", "E\[Beta]4"}]}], ")"}], "^", "4"}]}], 
           ")"}]}], ")"}]}], ")"}]}]}], ";"}], "\[IndentingNewLine]", 
   RowBox[{"(*", 
    RowBox[{"time", " ", "Constant"}], "*)"}], "\[IndentingNewLine]", 
   RowBox[{
    RowBox[{"\[Tau]BK\[Beta]4", "=", 
     RowBox[{"\[Tau]BK", "+", "30.0"}]}], ";"}], "\[IndentingNewLine]", 
   RowBox[{"(*", 
    RowBox[{"Initial", " ", "Conditions"}], "*)"}], "\[IndentingNewLine]", 
   RowBox[{
    RowBox[{"K\[Beta]4Ini", "=", 
     RowBox[{"CaiIni", "/", "kc\[Beta]4"}]}], ";"}], "\[IndentingNewLine]", 
   RowBox[{"pBK\[Beta]4ssIni", "=", 
    RowBox[{
     RowBox[{"(", 
      RowBox[{"1.0", "/", 
       RowBox[{"(", 
        RowBox[{"1.0", "+", 
         RowBox[{"(", 
          RowBox[{
           RowBox[{
            RowBox[{"(", 
             RowBox[{"1.0", "+", "J\[Beta]4", "+", "K\[Beta]4Ini", "+", 
              RowBox[{"J\[Beta]4", " ", "K\[Beta]4Ini", " ", "E\[Beta]4"}]}], 
             ")"}], "^", "4.0"}], "/", 
           RowBox[{"(", 
            RowBox[{"L\[Beta]4", " ", 
             RowBox[{
              RowBox[{"(", 
               RowBox[{"1.0", "+", 
                RowBox[{"K\[Beta]4Ini", " ", "C\[Beta]4"}], " ", "+", 
                RowBox[{"J\[Beta]4", " ", "D\[Beta]4"}], " ", "+", 
                RowBox[{
                "J\[Beta]4", " ", "K\[Beta]4Ini", " ", "C\[Beta]4", " ", 
                 "D\[Beta]4", " ", "E\[Beta]4"}]}], ")"}], "^", "4.0"}]}], 
            ")"}]}], ")"}]}], ")"}]}], ")"}], "/.", 
     RowBox[{"{", 
      RowBox[{
       RowBox[{"vv", "[", "t", "]"}], "\[Rule]", 
       RowBox[{"-", "56.4575"}]}], "}"}]}]}], "\[IndentingNewLine]", 
   "\[IndentingNewLine]", 
   RowBox[{
    RowBox[{"K\[Beta]4Ca", "=", 
     RowBox[{"Ca", "/", "kc\[Beta]4"}]}], ";"}], "\[IndentingNewLine]", 
   RowBox[{
    RowBox[{"pBK\[Beta]4ssCa", "=", 
     RowBox[{"(", 
      RowBox[{"1.0", "/", 
       RowBox[{"(", 
        RowBox[{"1.0", "+", 
         RowBox[{
          RowBox[{
           RowBox[{
            RowBox[{"(", 
             RowBox[{"1.0", "+", "J\[Beta]4", "+", "K\[Beta]4Ini", "+", 
              RowBox[{"J\[Beta]4", " ", "K\[Beta]4Ini", " ", "E\[Beta]4"}]}], 
             ")"}], "^", "4.0"}], "/", "L\[Beta]4"}], " ", 
          RowBox[{
           RowBox[{"(", 
            RowBox[{"1.0", "+", 
             RowBox[{"K\[Beta]4Ca", " ", "C\[Beta]4"}], " ", "+", 
             RowBox[{"J\[Beta]4", " ", "D\[Beta]4"}], " ", "+", 
             RowBox[{
             "J\[Beta]4", " ", "K\[Beta]4Ca", " ", "C\[Beta]4", " ", 
              "D\[Beta]4", " ", "E\[Beta]4"}]}], ")"}], "^", "4.0"}]}]}], 
        ")"}]}], ")"}]}], ";"}], "\[IndentingNewLine]", 
   RowBox[{"(*", 
    RowBox[{"Current", " ", "by", " ", "BK\[Beta]4"}], "*)"}], 
   "\[IndentingNewLine]", 
   RowBox[{
    RowBox[{"VarBK\[Beta]4", "=", 
     RowBox[{"NDSolve", "[", 
      RowBox[{
       RowBox[{"{", 
        RowBox[{
         RowBox[{
          RowBox[{
           RowBox[{"pBK\[Beta]4", "'"}], "[", "t", "]"}], "\[Equal]", 
          RowBox[{
           RowBox[{"(", 
            RowBox[{"pBK\[Beta]4ss", "-", " ", 
             RowBox[{"pBK\[Beta]4", "[", "t", "]"}]}], ")"}], "/", 
           "\[Tau]BK\[Beta]4"}]}], ",", 
         RowBox[{
          RowBox[{"pBK\[Beta]4", "[", "0", "]"}], "\[Equal]", "0.0035969"}]}],
         "}"}], ",", 
       RowBox[{"{", "pBK\[Beta]4", "}"}], ",", 
       RowBox[{"{", 
        RowBox[{"t", ",", "0", ",", "8000"}], "}"}], ",", 
       RowBox[{"MaxSteps", "\[Rule]", "Infinity"}]}], "]"}]}], ";"}], 
   "\[IndentingNewLine]", "\[IndentingNewLine]", 
   RowBox[{
    RowBox[{"IBK\[Beta]4", "=", 
     RowBox[{"(", 
      RowBox[{"289", " ", 
       RowBox[{"(", 
        RowBox[{
         RowBox[{"pBK\[Beta]4", "[", "t", "]"}], "/.", "VarBK\[Beta]4"}], 
        ")"}], 
       RowBox[{"(", 
        RowBox[{
         RowBox[{"vv", "[", "t", "]"}], "-", "EK"}], ")"}]}], ")"}]}], ";"}], 
   "\[IndentingNewLine]"}]}]], "Input",
 CellChangeTimes->{{3.509694251998633*^9, 3.509694289041964*^9}, {
   3.509694612895053*^9, 3.509694654691414*^9}, {3.509694706984481*^9, 
   3.509694719245769*^9}, {3.509695076352103*^9, 3.509695116106843*^9}, 
   3.509695433050324*^9, {3.509695522150062*^9, 3.509695564199668*^9}, {
   3.5096957083068037`*^9, 3.509695755655888*^9}, {3.509695816060791*^9, 
   3.509695860398191*^9}, {3.509696696892367*^9, 3.509696708833744*^9}, {
   3.5096967597332497`*^9, 3.509696772879809*^9}, {3.50969681411231*^9, 
   3.509697048676579*^9}, {3.50969712471385*^9, 3.509697134519219*^9}, {
   3.509701595310595*^9, 3.50970166455182*^9}, {3.509706154641572*^9, 
   3.509706169201393*^9}, {3.509809730257798*^9, 3.5098097483373623`*^9}, {
   3.509810007485326*^9, 3.5098100137227077`*^9}, {3.5098102445782423`*^9, 
   3.509810251119337*^9}, {3.509811684489482*^9, 3.509811689495891*^9}, {
   3.509813707931114*^9, 3.509813711457637*^9}, {3.5141299476420183`*^9, 
   3.514130013194577*^9}, {3.514130055265699*^9, 3.514130102605637*^9}, {
   3.514130146577436*^9, 3.5141302293806334`*^9}, {3.517726541788735*^9, 
   3.5177265488334103`*^9}, {3.517730182228771*^9, 3.517730183440522*^9}, {
   3.517730249162665*^9, 3.517730276444983*^9}, {3.518332241270739*^9, 
   3.518332260346188*^9}, {3.518851715965732*^9, 3.518851717276925*^9}, {
   3.518861102027555*^9, 3.5188611084546022`*^9}, {3.5201487725224447`*^9, 
   3.520148776808826*^9}, {3.5223278100428867`*^9, 3.522327831360059*^9}, {
   3.522327981758816*^9, 3.522328004825708*^9}, {3.5223281222900553`*^9, 
   3.52232814846189*^9}, {3.522328204468061*^9, 3.522328222420257*^9}, {
   3.523523034070711*^9, 3.523523044596384*^9}, {3.52377923420114*^9, 
   3.5237792497025223`*^9}, {3.523784162279456*^9, 3.523784203260977*^9}, {
   3.523784275960184*^9, 3.523784281151222*^9}, {3.523784413450989*^9, 
   3.523784434558196*^9}, {3.523784511754323*^9, 3.52378451524918*^9}, {
   3.523789036866193*^9, 3.5237890553691387`*^9}, {3.527192412911442*^9, 
   3.527192444606266*^9}, {3.5388962666412783`*^9, 3.538896292094514*^9}, {
   3.543743036642173*^9, 3.543743065364205*^9}, {3.543743509520944*^9, 
   3.543743543055049*^9}, 3.545760854992117*^9, {3.545813408229732*^9, 
   3.5458134097317343`*^9}, {3.549185284024315*^9, 3.549185305890752*^9}, {
   3.5555286233675623`*^9, 3.555528692962034*^9}, 3.555528782057356*^9, {
   3.561194050584497*^9, 3.561194089633292*^9}, {3.561584258706358*^9, 
   3.5615842598518867`*^9}, {3.561585910230612*^9, 3.561585911383325*^9}, {
   3.5623646295663*^9, 3.562364630030902*^9}, {3.564069669770858*^9, 
   3.564069691486548*^9}, {3.584828372627705*^9, 3.5848283786495934`*^9}, 
   3.649777937059999*^9, {3.649778163986081*^9, 3.649778173616234*^9}}],

Cell[BoxData[
 RowBox[{
  RowBox[{"(*", 
   RowBox[{
   "SK2", " ", "Small", " ", "Potassium", " ", "channel", " ", "with", " ", 
    "CaM", " ", "subunit", " ", "from", " ", "Hit"}], "*)"}], 
  "\[IndentingNewLine]", 
  RowBox[{
   RowBox[{
    RowBox[{"EC50sk2", "=", "0.74"}], ";", " ", 
    RowBox[{"nhSK2", "=", "2.2"}], ";", 
    RowBox[{"pomax", "=", "0.81"}], ";"}], "\[IndentingNewLine]", 
   RowBox[{
    RowBox[{"pSK2ss", "=", 
     RowBox[{"pomax", " ", 
      RowBox[{
       RowBox[{"Caimicro", "^", "nhSK2"}], "/", 
       RowBox[{"(", 
        RowBox[{
         RowBox[{"EC50sk2", "^", "nhSK2"}], "+", 
         RowBox[{"Caimicro", "^", "nhSK2"}]}], ")"}]}]}]}], ";"}], 
   "\[IndentingNewLine]", 
   RowBox[{
    RowBox[{"Reverse\[Tau]", "=", 
     RowBox[{
      RowBox[{"-", "1.29906"}], "+", 
      RowBox[{"45.51905", "Caimicro"}]}]}], ";"}], "\[IndentingNewLine]", 
   RowBox[{"(*", 
    RowBox[{"time", " ", "Constant"}], "*)"}], "\[IndentingNewLine]", 
   RowBox[{
    RowBox[{"\[Tau]CaSK2", "=", 
     RowBox[{"1", "/", "Reverse\[Tau]"}]}], ";"}], "\[IndentingNewLine]", 
   RowBox[{"(*", 
    RowBox[{"current", " ", "by", " ", "SK2"}], "*)"}], "\[IndentingNewLine]", 
   RowBox[{
    RowBox[{"VarSK2", "=", 
     RowBox[{"NDSolve", "[", 
      RowBox[{
       RowBox[{"{", 
        RowBox[{
         RowBox[{
          RowBox[{
           RowBox[{"pSK2", "'"}], "[", "t", "]"}], "\[Equal]", 
          RowBox[{
           RowBox[{"(", 
            RowBox[{"pSK2ss", "-", " ", 
             RowBox[{"pSK2", "[", "t", "]"}]}], ")"}], "/", "\[Tau]CaSK2"}]}],
          ",", 
         RowBox[{
          RowBox[{"pSK2", "[", "18", "]"}], "==", "pSK2ssIni"}]}], "}"}], ",", 
       RowBox[{"{", "pSK2", "}"}], ",", 
       RowBox[{"{", 
        RowBox[{"t", ",", "18", ",", "8000"}], "}"}], ",", 
       RowBox[{"MaxSteps", "\[Rule]", "Infinity"}]}], "]"}]}], ";"}], 
   "\[IndentingNewLine]", 
   RowBox[{
    RowBox[{"ISK2", "=", 
     RowBox[{"(", 
      RowBox[{"2", 
       RowBox[{"(", 
        RowBox[{
         RowBox[{"pSK2", "[", "t", "]"}], "/.", "VarSK2"}], ")"}], 
       RowBox[{"(", 
        RowBox[{
         RowBox[{"vv", "[", "t", "]"}], "-", "EK"}], ")"}]}], ")"}]}], ";"}], 
   "\[IndentingNewLine]", "\[IndentingNewLine]"}]}]], "Input",
 CellChangeTimes->{{3.509706236783297*^9, 3.5097063771752787`*^9}, {
   3.5097320204012423`*^9, 3.5097320603668013`*^9}, {3.509732824905759*^9, 
   3.509732852926445*^9}, 3.5097328862725487`*^9, {3.5097330094753847`*^9, 
   3.509733206921197*^9}, {3.509733397769576*^9, 3.5097334230297527`*^9}, {
   3.509736128848031*^9, 3.509736128962742*^9}, {3.511628028248752*^9, 
   3.511628050258494*^9}, {3.514130733293558*^9, 3.514130741391358*^9}, {
   3.5177265916540318`*^9, 3.517726603010414*^9}, {3.5183323417565413`*^9, 
   3.518332375203794*^9}, {3.518851829899419*^9, 3.518851837261188*^9}, {
   3.5188519901278067`*^9, 3.518851991261754*^9}, {3.518852129694331*^9, 
   3.5188521550206137`*^9}, {3.518852231658126*^9, 3.5188522334839993`*^9}, {
   3.518852648510714*^9, 3.518852649627944*^9}, {3.5188529592811193`*^9, 
   3.5188529861514893`*^9}, {3.518853016563295*^9, 3.518853018663492*^9}, {
   3.518853158833088*^9, 3.5188531774965057`*^9}, {3.5188623526109123`*^9, 
   3.518862356721327*^9}, {3.5188638718152113`*^9, 3.51886387451829*^9}, {
   3.51886414563006*^9, 3.518864165538782*^9}, {3.518864196607785*^9, 
   3.518864198229623*^9}, {3.518864276848806*^9, 3.5188642916098537`*^9}, {
   3.518893455611094*^9, 3.51889348995436*^9}, {3.5193312382348223`*^9, 
   3.519331238429593*^9}, {3.5207706546499453`*^9, 3.520770678333003*^9}, {
   3.520770823162903*^9, 3.520770836306245*^9}, {3.520771681505063*^9, 
   3.520771682734725*^9}, {3.520771724280466*^9, 3.520771736089982*^9}, 
   3.520775189959284*^9, {3.5207792522133102`*^9, 3.520779293893458*^9}, {
   3.520779344294697*^9, 3.520779363009494*^9}, {3.520779433776403*^9, 
   3.520779443028184*^9}, {3.52078572482345*^9, 3.520785758241764*^9}, {
   3.5253395078605537`*^9, 3.5253395382732477`*^9}, {3.525339666734852*^9, 
   3.525339705325173*^9}, {3.525340244752228*^9, 3.525340262246089*^9}, {
   3.525340889076647*^9, 3.525340890952327*^9}, {3.527192528652705*^9, 
   3.527192544433701*^9}, {3.527229794104123*^9, 3.52722979429897*^9}, {
   3.5394197033794127`*^9, 3.539419771045588*^9}, {3.54374403518081*^9, 
   3.543744041520528*^9}, {3.5442497933807497`*^9, 3.544249836544284*^9}, 
   3.545760901819335*^9, {3.5457610449378653`*^9, 3.545761062362506*^9}, 
   3.545761142218204*^9, {3.5457611788040857`*^9, 3.545761179971434*^9}, {
   3.545761225827407*^9, 3.54576122635618*^9}, {3.545761278656645*^9, 
   3.5457612853529377`*^9}, {3.545761325186471*^9, 3.545761360899222*^9}, {
   3.545763255470819*^9, 3.545763256578148*^9}, {3.5458135941121063`*^9, 
   3.545813600725973*^9}, {3.545976395191332*^9, 3.545976396301186*^9}, {
   3.549185343957391*^9, 3.549185365934157*^9}, {3.555605308126248*^9, 
   3.555605320040195*^9}, {3.555605353257077*^9, 3.5556053657528257`*^9}, {
   3.5556054133027563`*^9, 3.555605414858163*^9}, {3.55560695406367*^9, 
   3.5556069752477007`*^9}, 3.555607041663344*^9, {3.5556071371458817`*^9, 
   3.555607161811184*^9}, {3.561194351965809*^9, 3.561194479441621*^9}, {
   3.561195742818272*^9, 3.5611957437591467`*^9}, {3.561195797197835*^9, 
   3.561195804373293*^9}, {3.561195861196082*^9, 3.5611958668568363`*^9}, {
   3.5611960172904654`*^9, 3.561196020694981*^9}, {3.56119642505194*^9, 
   3.561196427771431*^9}, {3.5611965386251993`*^9, 3.5611965393262177`*^9}, {
   3.562263160765745*^9, 3.562263167999022*^9}, {3.564069760256156*^9, 
   3.564069772195897*^9}, {3.5848286427100973`*^9, 3.5848286454767447`*^9}, {
   3.584828676341522*^9, 3.584828676827586*^9}, 3.6497781070344667`*^9, {
   3.649778184131933*^9, 3.649778187883565*^9}, 3.649778361347453*^9, {
   3.649950538108967*^9, 3.649950563814699*^9}, {3.650223035267171*^9, 
   3.6502230473149843`*^9}}],

Cell[BoxData[
 RowBox[{
  RowBox[{"(*", 
   RowBox[{
    RowBox[{"SK3", " ", "small", " ", "Potassium", " ", "channel"}], ",", " ", 
    RowBox[{
     RowBox[{
     "it", " ", "is", " ", "Ca", " ", "dependent", " ", "activation", " ", 
      "and", " ", "Voltage", " ", "dependent", " ", "inactivation", " ", 
      "for", " ", "voltages", " ", "above"}], " ", "-", 
     RowBox[{
     "40", "mv", " ", "before", " ", "that", " ", "it", " ", "does", " ", 
      "not", " ", "inactivate"}]}]}], "*)"}], "\[IndentingNewLine]", 
  RowBox[{
   RowBox[{
    RowBox[{"EC50sk3", "=", "0.6"}], ";", " ", 
    RowBox[{"nhSk3", "=", "5.0"}], ";", " ", 
    RowBox[{"\[Tau]actSK3", "=", "12.9"}], ";"}], " ", 
   RowBox[{"(*", 
    RowBox[{
     RowBox[{"assuming", " ", "one", " ", "invariate", " ", "Tau"}], ",", " ",
      "ms"}], "*)"}], "\[IndentingNewLine]", 
   RowBox[{
    RowBox[{"pSK3actss", "=", 
     RowBox[{
      RowBox[{"Caimicro", "^", "nhSk3"}], "/", 
      RowBox[{"(", 
       RowBox[{
        RowBox[{"EC50sk3", "^", "nhSk3"}], "+", 
        RowBox[{"Caimicro", "^", "nhSk3"}]}], ")"}]}]}], ";"}], 
   "\[IndentingNewLine]", 
   RowBox[{"(*", 
    RowBox[{"current", " ", "by", " ", "SK3"}], "*)"}], "\[IndentingNewLine]", 
   RowBox[{"VarSK3", "=", 
    RowBox[{"NDSolve", "[", 
     RowBox[{
      RowBox[{"{", 
       RowBox[{
        RowBox[{
         RowBox[{
          RowBox[{"pSK3", "'"}], "[", "t", "]"}], "\[Equal]", 
         RowBox[{
          RowBox[{"(", 
           RowBox[{"pSK3actss", "-", " ", 
            RowBox[{"pSK3", "[", "t", "]"}]}], ")"}], "/", "\[Tau]actSK3"}]}],
         ",", 
        RowBox[{
         RowBox[{"pSK3", "[", "18", "]"}], "\[Equal]", "0.000000626"}]}], 
       "}"}], ",", 
      RowBox[{"{", "pSK3", "}"}], ",", 
      RowBox[{"{", 
       RowBox[{"t", ",", "18", ",", "8000"}], "}"}]}], "]"}]}], 
   "\[IndentingNewLine]", 
   RowBox[{
    RowBox[{"ISK3", "=", 
     RowBox[{"(", 
      RowBox[{"2", 
       RowBox[{"(", 
        RowBox[{
         RowBox[{"pSK3", "[", "t", "]"}], "/.", "VarSK3"}], ")"}], 
       RowBox[{"(", 
        RowBox[{
         RowBox[{"vv", "[", "t", "]"}], "-", "EK"}], ")"}]}], ")"}]}], ";"}], 
   "\[IndentingNewLine]", 
   RowBox[{"Plot", "[", 
    RowBox[{
     RowBox[{"{", "ISK3", "}"}], ",", 
     RowBox[{"{", 
      RowBox[{"t", ",", "18", ",", "8000"}], "}"}], ",", 
     RowBox[{"PlotRange", "\[Rule]", 
      RowBox[{"{", 
       RowBox[{
        RowBox[{"-", "0.002"}], ",", "2"}], "}"}]}], ",", 
     RowBox[{"PlotStyle", "\[Rule]", "Black"}]}], "]"}], 
   "\[IndentingNewLine]"}]}]], "Input",
 CellChangeTimes->{{3.5097360297508383`*^9, 3.509736174593347*^9}, {
   3.509737681300383*^9, 3.509737726113551*^9}, {3.5097377741920347`*^9, 
   3.5097378497737722`*^9}, {3.509738133433609*^9, 3.509738133544928*^9}, 
   3.509791962079525*^9, {3.51772661874929*^9, 3.517726650308983*^9}, 
   3.517737029436405*^9, {3.518332395726158*^9, 3.51833239929935*^9}, {
   3.518852061831976*^9, 3.518852067690844*^9}, {3.518861190314623*^9, 
   3.5188611996428967`*^9}, {3.520785646858369*^9, 3.520785710725648*^9}, {
   3.5253403290473127`*^9, 3.52534032992484*^9}, {3.5271925566689997`*^9, 
   3.527192566017421*^9}, {3.5437441528115788`*^9, 3.543744163971161*^9}, {
   3.544196427191249*^9, 3.54419642835557*^9}, {3.545761542430035*^9, 
   3.545761547279017*^9}, {3.5458136246989822`*^9, 3.545813630515828*^9}, {
   3.555607226554298*^9, 3.555607239713298*^9}, {3.5556112229473667`*^9, 
   3.555611287463739*^9}, {3.561194493902911*^9, 3.5611945190318737`*^9}, 
   3.561585883486389*^9, {3.56235234104976*^9, 3.5623523607574377`*^9}, 
   3.562352392582546*^9, {3.5623596521086082`*^9, 3.562359652635888*^9}, {
   3.564069778328002*^9, 3.564069784487331*^9}, {3.584828685779043*^9, 
   3.584828703564373*^9}, 3.589035869645452*^9, {3.6497783860422907`*^9, 
   3.64977838689425*^9}}],

Cell[BoxData[
 RowBox[{
  RowBox[{"(*", 
   RowBox[{
   "IK1", " ", "or", " ", "SK4", " ", "Intermediate", " ", "Potassium", " ", 
    "channel"}], "*)"}], "\[IndentingNewLine]", 
  RowBox[{
   RowBox[{
    RowBox[{"EC50Ik1", "=", "0.095"}], ";", " ", 
    RowBox[{"nhIK1", "=", "3.2"}], ";"}], "\[IndentingNewLine]", 
   RowBox[{
    RowBox[{"pIK1ss", "=", 
     RowBox[{
      RowBox[{"Caimicro", "^", "nhIK1"}], "/", 
      RowBox[{"(", 
       RowBox[{
        RowBox[{"EC50Ik1", "^", "nhIK1"}], "+", 
        RowBox[{"Caimicro", "^", "nhIK1"}]}], ")"}]}]}], ";"}], 
   "\[IndentingNewLine]", 
   RowBox[{
    RowBox[{"\[Tau]CaIK1", "=", "5.8"}], ";"}], "\[IndentingNewLine]", 
   RowBox[{"(*", 
    RowBox[{"current", " ", "by", " ", "IK1"}], "*)"}], "\[IndentingNewLine]", 
   RowBox[{
    RowBox[{"VarIK1", "=", 
     RowBox[{"NDSolve", "[", 
      RowBox[{
       RowBox[{"{", 
        RowBox[{
         RowBox[{
          RowBox[{
           RowBox[{"pIK1", "'"}], "[", "t", "]"}], "\[Equal]", 
          RowBox[{
           RowBox[{"(", 
            RowBox[{"pIK1ss", "-", " ", 
             RowBox[{"pIK1", "[", "t", "]"}]}], ")"}], "/", "\[Tau]CaIK1"}]}],
          ",", 
         RowBox[{
          RowBox[{"pIK1", "[", "18", "]"}], "\[Equal]", "0.013"}]}], "}"}], 
       ",", 
       RowBox[{"{", "pIK1", "}"}], ",", 
       RowBox[{"{", 
        RowBox[{"t", ",", "18", ",", "8000"}], "}"}]}], "]"}]}], ";"}], 
   "\[IndentingNewLine]", 
   RowBox[{
    RowBox[{"IIK1", "=", 
     RowBox[{"(", 
      RowBox[{"11", 
       RowBox[{"(", 
        RowBox[{"pIK1ss", "/.", "VarIK1"}], ")"}], 
       RowBox[{"(", 
        RowBox[{
         RowBox[{"vv", "[", "t", "]"}], "-", "EK"}], ")"}]}], ")"}]}], ";"}], 
   "\[IndentingNewLine]", "\[IndentingNewLine]", "\[IndentingNewLine]", 
   "\[IndentingNewLine]"}]}]], "Input",
 CellChangeTimes->{{3.5097380952307653`*^9, 3.509738210169862*^9}, {
   3.5097384318209047`*^9, 3.509738542956139*^9}, {3.509738598967746*^9, 
   3.5097386096156883`*^9}, {3.5169612226552563`*^9, 3.516961227740726*^9}, {
   3.517726660396604*^9, 3.5177266862641687`*^9}, {3.518332418016293*^9, 
   3.518332424069471*^9}, {3.51885209047549*^9, 3.5188520952033253`*^9}, {
   3.5188612295075417`*^9, 3.518861236238319*^9}, 3.519328608501218*^9, {
   3.519329156485136*^9, 3.519329194953705*^9}, {3.5193292501863613`*^9, 
   3.519329260973136*^9}, {3.52534043397149*^9, 3.525340436940542*^9}, {
   3.525341008041606*^9, 3.5253410281524467`*^9}, {3.525341110110607*^9, 
   3.5253411267013197`*^9}, {3.5271925752958307`*^9, 3.527192583374331*^9}, {
   3.543744182283702*^9, 3.54374423864505*^9}, {3.54581364430094*^9, 
   3.545813650404361*^9}, {3.554662145041787*^9, 3.5546621569388847`*^9}, {
   3.55561131999306*^9, 3.555611421038623*^9}, {3.555611772514162*^9, 
   3.55561177425823*^9}, {3.5611945276470346`*^9, 3.561194531502469*^9}, {
   3.561194564639101*^9, 3.561194573701313*^9}, {3.564069792283297*^9, 
   3.564069801403101*^9}, {3.572624943045981*^9, 3.572624943956477*^9}, {
   3.5848287121363907`*^9, 3.584828722584676*^9}, {3.585171666186903*^9, 
   3.5851716855674877`*^9}, 3.649778130537191*^9, {3.6497783927854357`*^9, 
   3.649778393616835*^9}, {3.6499505891990957`*^9, 3.649950607077188*^9}}],

Cell[BoxData[
 RowBox[{
  RowBox[{"(*", 
   RowBox[{"Calcium", "-", 
    RowBox[{"Sensitive", " ", "Chloride", " ", "Channel"}]}], "*)"}], 
  "\[IndentingNewLine]", 
  RowBox[{
   RowBox[{
    RowBox[{"K1", "=", 
     RowBox[{"214", " ", 
      RowBox[{"Exp", "[", 
       RowBox[{"0.13", " ", "f", " ", 
        RowBox[{
         RowBox[{
          RowBox[{"vv", "[", "t", "]"}], "/", "r"}], "/", "Temp"}]}], 
       "]"}]}]}], ";", 
    RowBox[{"K2", "=", 
     RowBox[{"0.58", 
      RowBox[{"Exp", "[", 
       RowBox[{
        RowBox[{"-", "0.24"}], " ", "f", " ", 
        RowBox[{
         RowBox[{
          RowBox[{"vv", "[", "t", "]"}], "/", "r"}], "/", "Temp"}]}], 
       "]"}]}]}], ";"}], "\[IndentingNewLine]", 
   RowBox[{
    RowBox[{"pssCaCC", "=", 
     RowBox[{"1", "/", " ", 
      RowBox[{"(", 
       RowBox[{"1", "+", 
        RowBox[{"K2", 
         RowBox[{"(", 
          RowBox[{
           RowBox[{"(", 
            RowBox[{
             RowBox[{"(", 
              RowBox[{"K1", "^", "2"}], ")"}], "/", 
             RowBox[{
              RowBox[{"(", 
               RowBox[{"1000", "*", "Caimicro"}], ")"}], "^", "2"}]}], ")"}], 
           "+", 
           RowBox[{"(", 
            RowBox[{"K1", "/", 
             RowBox[{"(", 
              RowBox[{"1000", "Caimicro"}], ")"}]}], ")"}], "+", "1"}], 
          ")"}]}]}], ")"}]}]}], ";"}], "\[IndentingNewLine]", 
   RowBox[{
    RowBox[{"\[Tau]CaCC", "=", 
     RowBox[{"1000", "/", 
      RowBox[{"(", 
       RowBox[{
        RowBox[{"4", "K2"}], "+", 
        RowBox[{"(", 
         RowBox[{"4", "/", 
          RowBox[{"(", 
           RowBox[{"(", 
            RowBox[{
             RowBox[{"(", 
              RowBox[{
               RowBox[{"(", 
                RowBox[{"K1", "^", "2"}], ")"}], "/", 
               RowBox[{
                RowBox[{"(", 
                 RowBox[{"1000", "Caimicro"}], ")"}], "^", "2"}]}], ")"}], 
             "+", 
             RowBox[{"(", 
              RowBox[{"K1", "/", 
               RowBox[{"(", 
                RowBox[{"1000", "Caimicro"}], ")"}]}], ")"}], "+", "1"}], 
            ")"}], ")"}]}], ")"}]}], ")"}]}]}], ";"}], "\[IndentingNewLine]", 
   
   RowBox[{"(*", 
    RowBox[{
    "Current", " ", "by", " ", "CaCC", " ", "chloride", " ", "channel"}], 
    "*)"}], "\[IndentingNewLine]", 
   RowBox[{
    RowBox[{"VarCaCC", "=", 
     RowBox[{"NDSolve", "[", 
      RowBox[{
       RowBox[{"{", 
        RowBox[{
         RowBox[{
          RowBox[{
           RowBox[{"pCaCC", "'"}], "[", "t", "]"}], "==", 
          RowBox[{
           RowBox[{"(", 
            RowBox[{"pssCaCC", "-", " ", 
             RowBox[{"pCaCC", "[", "t", "]"}]}], ")"}], "/", "\[Tau]CaCC"}]}],
          ",", 
         RowBox[{
          RowBox[{"pCaCC", "[", "18", "]"}], "\[Equal]", "0.0037"}]}], "}"}], 
       ",", "pCaCC", ",", 
       RowBox[{"{", 
        RowBox[{"t", ",", "18", ",", "8000"}], "}"}], ",", 
       RowBox[{"MaxSteps", "\[Rule]", "Infinity"}]}], "]"}]}], ";"}], 
   "\[IndentingNewLine]", 
   RowBox[{
    RowBox[{"ICaCC", "=", 
     RowBox[{"7.4", 
      RowBox[{"(", 
       RowBox[{
        RowBox[{"pCaCC", "[", "t", "]"}], "/.", "VarCaCC"}], ")"}], 
      RowBox[{"(", 
       RowBox[{
        RowBox[{"vv", "[", "t", "]"}], "-", "ECl"}], ")"}]}]}], ";"}], 
   "\[IndentingNewLine]", "\[IndentingNewLine]"}]}]], "Input",
 CellChangeTimes->{{3.513431446091116*^9, 3.513431503799341*^9}, {
   3.513431534060594*^9, 3.513431538815175*^9}, {3.513431575092578*^9, 
   3.513431622146042*^9}, {3.5134319690171833`*^9, 3.513431995856681*^9}, {
   3.5134320424400177`*^9, 3.51343208056231*^9}, {3.5134326146202908`*^9, 
   3.513432808835416*^9}, {3.513432864348481*^9, 3.51343287320051*^9}, {
   3.5134329199728603`*^9, 3.513432973213277*^9}, {3.513433534906913*^9, 
   3.5134335607433643`*^9}, {3.513441360256672*^9, 3.513441403234231*^9}, {
   3.514131370662106*^9, 3.514131395045382*^9}, {3.514134109082966*^9, 
   3.514134119719893*^9}, {3.5141342049118433`*^9, 3.514134355929325*^9}, {
   3.514143213069461*^9, 3.514143220872011*^9}, {3.514143385833333*^9, 
   3.5141433907923803`*^9}, {3.514173105618217*^9, 3.514173124958757*^9}, {
   3.514173155232951*^9, 3.514173161437168*^9}, {3.514174220151453*^9, 
   3.5141742587459593`*^9}, {3.51772689854438*^9, 3.517726924298504*^9}, {
   3.518332443529608*^9, 3.518332467055002*^9}, {3.518853225962558*^9, 
   3.518853250603239*^9}, {3.518861281084702*^9, 3.518861296980278*^9}, {
   3.5188620144602957`*^9, 3.518862039347706*^9}, {3.5271925987065277`*^9, 
   3.5271926247454*^9}, {3.541944998964582*^9, 3.541945038763341*^9}, {
   3.541955363258318*^9, 3.541955387610759*^9}, {3.541956155068358*^9, 
   3.5419561639961033`*^9}, {3.543744547256936*^9, 3.543744565702585*^9}, {
   3.545813664466346*^9, 3.545813665606983*^9}, {3.545814053747171*^9, 
   3.54581406824686*^9}, {3.55561185234622*^9, 3.5556119049568872`*^9}, {
   3.555612021276958*^9, 3.555612048651335*^9}, 3.557860910324169*^9, 
   3.5578609793936653`*^9, {3.5578611221819963`*^9, 3.557861125797324*^9}, {
   3.561194585534116*^9, 3.561194657145384*^9}, {3.5623646703000298`*^9, 
   3.562364688049446*^9}, {3.564069827099709*^9, 3.564069882760088*^9}, {
   3.5640872418787327`*^9, 3.5640872712798557`*^9}, {3.584828734328228*^9, 
   3.584828738838285*^9}, 3.649778403187962*^9, {3.649778445886627*^9, 
   3.64977845363237*^9}, {3.649950622313736*^9, 3.6499506326593113`*^9}}],

Cell[BoxData[
 RowBox[{"\[IndentingNewLine]", 
  RowBox[{"(*", 
   RowBox[{"Sodium", "-", 
    RowBox[{"Potassium", " ", "Pump"}]}], "*)"}], "\[IndentingNewLine]", 
  RowBox[{"(*", 
   RowBox[{
    RowBox[{"As", " ", "in", " ", "LRd", " ", "Model"}], ",", 
    RowBox[{
    "at", " ", "the", " ", "moment", " ", "the", " ", "concentration", " ", 
     "are", " ", "not", " ", "changing", " ", "in", " ", "the", " ", "model", 
     " ", "except", " ", "in", " ", "the", " ", "calcium", " ", "dynamic", 
     " ", "simulation"}]}], " ", "*)"}], "\[IndentingNewLine]", 
  RowBox[{
   RowBox[{
    RowBox[{"KmKo", "=", "1.5"}], ";", 
    RowBox[{"KmNai", "=", "10"}], ";", 
    RowBox[{"nNai", "=", "2"}], ";"}], "\[IndentingNewLine]", 
   RowBox[{"(*", 
    RowBox[{
    "The", " ", "dependence", " ", "of", " ", "the", " ", "NaKpump", " ", 
     "current", " ", "on", " ", "Ko", " ", "formulated", " ", "by", " ", 
     "Hill", " ", "equation"}], "*)"}], "\[IndentingNewLine]", 
   RowBox[{
    RowBox[{"pNaKKo", "=", 
     RowBox[{"1", "/", 
      RowBox[{"(", 
       RowBox[{"1", "+", 
        RowBox[{"(", 
         RowBox[{"KmKo", "/", "4.5"}], ")"}]}], ")"}]}]}], ";"}], 
   "\[IndentingNewLine]", 
   RowBox[{"(*", 
    RowBox[{
    "The", " ", "dependence", " ", "of", " ", "the", " ", "NaKpump", " ", 
     "current", " ", "on", " ", "the", " ", "Nai", " ", "formulated", " ", 
     "by", " ", "Hill", " ", "Eq"}], "*)"}], "\[IndentingNewLine]", 
   RowBox[{
    RowBox[{"pNaKNai", "=", 
     RowBox[{"1", "/", 
      RowBox[{"(", 
       RowBox[{"1", "+", 
        RowBox[{"(", 
         RowBox[{
          RowBox[{"(", 
           RowBox[{"KmNai", "/", "12.11"}], ")"}], "^", "nNai"}], ")"}]}], 
       ")"}]}]}], ";"}], "\[IndentingNewLine]", 
   RowBox[{"(*", 
    RowBox[{
    "Voltage", " ", "dependence", " ", "and", " ", "Nao", " ", "effects", " ",
      "on", " ", "the", " ", "current"}], "*)"}], "\[IndentingNewLine]", 
   RowBox[{
    RowBox[{"\[Sigma]", "=", 
     RowBox[{
      RowBox[{"(", 
       RowBox[{
        RowBox[{"Exp", "[", 
         RowBox[{"140", "/", "67.3"}], "]"}], "-", "1"}], ")"}], "/", "7"}]}],
     ";"}], "\[IndentingNewLine]", 
   RowBox[{"fnak", "=", 
    RowBox[{"1", "/", 
     RowBox[{"(", 
      RowBox[{"1", "+", 
       RowBox[{"0.1245", 
        RowBox[{"Exp", "[", 
         RowBox[{"(", 
          RowBox[{
           RowBox[{"-", "0.1"}], "*", 
           RowBox[{"vv", "[", "t", "]"}], "*", 
           RowBox[{
            RowBox[{"f", "/", "r"}], "/", "Temp"}]}], ")"}], "]"}]}], "+", 
       RowBox[{"0.0365", "*", "\[Sigma]", "*", 
        RowBox[{"Exp", "[", 
         RowBox[{
          RowBox[{"-", 
           RowBox[{"vv", "[", "t", "]"}]}], "*", 
          RowBox[{
           RowBox[{"f", "/", "r"}], "/", "Temp"}]}], "]"}]}]}], ")"}]}]}], 
   "\[IndentingNewLine]", 
   RowBox[{
    RowBox[{"INaK", "=", 
     RowBox[{
      RowBox[{"2.25", "/", 
       RowBox[{"(", 
        RowBox[{"1500", "*", 
         RowBox[{"10", "^", "2"}]}], ")"}]}], "fnak", " ", "pNaKKo", " ", 
      "pNaKNai"}]}], ";", 
    RowBox[{"(*", 
     RowBox[{
      RowBox[{
       RowBox[{"(", 
        RowBox[{"1500", "*", 
         RowBox[{"10", "^", "2"}]}], ")"}], " ", "for", " ", "adjusting", " ",
        "this", " ", "equation", " ", "to", " ", "our", " ", "SVD", " ", 
       "model"}], "-", 
      RowBox[{
      "see", " ", "notes", " ", "in", " ", "copybook3", " ", "and", " ", 
       "word", " ", "document"}]}], "*)"}], "\[IndentingNewLine]", 
    RowBox[{"fnakMax", "=", 
     RowBox[{"1", "/", 
      RowBox[{"(", 
       RowBox[{"1", "+", 
        RowBox[{"0.1245", 
         RowBox[{"Exp", "[", 
          RowBox[{"(", 
           RowBox[{
            RowBox[{"-", "0.1"}], "*", 
            RowBox[{"vv", "[", "400", "]"}], "*", 
            RowBox[{
             RowBox[{"f", "/", "r"}], "/", "Temp"}]}], ")"}], "]"}]}], "+", 
        RowBox[{"0.0365", "*", "\[Sigma]", "*", 
         RowBox[{"Exp", "[", 
          RowBox[{
           RowBox[{"-", 
            RowBox[{"v", "[", "400", "]"}]}], "*", 
           RowBox[{
            RowBox[{"f", "/", "r"}], "/", "Temp"}]}], "]"}]}]}], ")"}]}]}], 
    ";"}], "\[IndentingNewLine]", 
   RowBox[{"INaKMax", "=", 
    RowBox[{
     RowBox[{"2.25", "/", 
      RowBox[{"(", 
       RowBox[{"1500", "*", 
        RowBox[{"10", "^", "2"}]}], ")"}]}], "*", "fnakMax", " ", "pNaKKo", 
     " ", "pNaKNai"}]}], "\[IndentingNewLine]"}]}]], "Input",
 CellChangeTimes->{{3.514573861185849*^9, 3.514573891588538*^9}, {
   3.514573947519883*^9, 3.51457430192236*^9}, {3.514574345758286*^9, 
   3.514574360318572*^9}, {3.514574391162216*^9, 3.514574480631611*^9}, {
   3.514574517806725*^9, 3.514574550385158*^9}, {3.51462137700565*^9, 
   3.5146214708768387`*^9}, {3.516980838660018*^9, 3.516980847504449*^9}, {
   3.517727392397977*^9, 3.517727448984228*^9}, 3.5177281852814217`*^9, 
   3.5183324896236877`*^9, {3.519328632323535*^9, 3.519328690824095*^9}, {
   3.5430519509007177`*^9, 3.5430519535203457`*^9}, {3.543069480496435*^9, 
   3.54306948118087*^9}, {3.5437445771424007`*^9, 3.543744579469816*^9}, {
   3.5461051839762983`*^9, 3.546105222499104*^9}, {3.554664524683341*^9, 
   3.5546645285702553`*^9}, {3.5611947233623857`*^9, 3.561194756731647*^9}, {
   3.5618135057125387`*^9, 3.561813512200259*^9}, {3.562263189725575*^9, 
   3.5622631922211246`*^9}, {3.562364696911202*^9, 3.562364719510665*^9}, {
   3.564069901435925*^9, 3.564069908159152*^9}, {3.5640699626282253`*^9, 
   3.564069963103868*^9}, 3.649778413343893*^9, 3.649778459182707*^9}],

Cell[BoxData[{
 RowBox[{"Cao", "=", "1.8"}], "\[IndentingNewLine]", 
 RowBox[{"Nao", "=", "140"}], "\[IndentingNewLine]", 
 RowBox[{
  RowBox[{"Nai", "=", "12.11"}], "\[IndentingNewLine]", 
  RowBox[{"(*", 
   RowBox[{"Sodium", " ", "Calcium", " ", "Exchange", " ", "NCX"}], 
   "*)"}]}], "\[IndentingNewLine]", 
 RowBox[{
  RowBox[{"INaCa", "=", 
   RowBox[{
    RowBox[{"(", 
     RowBox[{"0.00025", "/", 
      RowBox[{"(", 
       RowBox[{"0.033", "*", "9800", "*", 
        RowBox[{"10", "^", "2"}]}], ")"}]}], ")"}], 
    RowBox[{"Exp", "[", 
     RowBox[{
      RowBox[{"(", 
       RowBox[{"0.15", "-", "1"}], ")"}], "VFORT"}], "]"}], 
    RowBox[{
     RowBox[{"(", 
      RowBox[{
       RowBox[{"(", 
        RowBox[{
         RowBox[{"Exp", "[", "VFORT", "]"}], " ", 
         RowBox[{"(", 
          RowBox[{"Nai", "^", "3"}], ")"}], " ", "Cao"}], ")"}], "-", 
       RowBox[{"(", " ", 
        RowBox[{
         RowBox[{"(", 
          RowBox[{"Nao", "^", "3"}], ")"}], " ", 
         RowBox[{"(", "Caim", ")"}]}], ")"}]}], ")"}], "/", 
     RowBox[{"(", 
      RowBox[{"(", 
       RowBox[{"1", "+", 
        RowBox[{"(", 
         RowBox[{"0.0001", 
          RowBox[{"Exp", "[", 
           RowBox[{
            RowBox[{"(", 
             RowBox[{"0.15", "-", "1"}], ")"}], "VFORT"}], "]"}], 
          RowBox[{"(", 
           RowBox[{
            RowBox[{"(", 
             RowBox[{
              RowBox[{"Exp", "[", "VFORT", "]"}], " ", 
              RowBox[{"(", 
               RowBox[{"Nai", "^", "3"}], ")"}], " ", "Cao"}], ")"}], "+", 
            RowBox[{"(", 
             RowBox[{
              RowBox[{"(", " ", 
               RowBox[{"Nao", "^", "3"}], ")"}], " ", 
              RowBox[{"(", "Caim", ")"}]}], ")"}]}], ")"}]}], ")"}]}], ")"}], 
      ")"}]}]}]}], ";"}], "\[IndentingNewLine]"}], "Input",
 CellChangeTimes->{{3.5146461817642736`*^9, 3.514646220724468*^9}, {
   3.5146463749934683`*^9, 3.514646427366908*^9}, {3.514646591286984*^9, 
   3.51464660894973*^9}, {3.5146511250415163`*^9, 3.5146511385036583`*^9}, {
   3.51471210493546*^9, 3.5147121359982233`*^9}, {3.514712774761911*^9, 
   3.514712809127338*^9}, {3.516727138436583*^9, 3.516727157319996*^9}, {
   3.516980871982408*^9, 3.516980890811603*^9}, {3.516980926687405*^9, 
   3.5169809770915813`*^9}, {3.517728676283657*^9, 3.517728719721232*^9}, 
   3.517728773806069*^9, {3.517728856239596*^9, 3.517728921088531*^9}, {
   3.517728998642667*^9, 3.517729004776951*^9}, {3.517729749410578*^9, 
   3.517729768795093*^9}, 3.518332504549863*^9, {3.518853292477191*^9, 
   3.5188533136293573`*^9}, {3.51886215376237*^9, 3.518862154902835*^9}, {
   3.5193287018884172`*^9, 3.519328719408167*^9}, {3.530123428472672*^9, 
   3.53012343055665*^9}, {3.530254300122377*^9, 3.530254301520844*^9}, 
   3.530337414667521*^9, {3.543051992824361*^9, 3.543051995535288*^9}, {
   3.5437445949229918`*^9, 3.543744597924859*^9}, {3.545760986380858*^9, 
   3.545761003304638*^9}, {3.545761642735379*^9, 3.5457616500447617`*^9}, {
   3.545761823471177*^9, 3.5457618302396812`*^9}, {3.545814113070407*^9, 
   3.5458141312338676`*^9}, {3.554664551946212*^9, 3.554664556728127*^9}, {
   3.557864454270261*^9, 3.557864476408557*^9}, {3.562364728569852*^9, 
   3.562364729456924*^9}, {3.564069970022757*^9, 3.564069970486005*^9}, 
   3.6497784840916157`*^9}],

Cell[BoxData[
 RowBox[{
  RowBox[{"(*", 
   RowBox[{
    RowBox[{"IpCa", " ", "Plasma", " ", "Membrane", " ", "Ca"}], "-", 
    "ATPase"}], "*)"}], "\[IndentingNewLine]", "\[IndentingNewLine]", 
  RowBox[{
   RowBox[{
    RowBox[{"IpCamax", "=", "1.15"}], ";", 
    RowBox[{"KmpCa", "=", "0.0005"}], ";"}], "\[IndentingNewLine]", 
   RowBox[{
    RowBox[{"IpCa", "=", 
     RowBox[{
      RowBox[{
       RowBox[{"(", "IpCamax", ")"}], "/", 
       RowBox[{"(", 
        RowBox[{"9800", "*", 
         RowBox[{"10", "^", "2"}]}], ")"}]}], "/", 
      RowBox[{"(", 
       RowBox[{"1", "+", 
        RowBox[{"(", 
         RowBox[{"KmpCa", "/", 
          RowBox[{"(", "Caim", ")"}]}], ")"}]}], ")"}]}]}], ";"}], 
   "\[IndentingNewLine]", 
   RowBox[{"Plot", "[", 
    RowBox[{"IpCa", ",", 
     RowBox[{"{", 
      RowBox[{"t", ",", "4", ",", "8000"}], "}"}]}], "]"}], 
   "\[IndentingNewLine]", 
   RowBox[{"IpCaMax", "=", 
    RowBox[{
     RowBox[{"(", "IpCamax", ")"}], "/", 
     RowBox[{"(", 
      RowBox[{"1", "+", 
       RowBox[{"(", 
        RowBox[{"KmpCa", "/", 
         RowBox[{"(", 
          RowBox[{"CaMax", "/", "1000"}], ")"}]}], ")"}]}], 
      ")"}]}]}]}]}]], "Input",
 CellChangeTimes->{{3.514647063305874*^9, 3.514647156879959*^9}, {
   3.514647203889653*^9, 3.514647216328949*^9}, {3.514647319236388*^9, 
   3.5146473261880703`*^9}, {3.514650957196555*^9, 3.514650971652266*^9}, {
   3.514651110823285*^9, 3.514651119144558*^9}, {3.514712832201605*^9, 
   3.5147128421310062`*^9}, {3.516727076128293*^9, 3.5167271163437233`*^9}, {
   3.516981172655725*^9, 3.516981179109466*^9}, {3.517729547272101*^9, 
   3.5177295626085987`*^9}, {3.517729603517418*^9, 3.5177296044769697`*^9}, {
   3.5177297384787073`*^9, 3.5177297428146677`*^9}, 3.5183325154712667`*^9, {
   3.51885427069326*^9, 3.518854287777727*^9}, {3.5188621701235123`*^9, 
   3.5188621702821608`*^9}, {3.530123410559496*^9, 3.530123413238353*^9}, {
   3.530254276447262*^9, 3.53025427786567*^9}, 3.530337446481439*^9, 
   3.530337527242209*^9, {3.5430520066005907`*^9, 3.543052008812529*^9}, {
   3.543069500084958*^9, 3.543069502923787*^9}, {3.5437446147743692`*^9, 
   3.5437446167382317`*^9}, {3.545760957047429*^9, 3.545760960189904*^9}, {
   3.545761658672331*^9, 3.545761661240003*^9}, {3.545761838345809*^9, 
   3.545761840609779*^9}, {3.545814141837182*^9, 3.545814148392632*^9}, {
   3.545977871066565*^9, 3.5459778817780743`*^9}, {3.546105282597444*^9, 
   3.5461052919095287`*^9}, 3.554664444822261*^9, 3.557864442178299*^9, {
   3.562364737918255*^9, 3.56236473853409*^9}, {3.564069989489313*^9, 
   3.564069991635899*^9}, 3.649778490454547*^9}],

Cell[BoxData[
 RowBox[{
  RowBox[{"(*", 
   RowBox[{"Kv43", "+", "KCNE3"}], "*)"}], "\[IndentingNewLine]", 
  RowBox[{
   RowBox[{
    RowBox[{"VhalfKv34a", "=", "6"}], ";", 
    RowBox[{"VhalfKv34i", "=", 
     RowBox[{"-", "72"}]}], ";"}], 
   RowBox[{"(*", "mV", "*)"}], " ", "\[IndentingNewLine]", 
   RowBox[{
    RowBox[{"kKv34a", "=", "17.5"}], ";", 
    RowBox[{"kKv34i", "=", 
     RowBox[{"-", "11.1"}]}], ";"}], 
   RowBox[{"(*", "Slope", "*)"}], "\[IndentingNewLine]", 
   RowBox[{
    RowBox[{"pssKv43KCNE3a", "=", 
     RowBox[{"1", "/", 
      RowBox[{"(", 
       RowBox[{"1", "+", 
        RowBox[{"Exp", "[", 
         RowBox[{
          RowBox[{"(", 
           RowBox[{"VhalfKv34a", "-", 
            RowBox[{"vv", "[", "t", "]"}]}], ")"}], "/", "kKv34a"}], "]"}]}], 
       ")"}]}]}], ";"}], "\[IndentingNewLine]", 
   RowBox[{
    RowBox[{"pssKv43KCNE3i", "=", 
     RowBox[{"1", "/", 
      RowBox[{"(", 
       RowBox[{"1", "+", 
        RowBox[{"Exp", "[", 
         RowBox[{
          RowBox[{"(", 
           RowBox[{"VhalfKv34i", "-", 
            RowBox[{"vv", "[", "t", "]"}]}], ")"}], "/", "kKv34i"}], "]"}]}], 
       ")"}]}]}], ";"}], "\[IndentingNewLine]", 
   RowBox[{"(*", 
    RowBox[{"Time", " ", "Constant"}], "*)"}], "\[IndentingNewLine]", 
   RowBox[{
    RowBox[{"\[Tau]Kv43KCNE3a", "=", "6.086"}], ";"}], "\[IndentingNewLine]", 
   
   RowBox[{
    RowBox[{"\[Tau]Kv43KCNE3i", "=", "220"}], ";"}], "\[IndentingNewLine]", 
   RowBox[{
    RowBox[{"TauKv43KCNE3Rec", "=", "979"}], ";"}], "\[IndentingNewLine]", 
   RowBox[{"(*", 
    RowBox[{"current", " ", "Kv34"}], "*)"}], "\[IndentingNewLine]", 
   RowBox[{
    RowBox[{"VarKv43KCNE3", "=", 
     RowBox[{"NDSolve", "[", 
      RowBox[{
       RowBox[{"{", 
        RowBox[{
         RowBox[{
          RowBox[{
           RowBox[{"pKv43KCNE3a", "'"}], "[", "t", "]"}], "\[Equal]", 
          RowBox[{
           RowBox[{"(", 
            RowBox[{"pssKv43KCNE3a", "-", 
             RowBox[{"pKv43KCNE3a", "[", "t", "]"}]}], ")"}], "/", 
           "\[Tau]Kv43KCNE3a"}]}], ",", 
         RowBox[{
          RowBox[{
           RowBox[{"pKv43KCNE3i", "'"}], "[", "t", "]"}], "\[Equal]", 
          RowBox[{
           RowBox[{"(", 
            RowBox[{"pssKv43KCNE3i", "-", 
             RowBox[{"pKv43KCNE3i", "[", "t", "]"}]}], ")"}], "/", 
           "\[Tau]Kv43KCNE3i"}]}], ",", 
         RowBox[{
          RowBox[{
           RowBox[{"pKv43KCNE3Rec", "'"}], "[", "t", "]"}], "\[Equal]", 
          RowBox[{
           RowBox[{"(", 
            RowBox[{"pssKv43KCNE3i", "-", 
             RowBox[{"pKv43KCNE3Rec", "[", "t", "]"}]}], ")"}], "/", 
           "TauKv43KCNE3Rec"}]}], ",", 
         RowBox[{
          RowBox[{"pKv43KCNE3a", "[", "20", "]"}], "\[Equal]", "0.031"}], ",", 
         RowBox[{
          RowBox[{"pKv43KCNE3i", "[", "20", "]"}], "\[Equal]", ".1644"}], ",", 
         RowBox[{
          RowBox[{"pKv43KCNE3Rec", "[", "20", "]"}], "\[Equal]", ".1644"}]}], 
        "}"}], ",", 
       RowBox[{"{", 
        RowBox[{"pKv43KCNE3a", ",", "pKv43KCNE3i", ",", "pKv43KCNE3Rec"}], 
        "}"}], ",", 
       RowBox[{"{", 
        RowBox[{"t", ",", "8000"}], "}"}], ",", 
       RowBox[{"MaxSteps", "\[Rule]", "Infinity"}]}], "]"}]}], ";"}], 
   "\[IndentingNewLine]", 
   RowBox[{
    RowBox[{"IKv43KCNE3", "=", 
     RowBox[{"14", 
      RowBox[{"(", 
       RowBox[{
        RowBox[{"pKv43KCNE3a", "[", "t", "]"}], "/.", "VarKv43KCNE3"}], ")"}],
       "*", 
      RowBox[{"(", 
       RowBox[{
        RowBox[{"(", 
         RowBox[{
          RowBox[{"pKv43KCNE3i", "[", "t", "]"}], "/.", "VarKv43KCNE3"}], 
         ")"}], 
        RowBox[{"(", 
         RowBox[{
          RowBox[{"pKv43KCNE3Rec", "[", "t", "]"}], "/.", "VarKv43KCNE3"}], 
         ")"}]}], ")"}], 
      RowBox[{"(", 
       RowBox[{
        RowBox[{"vv", "[", "t", "]"}], "-", "EK"}], ")"}]}]}], ";"}], 
   "\[IndentingNewLine]"}]}]], "Input",
 CellChangeTimes->{{3.559223326568264*^9, 3.559223336633259*^9}, {
   3.5592234489272747`*^9, 3.559223449198101*^9}, 3.559224254193432*^9, {
   3.559224964638011*^9, 3.5592250222962*^9}, {3.5592251004206743`*^9, 
   3.559225122933626*^9}, {3.559229902530912*^9, 3.5592299395845823`*^9}, {
   3.561194785741548*^9, 3.561194834783759*^9}, {3.561194875867853*^9, 
   3.561194923608666*^9}, {3.564070047491137*^9, 3.564070063135458*^9}, {
   3.649778508969002*^9, 3.64977851212535*^9}, {3.649778564079739*^9, 
   3.6497785792293377`*^9}}],

Cell[BoxData[
 RowBox[{
  RowBox[{"(*", 
   RowBox[{"Kv43", "+", "KCNE3", "+", "KChIP2"}], "*)"}], 
  "\[IndentingNewLine]", 
  RowBox[{
   RowBox[{
    RowBox[{"VhalfKv34aCh", "=", "5"}], ";", 
    RowBox[{"VhalfKv34iCh", "=", 
     RowBox[{"-", "56"}]}], ";"}], 
   RowBox[{"(*", "mV", "*)"}], " ", "\[IndentingNewLine]", 
   RowBox[{
    RowBox[{"kKv34aCh", "=", "17.5"}], ";", 
    RowBox[{"kKv34iCh", "=", 
     RowBox[{"-", "11.1"}]}], ";"}], 
   RowBox[{"(*", 
    RowBox[{"Slope", ",", " ", 
     RowBox[{
     "assuming", " ", "same", " ", "slope", " ", "as", " ", "the", " ", "one",
       " ", "without", " ", "KChip2", " ", "as", " ", "we", " ", 
      RowBox[{"don", "'"}], "t", " ", "have", " ", "enough", " ", 
      "information"}]}], "*)"}], "\[IndentingNewLine]", 
   RowBox[{
    RowBox[{"pssKv43KCNE3aCh", "=", 
     RowBox[{"1", "/", 
      RowBox[{"(", 
       RowBox[{"1", "+", 
        RowBox[{"Exp", "[", 
         RowBox[{
          RowBox[{"(", 
           RowBox[{"VhalfKv34aCh", "-", 
            RowBox[{"vv", "[", "t", "]"}]}], ")"}], "/", "kKv34aCh"}], 
         "]"}]}], ")"}]}]}], ";"}], "\[IndentingNewLine]", 
   RowBox[{
    RowBox[{"pssKv43KCNE3iCh", "=", 
     RowBox[{"1", "/", 
      RowBox[{"(", 
       RowBox[{"1", "+", 
        RowBox[{"Exp", "[", 
         RowBox[{
          RowBox[{"(", 
           RowBox[{"VhalfKv34iCh", "-", 
            RowBox[{"vv", "[", "t", "]"}]}], ")"}], "/", "kKv34iCh"}], 
         "]"}]}], ")"}]}]}], ";"}], "\[IndentingNewLine]", 
   RowBox[{"(*", 
    RowBox[{"Time", " ", "Constant"}], "*)"}], "\[IndentingNewLine]", 
   RowBox[{
    RowBox[{"\[Tau]Kv43KCNE3aCh", "=", "13.6964"}], ";"}], 
   "\[IndentingNewLine]", 
   RowBox[{
    RowBox[{"\[Tau]Kv43KCNE3iCh", "=", "251"}], ";"}], "\[IndentingNewLine]", 
   
   RowBox[{
    RowBox[{"TauKv43KCNE3RecCh", "=", "118"}], ";"}], "\[IndentingNewLine]", 
   RowBox[{"(*", "current", "*)"}], "\[IndentingNewLine]", 
   RowBox[{
    RowBox[{"VarKv43KCNE3Ch", "=", 
     RowBox[{"NDSolve", "[", 
      RowBox[{
       RowBox[{"{", 
        RowBox[{
         RowBox[{
          RowBox[{
           RowBox[{"pKv43KCNE3aCh", "'"}], "[", "t", "]"}], "\[Equal]", 
          RowBox[{
           RowBox[{"(", 
            RowBox[{"pssKv43KCNE3aCh", "-", 
             RowBox[{"pKv43KCNE3aCh", "[", "t", "]"}]}], ")"}], "/", 
           "\[Tau]Kv43KCNE3aCh"}]}], ",", 
         RowBox[{
          RowBox[{
           RowBox[{"pKv43KCNE3iCh", "'"}], "[", "t", "]"}], "\[Equal]", 
          RowBox[{
           RowBox[{"(", 
            RowBox[{"pssKv43KCNE3iCh", "-", 
             RowBox[{"pKv43KCNE3iCh", "[", "t", "]"}]}], ")"}], "/", 
           "\[Tau]Kv43KCNE3iCh"}]}], ",", 
         RowBox[{
          RowBox[{
           RowBox[{"pKv43KCNE3RecCh", "'"}], "[", "t", "]"}], "\[Equal]", 
          RowBox[{
           RowBox[{"(", 
            RowBox[{"pssKv43KCNE3iCh", "-", 
             RowBox[{"pKv43KCNE3RecCh", "[", "t", "]"}]}], ")"}], "/", 
           "TauKv43KCNE3RecCh"}]}], ",", 
         RowBox[{
          RowBox[{"pKv43KCNE3aCh", "[", "20", "]"}], "\[Equal]", "0.0333"}], 
         ",", 
         RowBox[{
          RowBox[{"pKv43KCNE3iCh", "[", "20", "]"}], "\[Equal]", ".454"}], 
         ",", 
         RowBox[{
          RowBox[{"pKv43KCNE3RecCh", "[", "20", "]"}], "\[Equal]", ".454"}]}],
         "}"}], ",", 
       RowBox[{"{", 
        RowBox[{
        "pKv43KCNE3aCh", ",", "pKv43KCNE3iCh", ",", "pKv43KCNE3RecCh"}], 
        "}"}], ",", 
       RowBox[{"{", 
        RowBox[{"t", ",", "8000"}], "}"}], ",", 
       RowBox[{"MaxSteps", "\[Rule]", "Infinity"}]}], "]"}]}], ";"}], 
   "\[IndentingNewLine]", 
   RowBox[{
    RowBox[{"IKv43KCNE3Ch", "=", 
     RowBox[{"14", 
      RowBox[{"(", 
       RowBox[{
        RowBox[{"pKv43KCNE3aCh", "[", "t", "]"}], "/.", "VarKv43KCNE3Ch"}], 
       ")"}], "*", 
      RowBox[{"(", 
       RowBox[{
        RowBox[{"(", 
         RowBox[{
          RowBox[{"pKv43KCNE3iCh", "[", "t", "]"}], "/.", "VarKv43KCNE3Ch"}], 
         ")"}], 
        RowBox[{"(", 
         RowBox[{
          RowBox[{"pKv43KCNE3RecCh", "[", "t", "]"}], "/.", 
          "VarKv43KCNE3Ch"}], ")"}]}], ")"}], 
      RowBox[{"(", 
       RowBox[{
        RowBox[{"vv", "[", "t", "]"}], "-", "EK"}], ")"}]}]}], ";"}], 
   "\[IndentingNewLine]"}]}]], "Input",
 CellChangeTimes->{{3.559282940883203*^9, 3.559282945647636*^9}, {
   3.5592832237431097`*^9, 3.559283269293702*^9}, {3.559283319971188*^9, 
   3.5592833596546497`*^9}, {3.559283598890872*^9, 3.559283609058592*^9}, {
   3.5611949803530416`*^9, 3.561195059988855*^9}, {3.564070083410942*^9, 
   3.56407010219156*^9}, {3.5640725659214478`*^9, 3.5640727432397346`*^9}, 
   3.564072778943247*^9, {3.649778656826026*^9, 3.649778667966374*^9}, {
   3.649778968549204*^9, 3.6497790027724943`*^9}}],

Cell[BoxData[
 RowBox[{
  RowBox[{"(*", "P2X4", "*)"}], "\[IndentingNewLine]", 
  "\[IndentingNewLine]"}]], "Input",
 CellChangeTimes->{{3.57251937116685*^9, 3.57251937231618*^9}, {
   3.572519456353016*^9, 3.572519479158354*^9}, {3.5725196358627367`*^9, 
   3.572519637515407*^9}, {3.572519682846936*^9, 3.572519786284287*^9}, {
   3.572519901843555*^9, 3.572520051521921*^9}, 3.5725201005993347`*^9, {
   3.572530793333829*^9, 3.572530796122714*^9}, {3.572551470596394*^9, 
   3.572551470721971*^9}, {3.5725520432105637`*^9, 3.5725520436251173`*^9}, {
   3.572624977315031*^9, 3.572624977490148*^9}, {3.57694673769681*^9, 
   3.576946763771729*^9}, {3.576951356877788*^9, 3.576951368468355*^9}, 
   3.587236448599906*^9, {3.588662194088627*^9, 3.588662194278241*^9}, 
   3.589564896614192*^9, 3.649779038745268*^9, 3.64977912942447*^9}],

Cell[BoxData[
 RowBox[{
  RowBox[{"(*", 
   RowBox[{"*", "P2X4"}], "**)"}], "\[IndentingNewLine]", 
  RowBox[{
   RowBox[{
    RowBox[{"ATP", "=", "1000"}], ";"}], "\[IndentingNewLine]", 
   RowBox[{
    RowBox[{"pP2X4ss", "=", 
     RowBox[{
      RowBox[{"ATP", "^", "1.6"}], "/", 
      RowBox[{"(", 
       RowBox[{
        RowBox[{"32", "^", "1.6"}], "+", 
        RowBox[{"ATP", "^", "1.6"}]}], ")"}]}]}], ";"}], 
   "\[IndentingNewLine]", 
   RowBox[{
    RowBox[{"TauAct", "=", "30"}], ";"}], "\[IndentingNewLine]", 
   RowBox[{
    RowBox[{"TauDes", "=", 
     RowBox[{"1000", "+", 
      FractionBox["20000", 
       RowBox[{"1", "+", 
        SuperscriptBox["\[ExponentialE]", 
         RowBox[{"0.09", " ", 
          RowBox[{"(", 
           RowBox[{
            RowBox[{"-", "47.31671288"}], "+", "ATP"}], ")"}]}]]}]]}]}], 
    ";"}], "\[IndentingNewLine]", 
   RowBox[{
    RowBox[{"TauDea", "=", 
     FractionBox["540", 
      RowBox[{
       RowBox[{"(", 
        RowBox[{"1", "+", 
         SuperscriptBox["\[ExponentialE]", 
          RowBox[{"0.02119267069", " ", 
           RowBox[{"(", 
            RowBox[{
             RowBox[{"-", "10"}], "-", "ATP"}], ")"}]}]]}], ")"}], " ", 
       RowBox[{"(", 
        RowBox[{"1", "+", 
         SuperscriptBox["\[ExponentialE]", 
          RowBox[{"0.00064771849617", " ", 
           RowBox[{"(", 
            RowBox[{
             RowBox[{"-", "80"}], "+", "ATP"}], ")"}]}]]}], ")"}]}]]}], ";"}],
    "\[IndentingNewLine]", 
   RowBox[{
    RowBox[{"VRghk", "=", 
     RowBox[{"r", " ", 
      RowBox[{"Temp", "/", "f"}], " ", 
      RowBox[{"Log", "[", 
       RowBox[{
        RowBox[{"-", "0.5"}], "+", 
        RowBox[{"Sqrt", "[", 
         RowBox[{"(", 
          RowBox[{
           RowBox[{"4", "*", "4", " ", 
            RowBox[{"Cao", "/", "Nai"}]}], "+", "0.25"}], ")"}], "]"}]}], 
       "]"}]}]}], ";"}], "\[IndentingNewLine]", 
   RowBox[{
    RowBox[{"VarP2X4", "=", 
     RowBox[{"NDSolve", "[", 
      RowBox[{
       RowBox[{"{", 
        RowBox[{
         RowBox[{
          RowBox[{
           RowBox[{"pP2X4", "'"}], "[", "t", "]"}], "\[Equal]", 
          RowBox[{
           RowBox[{"(", 
            RowBox[{"pP2X4ss", "-", 
             RowBox[{"pP2X4", "[", "t", "]"}]}], ")"}], "/", "30"}]}], ",", 
         RowBox[{
          RowBox[{
           RowBox[{"n", "'"}], "[", "t", "]"}], "\[Equal]", 
          RowBox[{
           RowBox[{"(", 
            RowBox[{"0.01", "-", 
             RowBox[{"n", "[", "t", "]"}]}], ")"}], "/", "TauDes"}]}], ",", 
         RowBox[{
          RowBox[{
           RowBox[{"m", "'"}], "[", "t", "]"}], "\[Equal]", 
          RowBox[{
           RowBox[{"(", 
            RowBox[{"pP2X4ss", "-", 
             RowBox[{"m", "[", "t", "]"}]}], ")"}], "/", "TauDea"}]}], ",", 
         RowBox[{
          RowBox[{"pP2X4", "[", "0", "]"}], "\[Equal]", "0.02"}], ",", 
         RowBox[{
          RowBox[{"n", "[", "0", "]"}], "\[Equal]", "0.2"}], ",", 
         RowBox[{
          RowBox[{"m", "[", "0", "]"}], "\[Equal]", "0.2"}]}], "}"}], ",", 
       RowBox[{"{", 
        RowBox[{"pP2X4", ",", "n", ",", "m"}], "}"}], ",", 
       RowBox[{"{", 
        RowBox[{"t", ",", "0", ",", "8000"}], "}"}]}], "]"}]}], ";"}], 
   "\[IndentingNewLine]", 
   RowBox[{
    RowBox[{"IP2X4", "=", 
     RowBox[{"9", 
      RowBox[{"(", 
       RowBox[{
        RowBox[{"pP2X4", "[", "t", "]"}], "/.", "VarP2X4"}], ")"}], 
      RowBox[{"(", 
       RowBox[{
        RowBox[{"m", "[", "t", "]"}], "/.", "VarP2X4"}], ")"}], 
      RowBox[{"(", 
       RowBox[{"(", 
        RowBox[{
         RowBox[{"n", "[", "t", "]"}], "/.", "VarP2X4"}], ")"}], ")"}], 
      RowBox[{"(", 
       RowBox[{
        RowBox[{"vv", "[", "t", "]"}], "-", "VRghk"}], ")"}]}]}], ";"}], 
   "\[IndentingNewLine]"}]}]], "Input",
 CellChangeTimes->{{3.578129078619193*^9, 3.578129096523115*^9}, {
   3.5781308192418213`*^9, 3.578130964434417*^9}, {3.578131732321085*^9, 
   3.5781317327744617`*^9}, {3.578131894475482*^9, 3.578131938924395*^9}, 
   3.578154291898367*^9, {3.587236470016982*^9, 3.587236497335991*^9}, 
   3.588662200480919*^9, 3.589579242146823*^9, 3.5929026651503696`*^9, {
   3.649779075191556*^9, 3.6497790910844793`*^9}, {3.6497791350176373`*^9, 
   3.64977915744621*^9}, {3.6502233415648403`*^9, 3.650223347028659*^9}, {
   3.650223395671383*^9, 3.650223397563457*^9}}],

Cell[BoxData[
 RowBox[{
  RowBox[{"(*", 
   RowBox[{"Gap", " ", "junction", " ", "type", " ", "I"}], "*)"}], 
  "\[IndentingNewLine]", 
  RowBox[{
   RowBox[{
    RowBox[{"td", "=", "500"}], ";", 
    RowBox[{"sig", "=", "65"}], ";"}], "\[IndentingNewLine]", 
   RowBox[{
    RowBox[{"Vjj", "=", 
     RowBox[{"(", " ", 
      RowBox[{
       RowBox[{"vv", "[", "t", "]"}], "-", 
       RowBox[{"vv", "[", 
        RowBox[{"t", "-", "o"}], "]"}]}], ")"}]}], ";"}], 
   "\[IndentingNewLine]", 
   RowBox[{
    RowBox[{"Ggap", "=", 
     RowBox[{
      RowBox[{"160", "/", 
       RowBox[{"Sqrt", "[", 
        RowBox[{"2", "Pi", " ", 
         RowBox[{"sig", "^", "2"}]}], "]"}]}], 
      RowBox[{"Exp", "[", 
       RowBox[{
        RowBox[{"-", 
         RowBox[{
          RowBox[{"(", 
           RowBox[{
            RowBox[{"vv", "[", "t", "]"}], "-", 
            RowBox[{"vv", "[", 
             RowBox[{"t", "-", "o"}], "]"}]}], ")"}], "^", "2"}]}], "/", 
        RowBox[{"(", 
         RowBox[{"2", "*", 
          RowBox[{"sig", "^", "2"}]}], ")"}]}], "]"}]}]}], ";"}], 
   "\[IndentingNewLine]", "\[IndentingNewLine]", 
   RowBox[{
    RowBox[{"Taugap", "=", 
     RowBox[{"9", "+", 
      FractionBox["40000", 
       RowBox[{"1", "+", 
        RowBox[{"0.003265306", " ", 
         SuperscriptBox[
          RowBox[{"(", 
           RowBox[{
            RowBox[{"vv", "[", "t", "]"}], "-", 
            RowBox[{"vv", "[", 
             RowBox[{"t", "-", "o"}], "]"}]}], ")"}], "2"]}]}]]}]}], ";"}], 
   "\[IndentingNewLine]", 
   RowBox[{"(*", 
    RowBox[{
     RowBox[{
     "fCaLtype", " ", "is", " ", "ca", " ", "dependent", " ", "in", " ", 
      "voltages", " ", "above"}], " ", "-", "60"}], "*)"}], 
   "\[IndentingNewLine]", 
   RowBox[{"VarGap", "=", 
    RowBox[{"NDSolve", "[", 
     RowBox[{
      RowBox[{"{", 
       RowBox[{
        RowBox[{
         RowBox[{
          RowBox[{"PGapi", "'"}], "[", "t", "]"}], "\[Equal]", 
         RowBox[{
          RowBox[{"(", 
           RowBox[{"Ggap", "-", 
            RowBox[{"PGapi", "[", "t", "]"}]}], ")"}], "/", "Taugap"}]}], ",", 
        RowBox[{
         RowBox[{"PGapi", "[", "0", "]"}], "\[Equal]", "0.3"}]}], "}"}], ",", 
      
      RowBox[{"{", "PGapi", "}"}], ",", 
      RowBox[{"{", 
       RowBox[{"t", ",", "8000"}], "}"}], ",", 
      RowBox[{"MaxSteps", "\[Rule]", "Infinity"}]}], "]"}]}], 
   "\[IndentingNewLine]", 
   RowBox[{
    RowBox[{"IGap", "=", " ", 
     RowBox[{"88", " ", "Ggap", " ", 
      RowBox[{"(", 
       RowBox[{
        RowBox[{"PGapi", "[", "t", "]"}], "/.", "VarGap"}], ")"}], 
      RowBox[{"(", 
       RowBox[{
        RowBox[{"vv", "[", "t", "]"}], "-", 
        RowBox[{"vv", "[", 
         RowBox[{"t", "-", "o"}], "]"}]}], ")"}]}]}], ";"}], 
   "\[IndentingNewLine]"}]}]], "Input",
 CellChangeTimes->{{3.575620901726881*^9, 3.575620973175309*^9}, {
   3.5756213173863573`*^9, 3.575621395874064*^9}, {3.575622054488603*^9, 
   3.575622055096065*^9}, {3.575623557255149*^9, 3.575623614633544*^9}, {
   3.575625552914157*^9, 3.5756256038798113`*^9}, {3.575626393306848*^9, 
   3.575626437162321*^9}, {3.575626611641073*^9, 3.575626704358789*^9}, {
   3.575626908953989*^9, 3.57562700918865*^9}, {3.575628106611314*^9, 
   3.575628265176188*^9}, {3.575628317207563*^9, 3.5756283863566236`*^9}, 
   3.5756284178805323`*^9, {3.57562870320821*^9, 3.575628786389761*^9}, {
   3.575629188960137*^9, 3.575629205303672*^9}, {3.57563217356357*^9, 
   3.57563225055692*^9}, {3.575632281158533*^9, 3.57563231510213*^9}, {
   3.57563350664546*^9, 3.575633575994926*^9}, {3.575633653593233*^9, 
   3.575633656043041*^9}, {3.5756337103870173`*^9, 3.575633729234419*^9}, {
   3.575633776064827*^9, 3.5756337764795313`*^9}, {3.575634180637693*^9, 
   3.575634221345632*^9}, {3.575634254445654*^9, 3.575634277428009*^9}, {
   3.5756343580979633`*^9, 3.5756344324346113`*^9}, {3.5756346557426777`*^9, 
   3.575634691611305*^9}, {3.5756348483941603`*^9, 3.5756348796337967`*^9}, {
   3.575634914461504*^9, 3.5756349156218147`*^9}, {3.575637982669499*^9, 
   3.5756379847479887`*^9}, {3.5756380489496326`*^9, 3.575638069708096*^9}, 
   3.575638121330469*^9, {3.575638156576597*^9, 3.5756381572487583`*^9}, {
   3.575641203439557*^9, 3.5756412302704277`*^9}, {3.575641264345212*^9, 
   3.575641265248047*^9}, {3.575641328938201*^9, 3.575641350712832*^9}, {
   3.575647890566759*^9, 3.5756479387204027`*^9}, {3.575648070849957*^9, 
   3.575648075693473*^9}, {3.575648230969158*^9, 3.575648283927575*^9}, {
   3.575648322223049*^9, 3.5756483255743093`*^9}, {3.575648357447139*^9, 
   3.5756484091427526`*^9}, {3.575648553587977*^9, 3.57564856722316*^9}, {
   3.5756487978950243`*^9, 3.5756488067264757`*^9}, {3.575648913856469*^9, 
   3.575648922989736*^9}, {3.57564918120728*^9, 3.575649188255329*^9}, {
   3.5756524689142447`*^9, 3.575652555199044*^9}, {3.575655723138414*^9, 
   3.5756557235788116`*^9}, {3.575695179014847*^9, 3.5756951889033947`*^9}, {
   3.575697403758094*^9, 3.575697431144524*^9}, {3.5756975262555647`*^9, 
   3.575697592864565*^9}, {3.575698182492489*^9, 3.5756982523762712`*^9}, {
   3.57569828634755*^9, 3.575698322610268*^9}, {3.5756983897205143`*^9, 
   3.5756983918123083`*^9}, {3.575699922678194*^9, 3.575699969361403*^9}, {
   3.57694607072259*^9, 3.576946086119603*^9}, {3.576946166494413*^9, 
   3.5769462072831783`*^9}, {3.5769468139619226`*^9, 3.576946840175891*^9}, {
   3.5769513970620117`*^9, 3.5769514095584793`*^9}, {3.576954081474086*^9, 
   3.57695408205752*^9}, {3.577029998686513*^9, 3.577030013732638*^9}, {
   3.57703005159273*^9, 3.577030054432599*^9}, {3.5770364064721603`*^9, 
   3.577036410399166*^9}, {3.577037080826749*^9, 3.5770370837385063`*^9}, {
   3.5781573336236553`*^9, 3.578157341434916*^9}, {3.5781577384527817`*^9, 
   3.5781577600185213`*^9}, 3.649779203041658*^9}],

Cell[BoxData[
 RowBox[{
  RowBox[{"(*", 
   RowBox[{"Gap", " ", "junction", " ", "type", " ", "II"}], "*)"}], 
  "\[IndentingNewLine]", 
  RowBox[{
   RowBox[{
    RowBox[{"o", "=", "5"}], ";"}], "\[IndentingNewLine]", 
   RowBox[{
    RowBox[{"td", "=", "500"}], ";", 
    RowBox[{"sig2", "=", "20"}], ";"}], "\[IndentingNewLine]", 
   RowBox[{
    RowBox[{"Vjj", "=", 
     RowBox[{"(", " ", 
      RowBox[{
       RowBox[{"vv", "[", "t", "]"}], "-", 
       RowBox[{"vv", "[", 
        RowBox[{"t", "-", "o"}], "]"}]}], ")"}]}], ";"}], 
   "\[IndentingNewLine]", 
   RowBox[{
    RowBox[{"Ggap2", "=", 
     RowBox[{"0.25", "+", 
      RowBox[{
       RowBox[{"35", "/", 
        RowBox[{"Sqrt", "[", 
         RowBox[{"2", "Pi", " ", 
          RowBox[{"sig2", "^", "2"}]}], "]"}]}], 
       RowBox[{"Exp", "[", 
        RowBox[{
         RowBox[{"-", 
          RowBox[{
           RowBox[{"(", "Vjj", ")"}], "^", "2"}]}], "/", 
         RowBox[{"(", 
          RowBox[{"2", "*", 
           RowBox[{"sig2", "^", "2"}]}], ")"}]}], "]"}]}]}]}], ";"}], 
   "\[IndentingNewLine]", "\[IndentingNewLine]", 
   RowBox[{
    RowBox[{"Taugap2", "=", 
     RowBox[{"120", "+", 
      FractionBox["7434.49", 
       RowBox[{"1", "+", 
        RowBox[{"0.00262985", 
         SuperscriptBox[
          RowBox[{"(", 
           RowBox[{
            RowBox[{"vv", "[", "t", "]"}], "-", 
            RowBox[{"vv", "[", 
             RowBox[{"t", "-", "o"}], "]"}]}], ")"}], "2"]}]}]]}]}], ";"}], 
   "\[IndentingNewLine]", 
   RowBox[{"(*", 
    RowBox[{
     RowBox[{
     "fCaLtype", " ", "is", " ", "ca", " ", "dependent", " ", "in", " ", 
      "voltages", " ", "above"}], " ", "-", "60"}], "*)"}], 
   "\[IndentingNewLine]", 
   RowBox[{"VarGap2", "=", 
    RowBox[{"NDSolve", "[", 
     RowBox[{
      RowBox[{"{", 
       RowBox[{
        RowBox[{
         RowBox[{
          RowBox[{"PGapi2", "'"}], "[", "t", "]"}], "\[Equal]", 
         RowBox[{
          RowBox[{"(", 
           RowBox[{"Ggap2", "-", 
            RowBox[{"PGapi2", "[", "t", "]"}]}], ")"}], "/", "Taugap2"}]}], 
        ",", 
        RowBox[{
         RowBox[{"PGapi2", "[", "0", "]"}], "\[Equal]", "0.1"}]}], "}"}], ",", 
      RowBox[{"{", "PGapi2", "}"}], ",", 
      RowBox[{"{", 
       RowBox[{"t", ",", "8000"}], "}"}], ",", 
      RowBox[{"MaxSteps", "\[Rule]", "Infinity"}]}], "]"}]}], 
   "\[IndentingNewLine]", 
   RowBox[{
    RowBox[{"IGap2", "=", " ", 
     RowBox[{"35", " ", "Ggap2", " ", 
      RowBox[{"(", 
       RowBox[{
        RowBox[{"PGapi2", "[", "t", "]"}], "/.", "VarGap2"}], ")"}], 
      RowBox[{"(", 
       RowBox[{
        RowBox[{"vv", "[", "t", "]"}], "-", 
        RowBox[{"vv", "[", 
         RowBox[{"t", "-", "o"}], "]"}]}], ")"}]}]}], ";"}], 
   "\[IndentingNewLine]"}]}]], "Input",
 CellChangeTimes->{
  3.649779296250429*^9, {3.6502235159247026`*^9, 3.650223519027753*^9}}],

Cell[BoxData[
 RowBox[{
  RowBox[{"(*", 
   RowBox[{
    RowBox[{
    "**", "**", "**", "**", "**", "**", "**", "**", "**", "**", "**", "**", 
     "**"}], "*", 
    RowBox[{
    "DATA", "**", "**", "**", "**", "**", "**", "**", "**", "**", "**", "**", 
     "**", "**"}]}], "******)"}], "\[IndentingNewLine]", 
  RowBox[{
   RowBox[{
    RowBox[{"times2", "=", 
     RowBox[{"N", "[", 
      RowBox[{"Range", "[", 
       RowBox[{"20", ",", "8000", ",", "10"}], "]"}], "]"}]}], ";"}], 
   "\[IndentingNewLine]", 
   RowBox[{
    RowBox[{"data2", "=", 
     RowBox[{"Transpose", "[", 
      RowBox[{"{", 
       RowBox[{"times2", ",", 
        RowBox[{"vv", "[", "times2", "]"}]}], "}"}], "]"}]}], ";"}], 
   "\[IndentingNewLine]", 
   RowBox[{"LP", "=", 
    RowBox[{"ListPlot", "[", 
     RowBox[{"data2", ",", 
      RowBox[{"PlotRange", "\[Rule]", "All"}]}], "]"}]}], 
   "\[IndentingNewLine]", 
   RowBox[{"Length", "[", "times2", "]"}], "\[IndentingNewLine]", 
   RowBox[{
    RowBox[{"IKATP2B", "=", 
     RowBox[{"pKir61SUR2B", 
      RowBox[{"(", 
       RowBox[{
        RowBox[{"vv", "[", "t", "]"}], "-", "EK"}], ")"}]}]}], ";"}], 
   "\[IndentingNewLine]", 
   RowBox[{
    RowBox[{"IbgK", "=", 
     RowBox[{"(", 
      RowBox[{
       RowBox[{"vv", "[", "t", "]"}], "-", "EK"}], ")"}]}], ";"}], 
   "\[IndentingNewLine]", 
   RowBox[{
    RowBox[{"IbgCl", "=", 
     RowBox[{"(", 
      RowBox[{
       RowBox[{"vv", "[", "t", "]"}], "-", "ECl"}], ")"}]}], ";"}], 
   "\[IndentingNewLine]", 
   RowBox[{
    RowBox[{"IGap", "=", 
     RowBox[{
      RowBox[{"vv", "[", "t", "]"}], "+", "55"}]}], ";"}], 
   "\[IndentingNewLine]", 
   RowBox[{
    RowBox[{"VirtualCharge", "=", 
     RowBox[{"NDSolve", "[", 
      RowBox[{
       RowBox[{"{", 
        RowBox[{
         RowBox[{
          RowBox[{
           RowBox[{"qGap", "'"}], "[", "t", "]"}], "\[Equal]", 
          RowBox[{"-", 
           RowBox[{"IGap", "[", 
            RowBox[{"[", "1", "]"}], "]"}]}]}], ",", 
         RowBox[{
          RowBox[{
           RowBox[{"qGap2", "'"}], "[", "t", "]"}], "\[Equal]", 
          RowBox[{"-", 
           RowBox[{"IGap2", "[", 
            RowBox[{"[", "1", "]"}], "]"}]}]}], ",", 
         RowBox[{
          RowBox[{
           RowBox[{"qbgK", "'"}], "[", "t", "]"}], "\[Equal]", 
          RowBox[{"-", 
           RowBox[{"IbgK", "[", 
            RowBox[{"[", "1", "]"}], "]"}]}]}], ",", 
         RowBox[{
          RowBox[{
           RowBox[{"qbgCl", "'"}], "[", "t", "]"}], "\[Equal]", 
          RowBox[{"-", 
           RowBox[{"IbgCl", "[", 
            RowBox[{"[", "1", "]"}], "]"}]}]}], ",", 
         RowBox[{
          RowBox[{
           RowBox[{"qLtype", "'"}], "[", "t", "]"}], "\[Equal]", 
          RowBox[{"-", 
           RowBox[{"ILtype", "[", 
            RowBox[{"[", "1", "]"}], "]"}]}]}], ",", 
         RowBox[{
          RowBox[{
           RowBox[{"qTtype", "'"}], "[", "t", "]"}], "\[Equal]", 
          RowBox[{"-", 
           RowBox[{"ITtype", "[", 
            RowBox[{"[", "1", "]"}], "]"}]}]}], ",", 
         RowBox[{
          RowBox[{
           RowBox[{"qBK", "'"}], "[", "t", "]"}], "\[Equal]", 
          RowBox[{"-", 
           RowBox[{"IBK", "[", 
            RowBox[{"[", "1", "]"}], "]"}]}]}], ",", 
         RowBox[{
          RowBox[{
           RowBox[{"qBKbeta1", "'"}], "[", "t", "]"}], "\[Equal]", 
          RowBox[{"-", 
           RowBox[{"IBK\[Beta]1", "[", 
            RowBox[{"[", "1", "]"}], "]"}]}]}], ",", 
         RowBox[{
          RowBox[{
           RowBox[{"qbeta3", "'"}], "[", "t", "]"}], "==", 
          RowBox[{"-", 
           RowBox[{"IBK\[Beta]3", "[", 
            RowBox[{"[", "1", "]"}], "]"}]}]}], ",", 
         RowBox[{
          RowBox[{
           RowBox[{"qBKbeta4", "'"}], "[", "t", "]"}], "\[Equal]", 
          RowBox[{"-", 
           RowBox[{"IBK\[Beta]4", "[", 
            RowBox[{"[", "1", "]"}], "]"}]}]}], ",", 
         RowBox[{
          RowBox[{
           RowBox[{"qSK2S", "'"}], "[", "t", "]"}], "\[Equal]", 
          RowBox[{"-", 
           RowBox[{"ISK2", "[", 
            RowBox[{"[", "1", "]"}], "]"}]}]}], ",", 
         RowBox[{
          RowBox[{
           RowBox[{"qSK3", "'"}], "[", "t", "]"}], "\[Equal]", 
          RowBox[{"-", 
           RowBox[{"ISK3", "[", 
            RowBox[{"[", "1", "]"}], "]"}]}]}], ",", 
         RowBox[{
          RowBox[{
           RowBox[{"qIK1", "'"}], "[", "t", "]"}], "\[Equal]", 
          RowBox[{"-", 
           RowBox[{"IIK1", "[", 
            RowBox[{"[", "1", "]"}], "]"}]}]}], ",", 
         RowBox[{
          RowBox[{
           RowBox[{"qKv41", "'"}], "[", "t", "]"}], "\[Equal]", 
          RowBox[{"-", 
           RowBox[{"IKv41", "[", 
            RowBox[{"[", "1", "]"}], "]"}]}]}], ",", 
         RowBox[{
          RowBox[{
           RowBox[{"qKv43", "'"}], "[", "t", "]"}], "==", 
          RowBox[{"-", 
           RowBox[{"I43", "[", 
            RowBox[{"[", "1", "]"}], "]"}]}]}], ",", 
         RowBox[{
          RowBox[{
           RowBox[{"qKv43b", "'"}], "[", "t", "]"}], "\[Equal]", 
          RowBox[{"-", 
           RowBox[{"IKv43b", "[", 
            RowBox[{"[", "1", "]"}], "]"}]}]}], ",", 
         RowBox[{
          RowBox[{
           RowBox[{"qKv43d", "'"}], "[", "t", "]"}], "\[Equal]", 
          RowBox[{"-", 
           RowBox[{"IKv43d", "[", 
            RowBox[{"[", "1", "]"}], "]"}]}]}], ",", 
         RowBox[{
          RowBox[{
           RowBox[{"qKCNB1", "'"}], "[", "t", "]"}], "\[Equal]", 
          RowBox[{"-", 
           RowBox[{"I21", "[", 
            RowBox[{"[", "1", "]"}], "]"}]}]}], ",", 
         RowBox[{
          RowBox[{
           RowBox[{"qKv93", "'"}], "[", "t", "]"}], "\[Equal]", 
          RowBox[{"-", 
           RowBox[{"I93", "[", 
            RowBox[{"[", "1", "]"}], "]"}]}]}], ",", 
         RowBox[{
          RowBox[{
           RowBox[{"qKv61", "'"}], "[", "t", "]"}], "\[Equal]", 
          RowBox[{"-", 
           RowBox[{"IKv61", "[", 
            RowBox[{"[", "1", "]"}], "]"}]}]}], ",", 
         RowBox[{
          RowBox[{
           RowBox[{"qKv71", "'"}], "[", "t", "]"}], "\[Equal]", 
          RowBox[{"-", 
           RowBox[{"I71", "[", 
            RowBox[{"[", "1", "]"}], "]"}]}]}], ",", 
         RowBox[{
          RowBox[{
           RowBox[{"qKv74", "'"}], "[", "t", "]"}], "\[Equal]", 
          RowBox[{"-", " ", 
           RowBox[{"IKv74", "[", 
            RowBox[{"[", "1", "]"}], "]"}]}]}], ",", 
         RowBox[{
          RowBox[{
           RowBox[{"qHERG", "'"}], "[", "t", "]"}], "\[Equal]", 
          RowBox[{"-", 
           RowBox[{"IHERG", "[", 
            RowBox[{"[", "1", "]"}], "]"}]}]}], ",", 
         RowBox[{
          RowBox[{
           RowBox[{"qKir71", "'"}], "[", "t", "]"}], "\[Equal]", 
          RowBox[{"-", 
           RowBox[{"IKir71", "[", 
            RowBox[{"[", "1", "]"}], "]"}]}]}], ",", 
         RowBox[{
          RowBox[{
           RowBox[{"qCaCC", "'"}], "[", "t", "]"}], "\[Equal]", 
          RowBox[{"-", 
           RowBox[{"ICaCC", "[", 
            RowBox[{"[", "1", "]"}], "]"}]}]}], ",", 
         RowBox[{
          RowBox[{
           RowBox[{"qNaK", "'"}], "[", "t", "]"}], "\[Equal]", 
          RowBox[{"-", 
           RowBox[{"INaK", "[", 
            RowBox[{"[", "1", "]"}], "]"}]}]}], ",", 
         RowBox[{
          RowBox[{
           RowBox[{"qNaCa", "'"}], "[", "t", "]"}], "\[Equal]", 
          RowBox[{"-", 
           RowBox[{"INaCa", "[", 
            RowBox[{"[", "1", "]"}], "]"}]}]}], ",", 
         RowBox[{
          RowBox[{
           RowBox[{"qpCa", "'"}], "[", "t", "]"}], "\[Equal]", 
          RowBox[{"-", 
           RowBox[{"IpCa", "[", 
            RowBox[{"[", "1", "]"}], "]"}]}]}], ",", 
         RowBox[{
          RowBox[{
           RowBox[{"qKv43KCNE3", "'"}], "[", "t", "]"}], "\[Equal]", 
          RowBox[{"-", 
           RowBox[{"IKv43KCNE3", "[", 
            RowBox[{"[", "1", "]"}], "]"}]}]}], ",", 
         RowBox[{
          RowBox[{
           RowBox[{"qKv34", "'"}], "[", "t", "]"}], "\[Equal]", 
          RowBox[{"-", 
           RowBox[{"IKv34", "[", 
            RowBox[{"[", "1", "]"}], "]"}]}]}], ",", 
         RowBox[{
          RowBox[{
           RowBox[{"qKv43KCNE3Ch", "'"}], "[", "t", "]"}], "\[Equal]", 
          RowBox[{"-", 
           RowBox[{"IKv43KCNE3Ch", "[", 
            RowBox[{"[", "1", "]"}], "]"}]}]}], ",", 
         RowBox[{
          RowBox[{"qbgK", "[", "20", "]"}], "\[Equal]", "0"}], ",", 
         RowBox[{
          RowBox[{"qbgCl", "[", "20", "]"}], "\[Equal]", "0"}], ",", 
         RowBox[{
          RowBox[{"qBK", "[", "20", "]"}], "\[Equal]", "0"}], ",", 
         RowBox[{
          RowBox[{"qBKbeta1", "[", "20", "]"}], "\[Equal]", "0"}], ",", 
         RowBox[{
          RowBox[{"qbeta3", "[", "20", "]"}], "\[Equal]", "0"}], ",", 
         RowBox[{
          RowBox[{"qBKbeta4", "[", "20", "]"}], "\[Equal]", "0"}], ",", 
         RowBox[{
          RowBox[{"qSK2S", "[", "20", "]"}], "\[Equal]", "0"}], ",", 
         RowBox[{
          RowBox[{"qSK3", "[", "20", "]"}], "\[Equal]", "0"}], ",", 
         RowBox[{
          RowBox[{"qIK1", "[", "20", "]"}], "\[Equal]", "0"}], ",", 
         RowBox[{
          RowBox[{"qKv41", "[", "20", "]"}], "\[Equal]", "0"}], ",", 
         RowBox[{
          RowBox[{"qKv43", "[", "20", "]"}], "\[Equal]", "0"}], ",", 
         RowBox[{
          RowBox[{"qKv43b", "[", "20", "]"}], "\[Equal]", "0"}], ",", 
         RowBox[{
          RowBox[{"qKv43d", "[", "20", "]"}], "\[Equal]", "0"}], ",", 
         RowBox[{
          RowBox[{"qKCNB1", "[", "20", "]"}], "\[Equal]", "0"}], ",", 
         RowBox[{
          RowBox[{"qKv93", "[", "20", "]"}], "\[Equal]", "0"}], ",", 
         RowBox[{
          RowBox[{"qKv61", "[", "20", "]"}], "\[Equal]", "0"}], ",", 
         RowBox[{
          RowBox[{"qKv71", "[", "20", "]"}], "\[Equal]", "0"}], ",", 
         RowBox[{
          RowBox[{"qKv74", "[", "20", "]"}], "\[Equal]", "0"}], ",", 
         RowBox[{
          RowBox[{"qHERG", "[", "20", "]"}], "\[Equal]", "0"}], ",", 
         RowBox[{
          RowBox[{"qKir71", "[", "20", "]"}], "\[Equal]", "0"}], ",", 
         RowBox[{
          RowBox[{"qCaCC", "[", "20", "]"}], "\[Equal]", "0"}], ",", 
         RowBox[{
          RowBox[{"qLtype", "[", "20", "]"}], "\[Equal]", "0"}], ",", 
         RowBox[{
          RowBox[{"qTtype", "[", "20", "]"}], "\[Equal]", "0"}], ",", 
         RowBox[{
          RowBox[{"qNaK", "[", "20", "]"}], "\[Equal]", "0"}], ",", 
         RowBox[{
          RowBox[{"qNaCa", "[", "20", "]"}], "\[Equal]", "0"}], ",", 
         RowBox[{
          RowBox[{"qpCa", "[", "20", "]"}], "\[Equal]", "0"}], ",", 
         RowBox[{
          RowBox[{"qKv43KCNE3", "[", "20", "]"}], "\[Equal]", "0"}], ",", 
         RowBox[{
          RowBox[{"qKv34", "[", "20", "]"}], "\[Equal]", "0"}], ",", 
         RowBox[{
          RowBox[{"qKv43KCNE3Ch", "[", "20", "]"}], "\[Equal]", "0"}], ",", 
         RowBox[{
          RowBox[{"qGap", "[", "20", "]"}], "\[Equal]", "0"}], ",", 
         RowBox[{
          RowBox[{"qGap2", "[", "20", "]"}], "\[Equal]", "0"}]}], "}"}], ",", 
       
       RowBox[{"{", 
        RowBox[{
        "qLtype", ",", "qKv43", ",", "qKCNB1", ",", "qKv93", ",", "qHERG", 
         ",", "qKir71", ",", "qBK", ",", "qBKbeta1", ",", "qbeta3", ",", 
         "qBKbeta4", ",", "qSK2S", ",", "qSK3", ",", "qKv61", ",", "qKv41", 
         ",", "qKv43b", ",", "qKv43d", ",", "qKv71", ",", "qKv74", ",", 
         "qTtype", ",", "qCaCC", ",", "qNaK", ",", "qNaCa", ",", "qpCa", ",", 
         "qbgK", ",", "qbgCl", ",", "qKv43KCNE3", ",", "qIK1", ",", "qKv34", 
         ",", "qKv43KCNE3Ch", ",", "qGap", ",", "qGap2"}], "}"}], ",", 
       RowBox[{"{", 
        RowBox[{"t", ",", "20", ",", "8000"}], "}"}], ",", 
       RowBox[{"MaxSteps", "\[Rule]", "Infinity"}]}], "]"}]}], ";"}], 
   "\[IndentingNewLine]", "\[IndentingNewLine]", 
   RowBox[{"Channels", "=", 
    RowBox[{"{", 
     RowBox[{
     "qKv71", ",", "qBKbeta4", ",", "qKCNB1", ",", "qHERG", ",", "qbeta3", 
      ",", "qLtype", ",", "qKir71", ",", "qBK", ",", "qBKbeta1", ",", "qSK2S",
       ",", "qSK3", ",", "qKv61", ",", "qKv93", ",", "qKv41", ",", "qKv43", 
      ",", "qKv43b", ",", "qKv43d", ",", "qKv74", ",", "qTtype", ",", "qCaCC",
       ",", "qNaK", ",", "qNaCa", ",", "qpCa", ",", "qbgK", ",", "qbgCl", ",",
       "qKv43KCNE3", ",", "qIK1", ",", "qKv34", ",", "qKv43KCNE3Ch", ",", 
      "qGap", ",", "qGap2"}], "}"}]}]}]}]], "Input",
 CellChangeTimes->{{3.509782241865012*^9, 3.509782266878476*^9}, 
   3.510080172946074*^9, 3.5102401899759617`*^9, {3.510381877105076*^9, 
   3.510381955615758*^9}, 3.5183325315036287`*^9, {3.518332924449946*^9, 
   3.518332933858387*^9}, {3.5188621820340147`*^9, 3.518862182185483*^9}, {
   3.518862214546277*^9, 3.518862215409553*^9}, {3.51886239993242*^9, 
   3.5188624001686563`*^9}, {3.527180745001799*^9, 3.527180748711074*^9}, {
   3.527228149455936*^9, 3.527228149621635*^9}, {3.527273718752097*^9, 
   3.527273719252367*^9}, {3.538897898465056*^9, 3.538897898783091*^9}, {
   3.541922917095068*^9, 3.541922917215592*^9}, {3.543744631694784*^9, 
   3.543744634013336*^9}, {3.5441726358921556`*^9, 3.544172637286131*^9}, {
   3.54419445863407*^9, 3.544194460067401*^9}, {3.5616668091666193`*^9, 
   3.561666809597386*^9}, {3.5623624405155067`*^9, 3.562362453001574*^9}, {
   3.562364784375534*^9, 3.562364798877138*^9}, {3.562365479307773*^9, 
   3.5623654891791677`*^9}, {3.563661038371471*^9, 3.563661043001329*^9}, {
   3.649950931227282*^9, 3.649950953125396*^9}}],

Cell[BoxData[
 RowBox[{"\[IndentingNewLine]", 
  RowBox[{
   RowBox[{
    RowBox[{"gwww", "=", 
     RowBox[{"Table", "[", 
      RowBox[{
       RowBox[{"Flatten", "[", 
        RowBox[{"Table", "[", 
         RowBox[{
          RowBox[{
           RowBox[{"(", 
            RowBox[{
             RowBox[{
              RowBox[{"Channels", "[", 
               RowBox[{"[", "j", "]"}], "]"}], "[", "i", "]"}], "/.", 
             "VirtualCharge"}], ")"}], "/", 
           RowBox[{"(", 
            RowBox[{"3000", 
             RowBox[{"G", "[", 
              RowBox[{"[", "j", "]"}], "]"}]}], ")"}]}], ",", 
          RowBox[{"{", 
           RowBox[{"i", ",", "20", ",", "8000", ",", "10"}], "}"}]}], "]"}], 
        "]"}], ",", 
       RowBox[{"{", 
        RowBox[{"j", ",", "1", ",", 
         RowBox[{"Length", "[", "Channels", "]"}]}], "}"}]}], "]"}]}], ";"}], 
   "\[IndentingNewLine]", 
   RowBox[{"gwT", "=", 
    RowBox[{"Transpose", "[", "gwww", "]"}]}], "\[IndentingNewLine]", 
   RowBox[{"Length", "[", "gwT", "]"}], "\[IndentingNewLine]", 
   RowBox[{"Length", "[", "gwww", "]"}], "\[IndentingNewLine]", 
   RowBox[{"(*", 
    RowBox[{
    "Length", " ", "finds", " ", "the", " ", "number", " ", "of", " ", 
     "rows"}], "*)"}]}]}]], "Input",
 CellChangeTimes->{{3.517589270050786*^9, 3.517589273942597*^9}, {
   3.517589383096468*^9, 3.517589417000943*^9}, {3.5175894907864313`*^9, 
   3.517589520035767*^9}, {3.517589566921088*^9, 3.5175895970139713`*^9}, {
   3.517589682032848*^9, 3.517589706724321*^9}, {3.517589872101156*^9, 
   3.517589876385252*^9}, {3.517590368967182*^9, 3.517590374461946*^9}, {
   3.517590840286785*^9, 3.5175908462305326`*^9}, {3.517590955059346*^9, 
   3.517590991743576*^9}, {3.5175910419474487`*^9, 3.51759104876206*^9}, {
   3.51759110912331*^9, 3.517591109795249*^9}, 3.517591188319151*^9, {
   3.517591438865078*^9, 3.517591440670843*^9}, {3.517591953743597*^9, 
   3.517592127383677*^9}, {3.517592234557152*^9, 3.517592254086792*^9}, {
   3.517592290589522*^9, 3.5175923345267487`*^9}, {3.5175923828943043`*^9, 
   3.517592463824522*^9}, {3.517592571767007*^9, 3.51759258227503*^9}, {
   3.517592634243479*^9, 3.517592638583394*^9}, {3.517596964561824*^9, 
   3.51759707379113*^9}, {3.517597601282091*^9, 3.517597613690146*^9}, {
   3.517597655691338*^9, 3.517597658895845*^9}, {3.517639394877836*^9, 
   3.517639459654663*^9}, 3.5176403046463337`*^9, 3.517642128812931*^9, {
   3.5176421849459047`*^9, 3.517642198939783*^9}, 3.5176422611410713`*^9, 
   3.517649616618916*^9, {3.5183329692756033`*^9, 3.5183329861576433`*^9}, {
   3.5188626869792633`*^9, 3.51886269927067*^9}, {3.519329112646659*^9, 
   3.519329114018711*^9}, {3.5205376092868834`*^9, 3.520537609876582*^9}, {
   3.520615383735145*^9, 3.520615384344898*^9}, {3.520753846877146*^9, 
   3.520753847302647*^9}, {3.521359079170329*^9, 3.521359079446825*^9}, {
   3.523523150277308*^9, 3.523523151096077*^9}, {3.5237200783664713`*^9, 
   3.523720078823407*^9}, {3.5237201532573977`*^9, 3.523720153751627*^9}, {
   3.523720856448277*^9, 3.523720856591358*^9}, {3.523721211253132*^9, 
   3.523721211581949*^9}, {3.523729995016218*^9, 3.523729995290208*^9}, {
   3.523732435320354*^9, 3.523732435919717*^9}, {3.523732540553461*^9, 
   3.523732545184246*^9}, {3.523733087899832*^9, 3.5237330882900343`*^9}, {
   3.525122105968295*^9, 3.525122106857527*^9}, {3.525341613366653*^9, 
   3.5253416148056726`*^9}, {3.525342481201805*^9, 3.5253424827169228`*^9}, {
   3.525343528399828*^9, 3.525343529389772*^9}, {3.525449742239903*^9, 
   3.52544974288195*^9}, {3.526662437288762*^9, 3.526662437542658*^9}, {
   3.526720902569682*^9, 3.52672090315237*^9}, {3.526722040185855*^9, 
   3.526722040306592*^9}, {3.526722698157304*^9, 3.5267226983221407`*^9}, {
   3.526803359615149*^9, 3.526803360015853*^9}, {3.527192723437666*^9, 
   3.527192732357617*^9}, {3.5271930456523046`*^9, 3.527193049004772*^9}, {
   3.527228310016849*^9, 3.527228310168663*^9}, {3.527273734927763*^9, 
   3.527273735382574*^9}, {3.538898412700925*^9, 3.538898412842698*^9}, {
   3.5413532005138693`*^9, 3.541353224934248*^9}, {3.54135332289914*^9, 
   3.541353335217004*^9}, {3.5413581884010553`*^9, 3.5413582085732927`*^9}, {
   3.541401798690117*^9, 3.541401799138248*^9}, {3.54192293292745*^9, 
   3.54192293301973*^9}, 3.541923067990101*^9, {3.541923099569697*^9, 
   3.541923104405295*^9}, {3.541927086563931*^9, 3.5419270924727583`*^9}, 
   3.541956207773674*^9, {3.54195635040524*^9, 3.5419563506886797`*^9}, 
   3.541956567315425*^9, 3.5419566975368013`*^9, 3.5425248985549507`*^9, 
   3.5430425976271343`*^9, 3.543053775985021*^9, {3.5430549932467117`*^9, 
   3.543055006063417*^9}, {3.543055821318202*^9, 3.543055842005871*^9}, {
   3.543744697804041*^9, 3.543744708484837*^9}, {3.5437449021160393`*^9, 
   3.543744904228126*^9}, 3.5467603125267963`*^9, {3.561666837408345*^9, 
   3.561666838463505*^9}, {3.562365068529179*^9, 3.5623650689127693`*^9}, 
   3.5640703327949247`*^9, {3.589581131289616*^9, 3.589581132146071*^9}, 
   3.649951009814279*^9}],

Cell[CellGroupData[{

Cell[BoxData[{
 RowBox[{
  RowBox[{"yyy", "=", 
   RowBox[{
    RowBox[{
     RowBox[{"Transpose", "[", "data2", "]"}], "[", 
     RowBox[{"[", "2", "]"}], "]"}], "-", 
    RowBox[{
     RowBox[{"Transpose", "[", "data2", "]"}], "[", 
     RowBox[{"[", 
      RowBox[{"2", ",", "1"}], "]"}], "]"}]}]}], ";"}], "\[IndentingNewLine]", 
 RowBox[{"Length", "[", "yyy", "]"}], "\[IndentingNewLine]", 
 RowBox[{"ListPlot", "[", "yyy", "]"}]}], "Input",
 CellChangeTimes->{{3.542524939857135*^9, 3.5425249798425303`*^9}, {
  3.56236514233829*^9, 3.562365146434305*^9}}],

Cell[BoxData["799"], "Output",
 CellChangeTimes->{{3.542524964249494*^9, 3.542524980514179*^9}, 
   3.543037502481352*^9, 3.5430426348721247`*^9, 3.543043276645772*^9, {
   3.5430433236704483`*^9, 3.5430433286567574`*^9}, 3.543052214586582*^9, 
   3.543055886370241*^9, 3.543069682435601*^9, 3.54313025825989*^9, 
   3.543745170985442*^9, 3.543745450356216*^9, 3.543822907007901*^9, 
   3.544170297127396*^9, 3.544172715108287*^9, 3.544194493060032*^9, 
   3.544196565593617*^9, 3.5442463481041613`*^9, 3.544250040188676*^9, 
   3.5449892006148863`*^9, 3.544990587714717*^9, 3.544991830361443*^9, 
   3.545763414822036*^9, 3.545814257342581*^9, 3.545827311054181*^9, 
   3.545978110215601*^9, 3.546077491942299*^9, 3.546106130306634*^9, 
   3.546111349767448*^9, 3.546113022033801*^9, 3.546181434074411*^9, 
   3.546761010562109*^9, 3.549185796767644*^9, 3.549185835625381*^9, 
   3.5491895893498583`*^9, 3.554640153926324*^9, 3.5592302550202017`*^9, 
   3.55928395954712*^9, 3.5593688731683207`*^9, 3.561197958627028*^9, 
   3.5614502193797626`*^9, 3.561450900572348*^9, 3.5615398299462442`*^9, 
   3.56158303126562*^9, 3.561584612381843*^9, 3.561585973348361*^9, 
   3.561655378593068*^9, 3.561666856312769*^9, 3.561667300879777*^9, 
   3.561704015519958*^9, 3.561715065583811*^9, 3.561718049484909*^9, 
   3.561795121798564*^9, 3.561796292479967*^9, 3.562263286184865*^9, 
   3.562274286566181*^9, 3.5623524811839437`*^9, 3.562353694125064*^9, 
   3.562356961720817*^9, 3.562357579690633*^9, 3.562358121739811*^9, 
   3.5623597111238337`*^9, 3.562360070956196*^9, 3.562362404960238*^9, 
   3.5623650748231916`*^9, 3.562365146917247*^9, 3.562365517284116*^9, 
   3.562403209802288*^9, 3.5624423714864893`*^9, 3.563659313398223*^9, 
   3.5640703384385233`*^9, 3.564071289681067*^9, 3.564072831821443*^9, 
   3.564080631688517*^9, 3.5640814958357363`*^9, 3.564082461629044*^9, 
   3.564085415041885*^9, 3.5641360162992487`*^9, 3.564843995767692*^9, 
   3.564854974228883*^9, 3.5725167434810143`*^9, 3.572517507801149*^9, 
   3.5725202565769978`*^9, 3.572528517157239*^9, 3.5725308449842033`*^9, 
   3.572533241492461*^9, 3.5744136335638037`*^9, 3.574414773483433*^9, 
   3.574415038109138*^9, 3.57562209881763*^9, 3.575652915733386*^9, 
   3.5756981050853024`*^9, 3.576947063595262*^9, 3.576951472642864*^9, 
   3.576954160620228*^9, 3.576957916564405*^9, 3.577036482396996*^9, 
   3.578154796461322*^9, 3.5848289758415403`*^9, 3.586965172930642*^9, 
   3.587800168209152*^9, 3.588324134105338*^9, 3.58861182349614*^9, 
   3.588662274851179*^9, 3.588958446250614*^9, 3.58899950227579*^9, 
   3.5890156553102417`*^9, 3.589042441526433*^9, 3.589045976040044*^9, 
   3.589580464908543*^9, 3.590950450116991*^9, 3.591644649679366*^9, 
   3.5928558631240063`*^9, 3.592899024355599*^9}]
}, Open  ]],

Cell[BoxData[
 RowBox[{
  RowBox[{
   RowBox[{"SVD", "=", 
    RowBox[{"SingularValueDecomposition", "[", "gwT", "]"}]}], ";", 
   RowBox[{"U", "=", 
    RowBox[{"SVD", "[", 
     RowBox[{"[", "1", "]"}], "]"}]}], ";", 
   RowBox[{"S", "=", 
    RowBox[{"SVD", "[", 
     RowBox[{"[", "2", "]"}], "]"}]}], ";", 
   RowBox[{"V", "=", 
    RowBox[{"SVD", "[", 
     RowBox[{"[", "3", "]"}], "]"}]}], ";"}], 
  "\[IndentingNewLine]"}]], "Input",
 CellChangeTimes->{{3.542525006074444*^9, 3.542525052619568*^9}, {
   3.585080021453965*^9, 3.585080038940198*^9}, {3.585163159569765*^9, 
   3.585163162881371*^9}, 3.588352650283044*^9}],

Cell[BoxData[""], "Input",
 CellChangeTimes->{{3.589569613563382*^9, 3.589569616393346*^9}}],

Cell[BoxData[{
 RowBox[{
  RowBox[{"SVDg1", "=", 
   RowBox[{"SVD", "[", 
    RowBox[{"[", "1", "]"}], "]"}]}], ";"}], "\[IndentingNewLine]", 
 RowBox[{
  RowBox[{
   RowBox[{"SVDg1T", "=", 
    RowBox[{"Transpose", "[", 
     RowBox[{"SVD", "[", 
      RowBox[{"[", "1", "]"}], "]"}], "]"}]}], ";"}], 
  RowBox[{"(*", 
   RowBox[{"U", " ", 
    RowBox[{"(", 
     RowBox[{"89", "*", "89"}], ")"}]}], " ", "*)"}]}], "\[IndentingNewLine]", 
 RowBox[{
  RowBox[{
   RowBox[{"UFirstCol", "=", 
    RowBox[{"SVDg1T", "[", 
     RowBox[{"[", "1", "]"}], "]"}]}], ";"}], 
  RowBox[{"(*", 
   RowBox[{
   "The", " ", "first", " ", "column", " ", "is", " ", "the", " ", "most", 
    " ", "important", " ", "one", " ", "as", " ", "it", " ", "is", " ", 
    "always", " ", "multiplyied", " ", "by", " ", "the", " ", "biggest", " ", 
    "sigma", " ", "the", " ", "principle", " ", "component", " ", "of", " ", 
    "sigma"}], "*)"}]}], "\[IndentingNewLine]", 
 RowBox[{
  RowBox[{"USecCol", "=", 
   RowBox[{"SVDg1T", "[", 
    RowBox[{"[", "2", "]"}], "]"}]}], ";"}], "\[IndentingNewLine]", 
 RowBox[{
  RowBox[{"UThreeCol", "=", 
   RowBox[{"SVDg1T", "[", 
    RowBox[{"[", "3", "]"}], "]"}]}], ";"}], "\[IndentingNewLine]", 
 RowBox[{
  RowBox[{"UFourthCol", "=", 
   RowBox[{"SVDg1T", "[", 
    RowBox[{"[", "4", "]"}], "]"}]}], ";"}], "\[IndentingNewLine]", 
 RowBox[{
  RowBox[{"UFifthCol", "=", 
   RowBox[{"SVDg1T", "[", 
    RowBox[{"[", "5", "]"}], "]"}]}], ";"}], "\[IndentingNewLine]", 
 RowBox[{
  RowBox[{"USixCol", "=", 
   RowBox[{"SVDg1T", "[", 
    RowBox[{"[", "6", "]"}], "]"}]}], ";"}], "\[IndentingNewLine]", 
 RowBox[{
  RowBox[{"USevenCol", "=", 
   RowBox[{"SVDg1T", "[", 
    RowBox[{"[", "7", "]"}], "]"}]}], ";"}], "\[IndentingNewLine]", 
 RowBox[{
  RowBox[{"UEightCol", "=", 
   RowBox[{"SVDg1T", "[", 
    RowBox[{"[", "8", "]"}], "]"}]}], ";"}], "\[IndentingNewLine]", 
 RowBox[{
  RowBox[{"UNineCol", "=", 
   RowBox[{"SVDg1T", "[", 
    RowBox[{"[", "9", "]"}], "]"}]}], ";"}], "\[IndentingNewLine]", 
 RowBox[{
  RowBox[{"UTenCol", "=", 
   RowBox[{"SVDg1T", "[", 
    RowBox[{"[", "10", "]"}], "]"}]}], ";"}], "\[IndentingNewLine]", 
 RowBox[{
  RowBox[{
   RowBox[{"UNinteenCol", "=", 
    RowBox[{"SVDg1T", "[", 
     RowBox[{"[", "19", "]"}], "]"}]}], ";"}], "\[IndentingNewLine]", 
  "\[IndentingNewLine]"}], "\[IndentingNewLine]", 
 RowBox[{
  RowBox[{"times1", "=", 
   RowBox[{"N", "[", 
    RowBox[{"Range", "[", 
     RowBox[{"20", ",", "8000", ",", "10"}], "]"}], "]"}]}], 
  ";"}], "\[IndentingNewLine]", 
 RowBox[{
  RowBox[{"dataU1", "=", 
   RowBox[{"Table", "[", 
    RowBox[{
     RowBox[{"List", "[", 
      RowBox[{
       RowBox[{"times1", "[", 
        RowBox[{"[", "i", "]"}], "]"}], ",", 
       RowBox[{"UFirstCol", "[", 
        RowBox[{"[", "i", "]"}], "]"}]}], "]"}], ",", 
     RowBox[{"{", 
      RowBox[{"i", ",", "1", ",", 
       RowBox[{"Length", "[", "times1", "]"}]}], "}"}]}], "]"}]}], 
  ";"}], "\[IndentingNewLine]", 
 RowBox[{
  RowBox[{"dataU2", "=", 
   RowBox[{"Table", "[", 
    RowBox[{
     RowBox[{"List", "[", 
      RowBox[{
       RowBox[{"times1", "[", 
        RowBox[{"[", "i", "]"}], "]"}], ",", 
       RowBox[{"USecCol", "[", 
        RowBox[{"[", "i", "]"}], "]"}]}], "]"}], ",", 
     RowBox[{"{", 
      RowBox[{"i", ",", "1", ",", 
       RowBox[{"Length", "[", "times1", "]"}]}], "}"}]}], "]"}]}], 
  ";"}], "\[IndentingNewLine]", 
 RowBox[{
  RowBox[{"dataU3", "=", 
   RowBox[{"Table", "[", 
    RowBox[{
     RowBox[{"List", "[", 
      RowBox[{
       RowBox[{"times1", "[", 
        RowBox[{"[", "i", "]"}], "]"}], ",", 
       RowBox[{"UThreeCol", "[", 
        RowBox[{"[", "i", "]"}], "]"}]}], "]"}], ",", 
     RowBox[{"{", 
      RowBox[{"i", ",", "1", ",", 
       RowBox[{"Length", "[", "times1", "]"}]}], "}"}]}], "]"}]}], 
  ";"}], "\[IndentingNewLine]", 
 RowBox[{
  RowBox[{"dataU4", "=", 
   RowBox[{"Table", "[", 
    RowBox[{
     RowBox[{"List", "[", 
      RowBox[{
       RowBox[{"times1", "[", 
        RowBox[{"[", "i", "]"}], "]"}], ",", 
       RowBox[{"UFourthCol", "[", 
        RowBox[{"[", "i", "]"}], "]"}]}], "]"}], ",", 
     RowBox[{"{", 
      RowBox[{"i", ",", "1", ",", 
       RowBox[{"Length", "[", "times1", "]"}]}], "}"}]}], "]"}]}], 
  ";"}], "\[IndentingNewLine]", 
 RowBox[{
  RowBox[{"dataU5", "=", 
   RowBox[{"Table", "[", 
    RowBox[{
     RowBox[{"List", "[", 
      RowBox[{
       RowBox[{"times1", "[", 
        RowBox[{"[", "i", "]"}], "]"}], ",", 
       RowBox[{"UFifthCol", "[", 
        RowBox[{"[", "i", "]"}], "]"}]}], "]"}], ",", 
     RowBox[{"{", 
      RowBox[{"i", ",", "1", ",", 
       RowBox[{"Length", "[", "times1", "]"}]}], "}"}]}], "]"}]}], 
  ";"}], "\[IndentingNewLine]", 
 RowBox[{
  RowBox[{"dataU6", "=", 
   RowBox[{"Table", "[", 
    RowBox[{
     RowBox[{"List", "[", 
      RowBox[{
       RowBox[{"times1", "[", 
        RowBox[{"[", "i", "]"}], "]"}], ",", 
       RowBox[{"USixCol", "[", 
        RowBox[{"[", "i", "]"}], "]"}]}], "]"}], ",", 
     RowBox[{"{", 
      RowBox[{"i", ",", "1", ",", 
       RowBox[{"Length", "[", "times1", "]"}]}], "}"}]}], "]"}]}], 
  ";"}], "\[IndentingNewLine]", 
 RowBox[{
  RowBox[{"dataU7", "=", 
   RowBox[{"Table", "[", 
    RowBox[{
     RowBox[{"List", "[", 
      RowBox[{
       RowBox[{"times1", "[", 
        RowBox[{"[", "i", "]"}], "]"}], ",", 
       RowBox[{"USevenCol", "[", 
        RowBox[{"[", "i", "]"}], "]"}]}], "]"}], ",", 
     RowBox[{"{", 
      RowBox[{"i", ",", "1", ",", 
       RowBox[{"Length", "[", "times1", "]"}]}], "}"}]}], "]"}]}], 
  ";"}], "\[IndentingNewLine]", 
 RowBox[{
  RowBox[{"dataU8", "=", 
   RowBox[{"Table", "[", 
    RowBox[{
     RowBox[{"List", "[", 
      RowBox[{
       RowBox[{"times1", "[", 
        RowBox[{"[", "i", "]"}], "]"}], ",", 
       RowBox[{"UEightCol", "[", 
        RowBox[{"[", "i", "]"}], "]"}]}], "]"}], ",", 
     RowBox[{"{", 
      RowBox[{"i", ",", "1", ",", 
       RowBox[{"Length", "[", "times1", "]"}]}], "}"}]}], "]"}]}], 
  ";"}], "\[IndentingNewLine]", 
 RowBox[{
  RowBox[{"dataU9", "=", 
   RowBox[{"Table", "[", 
    RowBox[{
     RowBox[{"List", "[", 
      RowBox[{
       RowBox[{"times1", "[", 
        RowBox[{"[", "i", "]"}], "]"}], ",", 
       RowBox[{"UNineCol", "[", 
        RowBox[{"[", "i", "]"}], "]"}]}], "]"}], ",", 
     RowBox[{"{", 
      RowBox[{"i", ",", "1", ",", 
       RowBox[{"Length", "[", "times1", "]"}]}], "}"}]}], "]"}]}], 
  ";"}], "\[IndentingNewLine]", 
 RowBox[{
  RowBox[{"dataU10", "=", 
   RowBox[{"Table", "[", 
    RowBox[{
     RowBox[{"List", "[", 
      RowBox[{
       RowBox[{"times1", "[", 
        RowBox[{"[", "i", "]"}], "]"}], ",", 
       RowBox[{"UTenCol", "[", 
        RowBox[{"[", "i", "]"}], "]"}]}], "]"}], ",", 
     RowBox[{"{", 
      RowBox[{"i", ",", "1", ",", 
       RowBox[{"Length", "[", "times1", "]"}]}], "}"}]}], "]"}]}], 
  ";"}], "\[IndentingNewLine]", 
 RowBox[{
  RowBox[{
   RowBox[{"dataU19", "=", 
    RowBox[{"Table", "[", 
     RowBox[{
      RowBox[{"List", "[", 
       RowBox[{
        RowBox[{"times1", "[", 
         RowBox[{"[", "i", "]"}], "]"}], ",", 
        RowBox[{"UNinteenCol", "[", 
         RowBox[{"[", "i", "]"}], "]"}]}], "]"}], ",", 
      RowBox[{"{", 
       RowBox[{"i", ",", "1", ",", 
        RowBox[{"Length", "[", "times1", "]"}]}], "}"}]}], "]"}]}], ";"}], 
  "\[IndentingNewLine]"}], "\[IndentingNewLine]", 
 RowBox[{
  RowBox[{"ListPlot", "[", 
   RowBox[{
    RowBox[{"{", 
     RowBox[{
     "dataU1", ",", "dataU2", ",", "dataU3", ",", "dataU4", ",", "dataU5"}], 
     "}"}], ",", 
    RowBox[{"PlotStyle", "\[Rule]", 
     RowBox[{"{", 
      RowBox[{
       RowBox[{"{", "Red", "}"}], ",", 
       RowBox[{"{", "Yellow", "}"}], ",", 
       RowBox[{"{", "Black", "}"}], ",", 
       RowBox[{"{", "Cyan", "}"}], ",", 
       RowBox[{"{", "Gray", "}"}]}], "}"}]}]}], "]"}], "\[IndentingNewLine]", 
  "\[IndentingNewLine]"}], "\[IndentingNewLine]"}], "Input",
 CellChangeTimes->{{3.5852451548858*^9, 3.585245160013467*^9}, {
   3.5852452021827803`*^9, 3.5852452051906013`*^9}, {3.585245444529624*^9, 
   3.5852454676056137`*^9}, {3.5852458485882177`*^9, 3.585245849346478*^9}, {
   3.5852459588455687`*^9, 3.585245992039534*^9}, {3.5852462853692093`*^9, 
   3.585246399718092*^9}, {3.585246663271632*^9, 3.58524669566411*^9}, {
   3.585246726447152*^9, 3.5852467328404818`*^9}, {3.585246853207809*^9, 
   3.585246855454501*^9}, {3.5852504300574837`*^9, 3.585250443095006*^9}, 
   3.58525702224699*^9, {3.588317343047613*^9, 3.588317375877932*^9}, {
   3.588317405932539*^9, 3.588317442773243*^9}, {3.58831878496169*^9, 
   3.5883187861794786`*^9}, {3.588319108121237*^9, 3.58831915422605*^9}, {
   3.5883261663402853`*^9, 3.588326170626705*^9}, {3.589543204589262*^9, 
   3.589543205619339*^9}, 3.6499517081854067`*^9}],

Cell[BoxData[
 RowBox[{
  RowBox[{"KPlus", "=", 
   RowBox[{
    RowBox[{"PseudoInverse", "[", "gwT", "]"}], ".", "yyy"}]}], 
  ";"}]], "Input",
 CellChangeTimes->{{3.542525115318407*^9, 3.542525138394421*^9}, {
   3.58957216487939*^9, 3.58957216579109*^9}, 3.6499510671556273`*^9}],

Cell[BoxData[
 RowBox[{"ListPlot", "[", 
  RowBox[{
   RowBox[{"{", 
    RowBox[{
     RowBox[{"gwT", ".", "KPlus"}], ",", "yyy"}], "}"}], ",", 
   RowBox[{"Joined", "\[Rule]", "True"}], ",", 
   RowBox[{"PlotStyle", "\[Rule]", 
    RowBox[{"{", "Thick", "}"}]}]}], "]"}]], "Input",
 CellChangeTimes->{{3.542525152586906*^9, 3.5425251866277847`*^9}, {
  3.5623651299141073`*^9, 3.5623651676734877`*^9}}],

Cell[BoxData[
 RowBox[{"(*", 
  RowBox[{
   RowBox[{"vec", "\[Rule]", 
    RowBox[{"channge", " ", "densities", " ", 
     RowBox[{"(", "Kappas", ")"}]}]}], ",", " ", 
   RowBox[{"vv0s", "\[Rule]", " ", 
    RowBox[{"the", " ", "null", " ", "space", " ", "vector"}]}], ",", " ", 
   RowBox[{"yyy", "\[Rule]", 
    RowBox[{"the", " ", "data"}]}], ",", " ", 
   RowBox[{"NCh", "\[Rule]", 
    RowBox[{"number", " ", "of", " ", "channels", 
     RowBox[{"(", "n", ")"}]}]}], " ", ",", 
   RowBox[{"effrank", "\[Rule]", "r"}], ",", " ", 
   RowBox[{"D0", "\[Rule]", 
    RowBox[{"n", "-", "r"}]}], ",", " ", 
   RowBox[{"gamhat", "\[Rule]", " ", 
    RowBox[{"the", " ", "gammas", " ", "of", " ", "null", " ", "space"}]}]}], 
  "*)"}]], "Input",
 CellChangeTimes->{{3.543036635604898*^9, 3.5430367303604107`*^9}, {
  3.5430367719615393`*^9, 3.5430368011540813`*^9}, {3.5430368392339783`*^9, 
  3.5430368487304296`*^9}, {3.543060409164727*^9, 3.5430604116156607`*^9}}],

Cell[BoxData[""], "Input",
 CellChangeTimes->{3.5883422769822702`*^9}],

Cell[BoxData[
 RowBox[{
  RowBox[{"(*", 
   RowBox[{"Heat", " ", "map"}], "*)"}], "\[IndentingNewLine]", 
  RowBox[{
   RowBox[{
    RowBox[{
     RowBox[{"Heat", "[", "mat_", "]"}], ":=", 
     RowBox[{"Module", "[", 
      RowBox[{
       RowBox[{"{", "}"}], ",", 
       RowBox[{"BetaHeat", "[", 
        RowBox[{"mat", "-", 
         RowBox[{"Mean", "[", 
          RowBox[{"Flatten", "[", "mat", "]"}], "]"}]}], "]"}]}], "]"}]}], 
    ";"}], "\n", 
   RowBox[{
    RowBox[{"BetaHeat", "[", "mat_", "]"}], ":=", 
    RowBox[{"Module", "[", 
     RowBox[{
      RowBox[{"{", 
       RowBox[{
       "n", ",", "m", ",", "flat", ",", "posmat", ",", "negmat", ",", 
        "redmat", ",", "greenmat", ",", "negs", ",", "poss"}], "}"}], ",", 
      RowBox[{
       RowBox[{"flat", "=", 
        RowBox[{"Flatten", "[", "mat", "]"}]}], ";", 
       RowBox[{"n", "=", 
        RowBox[{"Length", "[", "mat", "]"}]}], ";", 
       RowBox[{"m", "=", 
        RowBox[{
         RowBox[{"Length", "[", "flat", "]"}], "/", "n"}]}], ";", 
       "\[IndentingNewLine]", 
       RowBox[{"posmat", "=", 
        RowBox[{"Partition", "[", 
         RowBox[{
          RowBox[{
           RowBox[{
            RowBox[{"Max", "[", 
             RowBox[{"#", ",", "0"}], "]"}], "&"}], "/@", "flat"}], ",", 
          "m"}], "]"}]}], ";", "\[IndentingNewLine]", 
       RowBox[{"redmat", "=", 
        RowBox[{"Partition", "[", 
         RowBox[{
          RowBox[{
           RowBox[{
            RowBox[{"Boole", "[", 
             RowBox[{"#", "<", "0"}], "]"}], "&"}], "/@", "flat"}], ",", 
          "m"}], "]"}]}], ";", "\[IndentingNewLine]", 
       RowBox[{"greenmat", "=", 
        RowBox[{"Partition", "[", 
         RowBox[{
          RowBox[{
           RowBox[{
            RowBox[{"Boole", "[", 
             RowBox[{"#", ">", "0"}], "]"}], "&"}], "/@", "flat"}], ",", 
          "m"}], "]"}]}], ";", "\[IndentingNewLine]", 
       RowBox[{"negmat", "=", 
        RowBox[{"Partition", "[", 
         RowBox[{
          RowBox[{
           RowBox[{
            RowBox[{"-", 
             RowBox[{"Min", "[", 
              RowBox[{"#", ",", "0"}], "]"}]}], "&"}], "/@", "flat"}], ",", 
          "m"}], "]"}]}], ";", "\[IndentingNewLine]", 
       RowBox[{"negs", "=", 
        RowBox[{"ImageAdd", "[", 
         RowBox[{
          RowBox[{"ArrayPlot", "[", 
           RowBox[{"redmat", ",", 
            RowBox[{"Mesh", "\[Rule]", "True"}], ",", 
            RowBox[{"Mesh", "\[Rule]", "All"}], ",", 
            RowBox[{"MeshStyle", "\[Rule]", 
             RowBox[{"{", 
              RowBox[{"Black", ",", 
               RowBox[{"MeshShading", "\[Rule]", 
                RowBox[{"{", "Black", "}"}]}]}], "}"}]}], ",", 
            RowBox[{"ColorRules", "\[Rule]", 
             RowBox[{"{", 
              RowBox[{"1", "\[Rule]", "Green"}], "}"}]}]}], "]"}], ",", 
          RowBox[{"ArrayPlot", "[", 
           RowBox[{"negmat", ",", 
            RowBox[{"Mesh", "\[Rule]", "True"}], ",", 
            RowBox[{"MeshStyle", "\[Rule]", 
             RowBox[{"{", 
              RowBox[{"Black", ",", 
               RowBox[{"MeshShading", "\[Rule]", 
                RowBox[{"{", "Black", "}"}]}]}], "}"}]}]}], "]"}]}], "]"}]}], 
       ";", "\[IndentingNewLine]", 
       RowBox[{"poss", "=", 
        RowBox[{"ImageAdd", "[", 
         RowBox[{
          RowBox[{"ArrayPlot", "[", 
           RowBox[{"greenmat", ",", 
            RowBox[{"Mesh", "\[Rule]", "True"}], ",", 
            RowBox[{"Mesh", "\[Rule]", "All"}], ",", 
            RowBox[{"MeshStyle", "\[Rule]", 
             RowBox[{"{", 
              RowBox[{"Black", ",", 
               RowBox[{"Opacity", "[", "0.8", "]"}]}], "}"}]}], ",", 
            RowBox[{"ColorRules", "\[Rule]", 
             RowBox[{"{", 
              RowBox[{"1", "\[Rule]", "Blue"}], "}"}]}]}], "]"}], ",", 
          RowBox[{"ArrayPlot", "[", 
           RowBox[{"posmat", ",", 
            RowBox[{"Mesh", "\[Rule]", "True"}], ",", 
            RowBox[{"MeshStyle", "\[Rule]", 
             RowBox[{"{", 
              RowBox[{"Black", ",", 
               RowBox[{"MeshShading", "\[Rule]", 
                RowBox[{"{", "Black", "}"}]}]}], "}"}]}]}], "]"}]}], "]"}]}], 
       ";", "\[IndentingNewLine]", 
       RowBox[{"ImageMultiply", "[", 
        RowBox[{"negs", ",", "poss"}], "]"}]}]}], "]"}]}]}]}]], "Input",
 CellChangeTimes->{{3.584822669559535*^9, 3.584822676173997*^9}, {
   3.584829053367345*^9, 3.584829059094686*^9}, {3.5848292331806717`*^9, 
   3.584829236132648*^9}, {3.584829277181904*^9, 3.5848292917019176`*^9}, {
   3.584829323932469*^9, 3.5848293447735643`*^9}, {3.5848295333264437`*^9, 
   3.5848295385567703`*^9}, {3.585078964745957*^9, 3.58507896763234*^9}, {
   3.585084100993325*^9, 3.58508410702354*^9}, {3.585084160940219*^9, 
   3.585084163598835*^9}, {3.585084194710383*^9, 3.58508420540511*^9}, {
   3.585084237083252*^9, 3.5850842406830053`*^9}, {3.5850843404895763`*^9, 
   3.585084348335178*^9}, {3.5851563142718697`*^9, 3.585156336161243*^9}, {
   3.585156622390523*^9, 3.585156625353362*^9}, {3.587150653801482*^9, 
   3.587150701897546*^9}, {3.5872036637183847`*^9, 3.5872036655567713`*^9}, {
   3.587203733323134*^9, 3.587203737859438*^9}, {3.587203776163065*^9, 
   3.587203779513709*^9}, {3.5872038109355497`*^9, 3.587203815679059*^9}, {
   3.5881091328888063`*^9, 3.588109133857337*^9}, {3.588275247176708*^9, 
   3.58827525098596*^9}, {3.5882752819753942`*^9, 3.588275285117611*^9}, {
   3.588275323694936*^9, 3.588275336950461*^9}, {3.588275437005707*^9, 
   3.588275489522077*^9}, {3.588275533900672*^9, 3.5882755696952744`*^9}, {
   3.588275636205803*^9, 3.58827568725251*^9}, {3.588275734994993*^9, 
   3.5882757734505987`*^9}, {3.588275828131263*^9, 3.588275913080131*^9}, {
   3.58827599109492*^9, 3.588276004061265*^9}, {3.588276097658387*^9, 
   3.588276127496339*^9}, 3.588276168155856*^9, {3.588276199317607*^9, 
   3.588276252847745*^9}, {3.588276301024259*^9, 3.588276303014782*^9}, {
   3.588276358136981*^9, 3.588276362245941*^9}, {3.5882765156136713`*^9, 
   3.588276548000092*^9}, {3.588276692453506*^9, 3.58827671078753*^9}, {
   3.588276762017315*^9, 3.58827678751829*^9}, {3.649951613254141*^9, 
   3.649951631591663*^9}}],

Cell[BoxData[
 RowBox[{
  RowBox[{
   RowBox[{"effrank", "=", "26"}], ";", 
   RowBox[{"Vr", "=", 
    RowBox[{"Transpose", "[", 
     RowBox[{"Take", "[", 
      RowBox[{
       RowBox[{"Transpose", "[", "V", "]"}], ",", "effrank"}], "]"}], "]"}]}],
    ";", 
   RowBox[{"Dr", "=", 
    RowBox[{"Take", "[", 
     RowBox[{
      RowBox[{"Transpose", "[", 
       RowBox[{"Take", "[", 
        RowBox[{"S", ",", "effrank"}], "]"}], "]"}], ",", "effrank"}], 
     "]"}]}], ";", 
   RowBox[{"Ur", "=", 
    RowBox[{"Transpose", "[", 
     RowBox[{"Take", "[", 
      RowBox[{
       RowBox[{"Transpose", "[", "U", "]"}], ",", "effrank"}], "]"}], "]"}]}],
    ";", 
   RowBox[{"vec", "=", 
    RowBox[{"Array", "[", 
     RowBox[{"b", ",", "31"}], "]"}]}], ";", 
   RowBox[{"vv0s", "=", 
    RowBox[{"Transpose", "[", 
     RowBox[{"Drop", "[", 
      RowBox[{
       RowBox[{"Transpose", "[", "V", "]"}], ",", "effrank"}], "]"}], "]"}]}],
    ";"}], "\[IndentingNewLine]"}]], "Input",
 CellChangeTimes->{{3.542526612005775*^9, 3.542526701156608*^9}, {
   3.542526784985928*^9, 3.542526791310507*^9}, {3.542531534725567*^9, 
   3.542531544621993*^9}, {3.542531736290852*^9, 3.542531737499977*^9}, {
   3.542542275683537*^9, 3.542542315002614*^9}, {3.5425487657124557`*^9, 
   3.542548768075857*^9}, {3.542563112025406*^9, 3.5425631124403152`*^9}, {
   3.542577348687973*^9, 3.542577349930626*^9}, {3.542974374619041*^9, 
   3.5429743753657703`*^9}, {3.5430375445863028`*^9, 
   3.5430375450961123`*^9}, {3.543040070181512*^9, 3.543040070378744*^9}, {
   3.543042341066921*^9, 3.543042341674506*^9}, {3.543043021846094*^9, 
   3.5430430223233747`*^9}, {3.54305224489121*^9, 3.543052245151112*^9}, {
   3.543057359898988*^9, 3.543057360460156*^9}, {3.5430587056217823`*^9, 
   3.5430587057653646`*^9}, {3.543152148492922*^9, 3.5431521491678553`*^9}, {
   3.543729031468573*^9, 3.5437291097162743`*^9}, {3.543729142471239*^9, 
   3.543729164642499*^9}, {3.543744789881901*^9, 3.543744791006291*^9}, {
   3.543745023980513*^9, 3.543745025543013*^9}, {3.543745105920331*^9, 
   3.543745107893643*^9}, {3.543824053355135*^9, 3.54382408279956*^9}, {
   3.544246363793695*^9, 3.544246364034354*^9}, {3.544299171085589*^9, 
   3.544299171209154*^9}, {3.5458142846744823`*^9, 3.545814286001288*^9}, {
   3.545827357457077*^9, 3.545827358002364*^9}, {3.5458291964945707`*^9, 
   3.545829196843807*^9}, {3.545978148731606*^9, 3.545978160270975*^9}, {
   3.5459796219113703`*^9, 3.5459796220406513`*^9}, {3.5459846268389273`*^9, 
   3.545984642428252*^9}, {3.545986099441045*^9, 3.545986119112925*^9}, {
   3.546060200580912*^9, 3.546060200860321*^9}, {3.546065993197997*^9, 
   3.546066011225882*^9}, {3.5461061674695683`*^9, 3.546106181337256*^9}, {
   3.5461145382017937`*^9, 3.5461145393613253`*^9}, {3.546761044338743*^9, 
   3.546761061228372*^9}, {3.554640175472424*^9, 3.554640176477551*^9}, {
   3.554657716474659*^9, 3.554657722976708*^9}, {3.559230270176455*^9, 
   3.559230299988714*^9}, {3.559230332230845*^9, 3.559230334125038*^9}, {
   3.5592839771665487`*^9, 3.559283978278162*^9}, {3.55928425688167*^9, 
   3.559284269236332*^9}, {3.559368889496447*^9, 3.559368903710732*^9}, {
   3.561197980221697*^9, 3.5611979898182573`*^9}, {3.56145253412423*^9, 
   3.561452541209906*^9}, {3.5614528313300667`*^9, 3.5614528368654137`*^9}, {
   3.5615846360754766`*^9, 3.561584640713212*^9}, {3.5617040319473743`*^9, 
   3.561704052653757*^9}, {3.561704562345409*^9, 3.561704572617959*^9}, {
   3.561705893501892*^9, 3.561705897603756*^9}, {3.5617077308817253`*^9, 
   3.561707742343689*^9}, {3.56172040065733*^9, 3.561720406679038*^9}, {
   3.5617520826867647`*^9, 3.561752087645274*^9}, {3.5617949253815536`*^9, 
   3.561794934523995*^9}, {3.561795183215781*^9, 3.561795210819477*^9}, {
   3.562403231298936*^9, 3.562403235497472*^9}, {3.562442396044004*^9, 
   3.562442396457292*^9}, {3.563652831734099*^9, 3.563652851036756*^9}, {
   3.5636587887742023`*^9, 3.5636588252998943`*^9}, {3.563660330854257*^9, 
   3.5636603313561993`*^9}, {3.564071301098054*^9, 3.564071313333516*^9}, {
   3.572520286206029*^9, 3.572520291762435*^9}, {3.57262510981391*^9, 
   3.572625109888501*^9}, {3.5726301407353363`*^9, 3.572630140827345*^9}, {
   3.574413673060698*^9, 3.574413673504273*^9}, {3.574415058033428*^9, 
   3.574415080550949*^9}, {3.575622130865184*^9, 3.575622163686755*^9}, {
   3.576947088586022*^9, 3.576947094750416*^9}, {3.576951490718129*^9, 
   3.576951491139103*^9}, {3.576954177629323*^9, 3.5769541781963243`*^9}, {
   3.576960478958435*^9, 3.576960485212233*^9}, {3.5886134259093122`*^9, 
   3.588613430463996*^9}, {3.590950469184565*^9, 3.590950472304446*^9}, 
   3.649951102777026*^9}],

Cell[BoxData[{
 RowBox[{
  RowBox[{
   RowBox[{"gw", "=", 
    RowBox[{"gwT", ".", "V"}]}], ";", 
   RowBox[{
    RowBox[{"CostSS", "[", 
     RowBox[{"vec_", ",", "gw_", ",", "yyy_"}], "]"}], ":=", 
    RowBox[{"Module", "[", 
     RowBox[{
      RowBox[{"{", "dd", "}"}], ",", 
      RowBox[{
       RowBox[{"dd", "=", 
        RowBox[{"yyy", "-", 
         RowBox[{"gw", ".", "vec"}]}]}], ";", 
       RowBox[{"dd", ".", "dd"}]}]}], "]"}]}], ";"}], 
  " "}], "\[IndentingNewLine]", 
 RowBox[{
  RowBox[{"what", "=", 
   RowBox[{"NArgMin", "[", 
    RowBox[{
     RowBox[{"{", 
      RowBox[{
       RowBox[{"CostSS", "[", 
        RowBox[{"vec", ",", "gwT", ",", "yyy"}], "]"}], ",", 
       RowBox[{"Table", "[", 
        RowBox[{
         RowBox[{
          RowBox[{"vec", "[", 
           RowBox[{"[", "i", "]"}], "]"}], "\[GreaterEqual]", "0"}], ",", 
         RowBox[{"{", 
          RowBox[{"i", ",", 
           RowBox[{"Length", "[", "vec", "]"}]}], "}"}]}], "]"}]}], "}"}], 
     ",", "vec", ",", 
     RowBox[{"AccuracyGoal", "\[Rule]", "40"}], ",", 
     RowBox[{"PrecisionGoal", "\[Rule]", "50"}], ",", 
     RowBox[{"MaxIterations", "\[Rule]", "5000"}]}], "]"}]}], ";", 
  RowBox[{"Ka", "=", "what"}], ";"}], "\[IndentingNewLine]", 
 RowBox[{
  RowBox[{"Kaa", "=", 
   RowBox[{"Round", "[", 
    RowBox[{"Ka", ",", "0.0001"}], "]"}]}], ";"}]}], "Input",
 CellChangeTimes->{{3.542531097080344*^9, 3.542531162940462*^9}, {
  3.5425315517194347`*^9, 3.54253161102792*^9}, {3.542531743066959*^9, 
  3.542531778538693*^9}, {3.54253187221342*^9, 3.542531974760955*^9}, {
  3.542538403892584*^9, 3.542538407039114*^9}, {3.542538686748927*^9, 
  3.5425387788149767`*^9}, {3.542538811625203*^9, 3.542538885048118*^9}, {
  3.542538941418387*^9, 3.542538963572166*^9}, {3.5431712839650908`*^9, 
  3.543171321902199*^9}, {3.562365570788931*^9, 3.5623655873670597`*^9}, {
  3.5895721823322573`*^9, 3.589572183399242*^9}, {3.649951198316978*^9, 
  3.649951202236843*^9}}],

Cell[BoxData[
 RowBox[{
  RowBox[{"(*", 
   RowBox[{"Linear", " ", "Programming"}], "*)"}], "\[IndentingNewLine]", 
  RowBox[{
   RowBox[{"NCh", "=", "31"}], ";", 
   RowBox[{"costcoef", "=", 
    RowBox[{"Flatten", "[", 
     RowBox[{
      RowBox[{"{", 
       RowBox[{"Table", "[", 
        RowBox[{"1", ",", 
         RowBox[{"{", 
          RowBox[{"i", ",", "NCh"}], "}"}]}], "]"}], "}"}], ".", "vv0s"}], 
     "]"}]}], ";", 
   RowBox[{"D0", "=", 
    RowBox[{"NCh", "-", "effrank"}]}], ";", 
   RowBox[{"gamhat", "=", 
    RowBox[{"LinearProgramming", "[", 
     RowBox[{"costcoef", ",", "vv0s", ",", 
      RowBox[{"-", "Kaa"}], ",", 
      RowBox[{"Table", "[", 
       RowBox[{
        RowBox[{"{", 
         RowBox[{
          RowBox[{"-", "Infinity"}], ",", "Infinity"}], "}"}], ",", 
        RowBox[{"{", 
         RowBox[{"i", ",", "D0"}], "}"}]}], "]"}]}], "]"}]}], 
   ";"}]}]], "Input",
 CellChangeTimes->{{3.542540731480185*^9, 3.542540742653754*^9}, {
   3.542542955551309*^9, 3.542543119420169*^9}, {3.542546511167748*^9, 
   3.5425465203004313`*^9}, {3.542546767577568*^9, 3.5425467713837013`*^9}, 
   3.542547025656728*^9, {3.542547057990473*^9, 3.542547064979495*^9}, {
   3.5430387417612143`*^9, 3.543038742268333*^9}, {3.5430534064447107`*^9, 
   3.543053406932721*^9}, {3.5430557862033377`*^9, 3.5430557931247787`*^9}, {
   3.5436883723418093`*^9, 3.543688372640559*^9}, 3.54374625709206*^9, {
   3.543825480372772*^9, 3.543825480487636*^9}, {3.544246941747941*^9, 
   3.544246941887314*^9}, {3.544299217538198*^9, 3.544299217679276*^9}, {
   3.545829088819799*^9, 3.545829088950716*^9}, {3.5459792207418528`*^9, 
   3.545979220849155*^9}, {3.545980926757206*^9, 3.545980926992651*^9}, {
   3.545987852605225*^9, 3.5459878531411543`*^9}, {3.5461023489163303`*^9, 
   3.546102349032949*^9}, {3.54611082726481*^9, 3.54611082735155*^9}, {
   3.554658616200996*^9, 3.554658616791765*^9}, {3.559235802303358*^9, 
   3.559235804189301*^9}, {3.559284143530614*^9, 3.55928414455966*^9}, {
   3.559369167423411*^9, 3.559369167894987*^9}, {3.561198266043477*^9, 
   3.561198266602747*^9}, {3.561452801966303*^9, 3.561452802640424*^9}, {
   3.5617044065829067`*^9, 3.5617044078513412`*^9}, {3.561704825315463*^9, 
   3.561704826520547*^9}, {3.561706206922373*^9, 3.561706207402763*^9}, {
   3.5617080516431103`*^9, 3.561708052288754*^9}, {3.561754923086746*^9, 
   3.561754923845037*^9}, {3.561795624906485*^9, 3.561795625199953*^9}, {
   3.562403985822028*^9, 3.562403987133458*^9}, {3.563653638632242*^9, 
   3.563653639851719*^9}, {3.563659685515583*^9, 3.563659687483609*^9}, {
   3.564071731846161*^9, 3.564071732996962*^9}, {3.572527825711894*^9, 
   3.572527825820861*^9}, {3.572626332298984*^9, 3.572626332784494*^9}, {
   3.572631679555126*^9, 3.572631679665029*^9}, {3.574417669096045*^9, 
   3.574417669347641*^9}, {3.57562254087322*^9, 3.575622540975875*^9}, {
   3.57694775752864*^9, 3.5769477577762613`*^9}, {3.576960761755354*^9, 
   3.576960762136592*^9}, {3.589619577173253*^9, 3.589619582179463*^9}, {
   3.590951673897829*^9, 3.590951673975225*^9}, 3.649951215302689*^9, {
   3.649951686148636*^9, 3.649951695607196*^9}}],

Cell[BoxData[{
 RowBox[{
  RowBox[{"Kappa", "=", 
   RowBox[{"Round", "[", 
    RowBox[{
     RowBox[{"Kaa", "+", 
      RowBox[{"vv0s", ".", "gamhat"}]}], ",", "0.00001"}], "]"}]}], 
  ";"}], "\[IndentingNewLine]", 
 RowBox[{"Round", "[", 
  RowBox[{
   RowBox[{"Kaa", "+", 
    RowBox[{"vv0s", ".", "gamhat"}]}], ",", "0.00001"}], "]"}]}], "Input",
 CellChangeTimes->{{3.5425473413248262`*^9, 3.54254738417192*^9}, {
   3.542547456703828*^9, 3.542547459396833*^9}, {3.543154724322221*^9, 
   3.543154759159699*^9}, {3.543688385020911*^9, 3.543688390894331*^9}, {
   3.543746270446989*^9, 3.543746279928546*^9}, {3.5441713291386433`*^9, 
   3.54417132930517*^9}, 3.561795369421055*^9, {3.588330604695756*^9, 
   3.588330605825618*^9}}],

Cell[BoxData[
 RowBox[{"Table", "[", 
  RowBox[{
   RowBox[{"{", 
    RowBox[{
     RowBox[{"Channels", "[", 
      RowBox[{"[", "i", "]"}], "]"}], "\[Equal]", 
     RowBox[{"Kappa", "[", 
      RowBox[{"[", "i", "]"}], "]"}]}], "}"}], ",", 
   RowBox[{"{", 
    RowBox[{"i", ",", "1", ",", 
     RowBox[{"Length", "[", "Channels", "]"}]}], "}"}]}], "]"}]], "Input",
 CellChangeTimes->{{3.544252891302044*^9, 3.544252940602796*^9}, {
  3.589529546415121*^9, 3.589529547860197*^9}, {3.649951523023682*^9, 
  3.649951524355824*^9}}],

Cell[BoxData[
 RowBox[{"ListPlot", "[", 
  RowBox[{
   RowBox[{"{", 
    RowBox[{
     RowBox[{"gwT", ".", 
      RowBox[{"PseudoInverse", "[", "gwT", "]"}], ".", "yyy"}], ",", "yyy", 
     ",", 
     RowBox[{"gwT", ".", "Kappa"}]}], "}"}], ",", 
   RowBox[{"PlotRange", "\[Rule]", 
    RowBox[{"{", 
     RowBox[{
      RowBox[{"-", "3"}], ",", "40"}], "}"}]}], ",", 
   RowBox[{"Joined", "\[Rule]", "True"}], ",", 
   RowBox[{"PlotStyle", "\[Rule]", 
    RowBox[{"{", 
     RowBox[{
      RowBox[{"{", 
       RowBox[{"Blue", ",", "Thick", ",", "Dashed"}], "}"}], ",", 
      RowBox[{"{", "Black", "}"}], ",", 
      RowBox[{"{", 
       RowBox[{"Green", ",", "Thick"}], "}"}], ",", 
      RowBox[{"{", 
       RowBox[{"Purple", ",", "Thick", ",", "Dotted"}], "}"}]}], "}"}]}]}], 
  "]"}]], "Input",
 CellChangeTimes->{{3.542547463383741*^9, 3.542547537762919*^9}, {
   3.5430571530650167`*^9, 3.543057154415515*^9}, 3.543154731090149*^9, {
   3.54416951774057*^9, 3.544169522160692*^9}, 3.5441715440644617`*^9, {
   3.554659012823511*^9, 3.554659052044798*^9}, {3.5872317755029488`*^9, 
   3.5872318373558683`*^9}, {3.587238866740446*^9, 3.587238989303754*^9}, {
   3.5872390266290007`*^9, 3.587239028508725*^9}, {3.587239798986187*^9, 
   3.587239843039257*^9}}]
},
WindowSize->{666, 654},
WindowMargins->{{Automatic, 28}, {Automatic, 0}},
ShowSelection->True,
FrontEndVersion->"8.0 for Mac OS X x86 (32-bit, 64-bit Kernel) (November 6, \
2010)",
StyleDefinitions->"Default.nb"
]
(* End of Notebook Content *)

(* Internal cache information *)
(*CellTagsOutline
CellTagsIndex->{}
*)
(*CellTagsIndex
CellTagsIndex->{}
*)
(*NotebookFileOutline
Notebook[{
Cell[400, 13, 1029, 16, 27, "Input"],
Cell[1432, 31, 73, 1, 27, "Input"],
Cell[1508, 34, 4055, 69, 88, "Input"],
Cell[5566, 105, 7304, 146, 343, "Input"],
Cell[12873, 253, 5925, 165, 283, "Input"],
Cell[18801, 420, 3436, 98, 241, "Input"],
Cell[22240, 520, 14591, 360, 463, "Input"],
Cell[36834, 882, 5203, 141, 310, "Input"],
Cell[42040, 1025, 4630, 124, 268, "Input"],
Cell[46673, 1151, 8120, 229, 313, "Input"],
Cell[54796, 1382, 5558, 136, 349, "Input"],
Cell[60357, 1520, 4369, 112, 235, "Input"],
Cell[64729, 1634, 8691, 212, 419, "Input"],
Cell[73423, 1848, 17552, 436, 598, "Input"],
Cell[90978, 2286, 7755, 211, 425, "Input"],
Cell[98736, 2499, 8004, 216, 410, "Input"],
Cell[106743, 2717, 6592, 175, 328, "Input"],
Cell[113338, 2894, 4722, 104, 276, "Input"],
Cell[118063, 3000, 16692, 462, 793, "Input"],
Cell[134758, 3464, 21856, 588, 1063, "Input"],
Cell[156617, 4054, 22370, 628, 913, "Input"],
Cell[178990, 4684, 9433, 219, 553, "Input"],
Cell[188426, 4905, 5942, 115, 193, "Input"],
Cell[194371, 5022, 3869, 92, 193, "Input"],
Cell[198243, 5116, 3240, 73, 193, "Input"],
Cell[201486, 5191, 5435, 133, 178, "Input"],
Cell[206924, 5326, 5559, 138, 328, "Input"],
Cell[212486, 5466, 3334, 75, 148, "Input"],
Cell[215823, 5543, 2642, 58, 103, "Input"],
Cell[218468, 5603, 4469, 120, 328, "Input"],
Cell[222940, 5725, 4808, 129, 388, "Input"],
Cell[227751, 5856, 838, 13, 58, "Input"],
Cell[228592, 5871, 4380, 123, 275, "Input"],
Cell[232975, 5996, 5826, 128, 205, "Input"],
Cell[238804, 6126, 2885, 88, 220, "Input"],
Cell[241692, 6216, 13623, 346, 583, "Input"],
Cell[255318, 6564, 5045, 87, 133, "Input"],
Cell[CellGroupData[{
Cell[260388, 6655, 562, 14, 58, "Input"],
Cell[260953, 6671, 2780, 39, 27, "Output"]
}, Open  ]],
Cell[263748, 6713, 630, 17, 43, "Input"],
Cell[264381, 6732, 92, 1, 27, "Input"],
Cell[264476, 6735, 8821, 257, 538, "Input"],
Cell[273300, 6994, 282, 7, 27, "Input"],
Cell[273585, 7003, 403, 10, 27, "Input"],
Cell[273991, 7015, 963, 21, 58, "Input"],
Cell[274957, 7038, 70, 1, 27, "Input"],
Cell[275030, 7041, 6235, 140, 283, "Input"],
Cell[281268, 7183, 4688, 82, 88, "Input"],
Cell[285959, 7267, 1973, 50, 73, "Input"],
Cell[287935, 7319, 3156, 59, 73, "Input"],
Cell[291094, 7380, 736, 17, 43, "Input"],
Cell[291833, 7399, 530, 14, 27, "Input"],
Cell[292366, 7415, 1266, 31, 73, "Input"]
}
]
*)
