# Supplementary material for: Reconstruction of Cell Surface Densities of Ion Pumps, Exchangers, and Channels from mRNA Expression, Conductance Kinetics, Whole-Cell Calcium, and Current-Clamp Voltage Recordings, with an Application to Human Uterine Smooth Muscle Cells
Source: PLoS Comput Biol. 2016 Apr 22;12(4):e1004828. doi: 10.1371/journal.pcbi.1004828 (PMC4841602; doi:10.1371/journal.pcbi.1004828)
Supplement: S1 Data — (XLS) [file pcbi.1004828.s004.xls]

## Sheet: Sheet1
Time (voltage trace, s)	Vm (mV)	Time (Ca Trace, s)	Intensity (F/F0)
55	-55.8472	55.023	54.4358
55.001	-55.7556	55.052	52.2119
55.002	-55.7251	55.082	42.5597
55.003	-55.7556	55.112	46.0793
55.004	-55.7251	55.142	46.3554
55.005	-55.6335	55.173	60.2033
55.006	-55.603	55.202	70.4512
55.007	-55.603	55.233	47.099
55.008	-55.6335	55.263	32.9186
55.009	-55.542	55.292	32.4665
55.01	-55.5115	55.323	43.3553
55.011	-55.7251	55.353	33.9142
55.012	-55.6335	55.383	41.8383
55.013	-55.6641	55.413	34.4861
55.014	-55.8167	55.442	41.434
55.015	-55.8472	55.472	45.1818
55.016	-55.8167	55.502	27.4014
55.017	-55.9082	55.532	39.2776
55.018	-55.9387	55.563	17.0254
55.019	-55.9082	55.593	36.8283
55.02	-55.8472	55.623	20.0646
55.021	-55.9082	55.653	25.5407
55.022	-55.9082	55.682	13.9886
55.023	-55.8472	55.713	18.9364
55.024	-55.7861	55.743	32.3185
55.025	-55.7251	55.773	20.7321
55.026	-55.8167	55.801	20.88
55.027	-55.8777	55.832	42.7278
55.028	-55.7556	55.862	29.8757
55.029	-55.6641	55.892	26.6745
55.03	-55.7251	55.923	12.2431
55.031	-55.7251	55.952	25.5475
55.032	-55.7251	55.982	24.8954
55.033	-55.6335	56.012	19.615
55.034	-55.7251	56.042	16.9628
55.035	-55.6946	56.072	-0.189332
55.036	-55.5725	56.101	10.8585
55.037	-55.542	56.133	22.2064
55.038	-55.7556	56.163	16.1825
55.039	-55.7861	56.192	0.302086
55.04	-55.9387	56.222	1.33553
55.041	-55.7556	56.252	11.8559
55.042	-55.7861	56.282	2.17619
55.043	-55.8777	56.312	25.0965
55.044	-55.9387	56.343	46.3168
55.045	-55.9692	56.372	89.9372
55.046	-56.0913	56.402	201.758
55.047	-56.0303	56.432	381.078
55.048	-55.8777	56.462	488.998
55.049	-55.8777	56.492	528.932
55.05	-55.9692	56.522	524.553
55.051	-55.9998	56.552	539.245
55.052	-55.8167	56.582	553.265
55.053	-55.8167	56.612	532.8
55.054	-55.7861	56.642	529.062
55.055	-55.9387	56.673	557.14
55.056	-55.8472	56.703	554.861
55.057	-55.7556	56.731	517.181
55.058	-55.9692	56.761	546.087
55.059	-56.0303	56.792	528.408
55.06	-55.9998	56.821	526.542
55.061	-55.9692	56.852	516.148
55.062	-55.9692	56.882	524.669
55.063	-56.1218	56.912	522.386
55.064	-56.0608	56.941	534.823
55.065	-55.9998	56.971	575.244
55.066	-56.1523	57.002	663.264
55.067	-56.1523	57.031	781.198
55.068	-56.0608	57.061	842.119
55.069	-55.9082	57.091	869.711
55.07	-55.9082	57.122	860.633
55.071	-56.0303	57.152	847.58
55.072	-55.9692	57.182	840.986
55.073	-55.9387	57.213	832.106
55.074	-55.9998	57.243	842.441
55.075	-56.0303	57.271	828.533
55.076	-55.8167	57.302	819.453
55.077	-55.8167	57.333	807.388
55.078	-55.9387	57.362	799.908
55.079	-56.0303	57.392	799.414
55.08	-56.0608	57.423	794.035
55.081	-55.9387	57.451	801.669
55.082	-55.9082	57.481	823.389
55.083	-55.9387	57.512	882.796
55.084	-55.9387	57.542	939.17
55.085	-55.8472	57.571	1047.14
55.086	-55.8472	57.601	1039.72
55.087	-55.9998	57.632	1048.59
55.088	-55.8167	57.662	1021.55
55.089	-55.8777	57.691	1014.08
55.09	-55.7556	57.721	1009.95
55.091	-55.6641	57.751	1004.27
55.092	-55.7251	57.781	984.693
55.093	-55.6946	57.812	988.613
55.094	-55.7556	57.842	984.233
55.095	-55.5725	57.871	973.473
55.096	-55.5725	57.902	960.66
55.097	-55.5115	57.932	973.28
55.098	-55.6946	57.962	961.001
55.099	-55.7861	57.992	1001.13
55.1	-55.7861	58.022	1058.66
55.101	-55.6946	58.052	1112.96
55.102	-55.7556	58.081	1147.98
55.103	-55.7861	58.111	1195.02
55.104	-55.542	58.141	1176.02
55.105	-55.5725	58.172	1185.24
55.106	-55.8472	58.202	1177.98
55.107	-55.7861	58.231	1176
55.108	-55.6641	58.261	1139.9
55.109	-55.603	58.292	1148.42
55.11	-55.603	58.321	1125.16
55.111	-55.542	58.351	1123.06
55.112	-55.4504	58.382	1116.3
55.113	-55.4504	58.412	1115.43
55.114	-55.5115	58.441	1095.84
55.115	-55.6335	58.471	1124.95
55.116	-55.481	58.502	1159.27
55.117	-55.481	58.531	1228.2
55.118	-55.5115	58.562	1229.22
55.119	-55.6335	58.593	1274.84
55.12	-55.7556	58.622	1290.05
55.121	-55.6641	58.651	1288.88
55.122	-55.8167	58.681	1297.19
55.123	-55.7556	58.712	1315.61
55.124	-55.5725	58.742	1292.74
55.125	-55.5725	58.772	1304.55
55.126	-55.542	58.801	1309.47
55.127	-55.5115	58.832	1303.49
55.128	-55.3894	58.861	1292.72
55.129	-55.2979	58.891	1284.24
55.13	-55.481	58.922	1263.57
55.131	-55.542	58.951	1253.87
55.132	-55.4199	58.981	1250.79
55.133	-55.2673	59.011	1229.63
55.134	-55.2063	59.042	1230.03
55.135	-55.2673	59.072	1197.65
55.136	-55.2979	59.102	1196.87
55.137	-55.2673	59.131	1172.09
55.138	-55.3894	59.161	1169.93
55.139	-55.5115	59.192	1161.15
55.14	-55.481	59.221	1155.17
55.141	-55.3894	59.251	1148.37
55.142	-55.4504	59.281	1131.71
55.143	-55.4504	59.311	1107.33
55.144	-55.481	59.342	1095.35
55.145	-55.481	59.372	1091.96
55.146	-55.481	59.402	1069.48
55.147	-55.5115	59.431	1068.4
55.148	-55.4504	59.462	1068.52
55.149	-55.542	59.492	1060.55
55.15	-55.4504	59.522	1043.97
55.151	-55.603	59.551	1034.76
55.152	-55.4199	59.581	1000.96
55.153	-55.5115	59.611	1017.12
55.154	-55.481	59.641	987.853
55.155	-55.542	59.672	989.759
55.156	-55.4199	59.702	984.894
55.157	-55.1758	59.73	979.214
55.158	-55.1147	59.761	962.434
55.159	-55.2979	59.791	945.541
55.16	-55.3284	59.822	940.575
55.161	-55.1453	59.851	917.095
55.162	-55.2368	59.882	909.727
55.163	-55.2979	59.912	908.122
55.164	-55.2368	59.942	897.756
55.165	-55.3589	59.971	890.163
55.166	-55.481	60.002	890.983
55.167	-55.4504	60.032	870.703
55.168	-55.3589	60.061	864.838
55.169	-55.3284	60.091	870.73
55.17	-55.1758	60.122	856.664
55.171	-55.3589	60.151	829.385
55.172	-55.3284	60.181	823.905
55.173	-55.2673	60.211	830.525
55.174	-55.2673	60.242	797.668
55.175	-55.0537	60.27	815.38
55.176	-55.0842	60.301	782.686
55.177	-55.1453	60.331	789.407
55.178	-55.2063	60.361	783.427
55.179	-55.1147	60.391	775.726
55.18	-55.2368	60.421	763.668
55.181	-55.1147	60.452	747.102
55.182	-55.2368	60.481	745.522
55.183	-55.2979	60.511	736.028
55.184	-55.2063	60.541	720.835
55.185	-55.1453	60.571	722.683
55.186	-55.2673	60.601	706.889
55.187	-55.3284	60.632	712.421
55.188	-55.3589	60.662	693.08
55.189	-55.3589	60.691	697.25
55.19	-55.2673	60.72	674.271
55.191	-55.2368	60.752	685.291
55.192	-55.1453	60.781	668.544
55.193	-55.1147	60.811	657.232
55.194	-55.1147	60.84	660.452
55.195	-55.1147	60.871	662.972
55.196	-55.1758	60.901	640.793
55.197	-55.0842	60.931	640.113
55.198	-55.1453	60.961	640.619
55.199	-55.2673	60.991	630.134
55.2	-55.1147	61.021	617.874
55.201	-55.0842	61.051	618.194
55.202	-55.2063	61.081	609.715
55.203	-55.2368	61.111	618.035
55.204	-55.1453	61.14	593.855
55.205	-55.1758	61.171	594.562
55.206	-55.4199	61.201	573.01
55.207	-55.4199	61.231	578.716
55.208	-55.3284	61.261	559.523
55.209	-55.2979	61.291	574.862
55.21	-55.0842	61.321	569.377
55.211	-55.1758	61.35	560.298
55.212	-55.0842	61.382	548.218
55.213	-54.9622	61.411	545.852
55.214	-55.0842	61.44	535.259
55.215	-55.0537	61.47	526.165
55.216	-54.9011	61.501	511.885
55.217	-54.9316	61.531	521.006
55.218	-55.0232	61.561	491.126
55.219	-55.0537	61.592	499.046
55.22	-54.9927	61.621	508.567
55.221	-54.9927	61.65	498.601
55.222	-55.2368	61.68	493.821
55.223	-55.3589	61.71	484.942
55.224	-55.4504	61.74	480.048
55.225	-55.4504	61.77	480.182
55.226	-55.3894	61.8	481.403
55.227	-55.481	61.831	460.923
55.228	-55.2979	61.861	458.929
55.229	-55.3894	61.891	463.15
55.23	-55.1758	61.92	442.584
55.231	-55.2063	61.951	448.104
55.232	-55.1758	61.981	454.525
55.233	-54.9316	62.011	452.045
55.234	-54.9927	62.04	435.165
55.235	-54.9622	62.07	440.086
55.236	-54.9927	62.101	433.406
55.237	-54.9622	62.131	434.926
55.238	-54.9316	62.161	429.533
55.239	-55.1758	62.191	422.153
55.24	-55.1453	62.221	416.873
55.241	-55.0232	62.251	413.194
55.242	-55.0842	62.281	413.028
55.243	-55.1453	62.311	419.948
55.244	-55.2368	62.34	404.755
55.245	-55.2368	62.37	385.475
55.246	-55.2673	62.4	394.909
55.247	-55.542	62.43	384.33
55.248	-55.3284	62.461	389.54
55.249	-55.2063	62.491	375.37
55.25	-55.1453	62.52	364.776
55.251	-55.3894	62.55	372.697
55.252	-55.2673	62.581	374.517
55.253	-55.1453	62.611	377.137
55.254	-55.2673	62.641	346.958
55.255	-55.2979	62.671	365.278
55.256	-55.3284	62.7	348.612
55.257	-55.4199	62.73	347.033
55.258	-55.3894	62.76	339.153
55.259	-55.4199	62.79	356.159
55.26	-55.4199	62.82	332.694
55.261	-55.2979	62.85	329.214
55.262	-55.4199	62.881	327.034
55.263	-55.6335	62.911	316.641
55.264	-55.7556	62.941	322.838
55.265	-55.7861	62.97	324.381
55.266	-55.7861	63.001	317.202
55.267	-55.8472	63.031	319.136
55.268	-55.7861	63.061	315.956
55.269	-55.6641	63.09	315.149
55.27	-55.6946	63.12	322.483
55.271	-55.7861	63.15	308.417
55.272	-55.7251	63.18	299.238
55.273	-55.6946	63.211	289.744
55.274	-55.6335	63.241	278.578
55.275	-55.481	63.269	285.299
55.276	-55.4504	63.3	290.491
55.277	-55.3589	63.331	276.111
55.278	-55.5725	63.361	288.446
55.279	-55.603	63.39	276.566
55.28	-55.6335	63.421	287.586
55.281	-55.603	63.451	289.307
55.282	-55.8472	63.479	282.312
55.283	-55.9387	63.509	264.033
55.284	-55.8472	63.54	269.568
55.285	-55.8472	63.57	266.302
55.286	-55.9082	63.6	262.922
55.287	-55.8777	63.63	250.677
55.288	-55.9082	63.661	243.849
55.289	-55.8167	63.689	251.683
55.29	-55.5725	63.72	246.976
55.291	-55.8472	63.751	249.11
55.292	-55.6641	63.781	244.644
55.293	-55.5725	63.809	236.58
55.294	-55.7556	63.84	220.171
55.295	-55.7556	63.871	218.591
55.296	-55.7556	63.899	231.626
55.297	-55.603	63.93	224.331
55.298	-55.542	63.961	221.352
55.299	-55.7251	63.991	233.959
55.3	-55.6641	64.02	230.22
55.301	-55.6946	64.05	212.013
55.302	-55.8472	64.081	210.634
55.303	-55.8167	64.11	204.472
55.304	-55.8472	64.14	205.888
55.305	-55.9082	64.169	218.681
55.306	-55.8777	64.2	196.115
55.307	-56.0303	64.23	214.097
55.308	-55.9998	64.26	213.856
55.309	-55.8777	64.291	194.962
55.31	-55.9387	64.321	194.796
55.311	-55.9998	64.349	196.217
55.312	-55.9387	64.38	182.823
55.313	-55.6946	64.41	186.543
55.314	-55.6641	64.44	194.582
55.315	-55.6946	64.469	190.598
55.316	-55.6335	64.5	178.918
55.317	-55.5725	64.53	196.953
55.318	-55.603	64.559	170.245
55.319	-55.9387	64.589	170.179
55.32	-55.8777	64.62	169.399
55.321	-55.7251	64.65	164.706
55.322	-55.8472	64.68	167.34
55.323	-55.9998	64.711	167.546
55.324	-56.1218	64.739	158.681
55.325	-56.1829	64.77	166.001
55.326	-56.0913	64.8	165.221
55.327	-56.0608	64.829	166.728
55.328	-55.8777	64.86	147.348
55.329	-55.9998	64.889	153.968
55.33	-55.8167	64.92	154.403
55.331	-56.0608	64.95	149.179
55.332	-55.9692	64.98	144.129
55.333	-55.7251	65.009	145.064
55.334	-55.8167	65.039	144.87
55.335	-55.8777	65.069	139.304
55.336	-55.6946	65.1	140.225
55.337	-55.6946	65.134	140.845
55.338	-55.7861	65.159	154.779
55.339	-55.8472	65.19	132.786
55.34	-55.9998	65.219	123.592
55.341	-55.8167	65.25	129.912
55.342	-55.9692	65.28	135.261
55.343	-55.9692	65.31	128.253
55.344	-56.0608	65.341	139.573
55.345	-56.0608	65.37	110.494
55.346	-56.0303	65.399	120.028
55.347	-56.2744	65.429	127.734
55.348	-56.0913	65.461	129.455
55.349	-56.2134	65.489	114.489
55.35	-56.1829	65.519	113.809
55.351	-56.3049	65.549	118.23
55.352	-56.1829	65.58	107.438
55.353	-56.1218	65.609	109.756
55.354	-56.0913	65.639	107.277
55.355	-56.2744	65.67	102.46
55.356	-56.0913	65.7	115.617
55.357	-56.0303	65.73	106.752
55.358	-55.9692	65.759	97.472
55.359	-56.1218	65.789	109.878
55.36	-56.0303	65.819	105.999
55.361	-55.7861	65.85	106.019
55.362	-55.9082	65.879	100.639
55.363	-56.0608	65.91	98.8596
55.364	-56.1829	65.94	103.78
55.365	-56.1523	65.969	99.4003
55.366	-56.0913	65.999	90.4256
55.367	-56.1218	66.029	80.2549
55.368	-56.1829	66.059	87.6753
55.369	-56.1523	66.089	87.3956
55.37	-56.1218	66.119	88.1019
55.371	-56.2134	66.149	88.3222
55.372	-56.1218	66.179	88.2396
55.373	-56.0303	66.21	86.7629
55.374	-56.2134	66.24	72.5972
55.375	-56.1829	66.27	85.2176
55.376	-56.0913	66.299	81.1239
55.377	-55.9692	66.329	91.2982
55.378	-56.0913	66.359	89.7645
55.379	-56.1829	66.389	82.6989
55.38	-56.1829	66.42	73.1052
55.381	-55.9998	66.45	76.9395
55.382	-56.1218	66.479	71.5599
55.383	-56.0913	66.509	83.2662
55.384	-56.0913	66.539	65.4865
55.385	-56.1523	66.57	80.1629
55.386	-56.2439	66.599	70.6412
55.387	-56.3354	66.63	73.2335
55.388	-56.3965	66.66	73.6678
55.389	-56.366	66.689	64.9881
55.39	-56.2744	66.719	66.9225
55.391	-56.488	66.753	71.1148
55.392	-56.366	66.78	65.6631
55.393	-56.3354	66.808	61.0835
55.394	-56.3354	66.839	61.3758
55.395	-56.1523	66.869	42.6101
55.396	-56.1218	66.9	53.8304
55.397	-56.2134	66.928	51.8648
55.398	-56.2439	66.96	41.3571
55.399	-56.488	66.99	57.4914
55.4	-56.2744	67.018	52.2258
55.401	-56.2439	67.049	44.6181
55.402	-56.3965	67.079	51.1524
55.403	-56.2744	67.11	46.7868
55.404	-56.3049	67.138	39.8931
55.405	-56.3965	67.169	56.1134
55.406	-56.5491	67.2	43.5337
55.407	-56.5491	67.228	50.0541
55.408	-56.5491	67.259	39.1744
55.409	-56.6101	67.29	48.1947
55.41	-56.4575	67.319	48.0291
55.411	-56.7322	67.349	40.8214
55.412	-56.5491	67.379	36.8087
55.413	-56.6101	67.409	32.244
55.414	-56.5491	67.439	40.2104
55.415	-56.4575	67.469	38.5167
55.416	-56.488	67.5	14.437
55.417	-56.427	67.528	26.6714
55.418	-56.5491	67.558	39.4777
55.419	-56.5491	67.589	50.498
55.42	-56.488	67.62	30.2183
55.421	-56.3354	67.649	20.4527
55.422	-56.5491	67.679	24.059
55.423	-56.5796	67.71	35.9793
55.424	-56.5796	67.739	16.2996
55.425	-56.5796	67.769	15.92
55.426	-56.7017	67.799	26.3523
55.427	-56.8237	67.83	39.1606
55.428	-56.7322	67.859	21.981
55.429	-56.6711	67.889	38.3643
55.43	-56.5491	67.919	26.2216
55.431	-56.7322	67.949	12.3419
55.432	-56.5796	67.979	27.1233
55.433	-56.488	68.009	8.36859
55.434	-56.5491	68.039	7.08892
55.435	-56.5186	68.069	9.82326
55.436	-56.366	68.099	18.2436
55.437	-56.427	68.129	12.3639
55.438	-56.366	68.159	17.9842
55.439	-56.6711	68.188	9.99156
55.44	-56.5796	68.218	27.5109
55.441	-56.3965	68.249	9.63122
55.442	-56.5796	68.279	12.9796
55.443	-56.6406	68.309	22.8129
55.444	-56.6101	68.339	10.6062
55.445	-56.6711	68.368	11.3265
55.446	-56.8237	68.398	20.6359
55.447	-56.9153	68.428	24.7672
55.448	-56.8542	68.46	7.68153
55.449	-56.7932	68.489	21.8219
55.45	-56.7322	68.519	20.6142
55.451	-56.8237	68.549	15.5345
55.452	-56.7627	68.579	14.0548
55.453	-56.6711	68.609	10.4892
55.454	-56.8542	68.639	15.1955
55.455	-56.7932	68.67	17.6158
55.456	-56.6101	68.698	7.39457
55.457	-56.427	68.728	21.509
55.458	-56.5491	68.758	29.7505
55.459	-56.5186	68.789	31.7649
55.46	-56.5796	68.818	-1.94789
55.461	-56.4575	68.848	17.1665
55.462	-56.5796	68.878	12.3809
55.463	-56.7017	68.908	28.2953
55.464	-56.6711	68.939	-4.0632
55.465	-56.5491	68.969	26.4512
55.466	-56.6711	68.998	18.3656
55.467	-56.6711	69.028	19.58
55.468	-56.7017	69.058	26.8943
55.469	-56.5186	69.088	19.4636
55.47	-56.5796	69.119	24.896
55.471	-56.6101	69.149	18.4145
55.472	-56.6711	69.179	25.2247
55.473	-56.6711	69.209	18.5391
55.474	-56.6406	69.239	17.5807
55.475	-56.6711	69.268	13.5951
55.476	-56.5796	69.298	17.2823
55.477	-56.427	69.329	3.81268
55.478	-56.4575	69.358	17.8382
55.479	-56.6406	69.388	41.2526
55.48	-56.4575	69.419	12.867
55.481	-56.1523	69.449	40.3212
55.482	-56.3049	69.478	6.89576
55.483	-56.3049	69.508	9.483
55.484	-56.3049	69.539	23.6974
55.485	-56.366	69.569	27.4389
55.486	-56.3965	69.599	14.9262
55.487	-56.4575	69.628	15.3405
55.488	-56.488	69.659	13.0549
55.489	-56.3965	69.688	12.9965
55.49	-56.3354	69.718	9.17585
55.491	-56.3354	69.749	17.3981
55.492	-56.5186	69.778	17.9125
55.493	-56.5796	69.808	12.0539
55.494	-56.4575	69.838	21.9483
55.495	-56.6101	69.869	9.45564
55.496	-56.6711	69.899	13.0412
55.497	-56.6711	69.928	16.3734
55.498	-56.6711	69.958	19.8717
55.499	-56.8542	69.988	16.6403
55.5	-56.8542	70.018	8.58906
55.501	-56.5796	70.048	25.8963
55.502	-56.6711	70.079	2.36034
55.503	-56.7017	70.108	21.1707
55.504	-56.5796	70.137	34.2851
55.505	-56.7932	70.169	14.3995
55.506	-56.8542	70.215	2.91389
55.507	-56.9153	70.23	15.1554
55.508	-56.9153	70.258	-10.6573
55.509	-56.7932	70.288	19.0571
55.51	-56.7322	70.318	1.92358
55.511	-57.0679	70.348	14.813
55.512	-56.9153	70.378	-4.92694
55.513	-56.9153	70.409	16.6874
55.514	-56.8848	70.438	9.25613
55.515	-56.8237	70.468	3.31622
55.516	-56.7932	70.499	0.430609
55.517	-56.6711	70.529	5.87214
55.518	-56.6101	70.557	8.98653
55.519	-56.7322	70.587	5.60092
55.52	-56.2439	70.619	10.7153
55.521	-56.366	70.647	6.45683
55.522	-56.6406	70.677	4.77122
55.523	-56.6101	70.708	-4.44154
55.524	-56.5796	70.738	10.303
55.525	-56.5491	70.768	7.68723
55.526	-56.6101	70.798	-2.43253
55.527	-56.6711	70.829	9.71601
55.528	-56.8237	70.859	19.139
55.529	-56.7322	70.888	4.54478
55.53	-56.6406	70.919	1.75917
55.531	-56.7627	70.948	-1.42645
55.532	-56.7322	70.977	3.91509
55.533	-56.7017	71.008	9.60533
55.534	-56.9763	71.042	27.4346
55.535	-56.9153	71.068	3.45825
55.536	-56.9458	71.098	-5.95451
55.537	-56.7932	71.128	14.0327
55.538	-56.7322	71.159	-11.8529
55.539	-56.7322	71.188	2.38865
55.54	-56.7017	71.217	0.275885
55.541	-56.7322	71.249	3.91742
55.542	-56.7322	71.278	3.55895
55.543	-56.7932	71.307	28.419
55.544	-56.7322	71.337	-2.96657
55.545	-56.7017	71.368	11.1478
55.546	-56.7017	71.397	-4.23505
55.547	-56.8237	71.428	1.10157
55.548	-56.7932	71.459	8.72732
55.549	-56.6711	71.487	7.35308
55.55	-56.8542	71.517	1.57883
55.551	-56.9763	71.547	-11.1063
55.552	-56.7932	71.577	-4.86966
55.553	-56.7017	71.608	-1.53305
55.554	-56.7932	71.638	-11.629
55.555	-57.0068	71.668	-0.903255
55.556	-56.8542	71.698	9.13336
55.557	-56.6101	71.727	-14.2517
55.558	-56.7017	71.758	13.374
55.559	-56.8848	71.789	5.71062
55.56	-56.7627	71.817	1.62552
55.561	-56.5186	71.847	10.7281
55.562	-56.6101	71.878	-1.31211
55.563	-56.5796	71.907	0.913641
55.564	-56.5186	71.937	2.5394
55.565	-56.5491	71.968	-0.63485
55.566	-56.7932	71.997	4.28005
55.567	-56.8237	72.028	-15.5833
55.568	-56.8848	72.058	-1.65759
55.569	-56.6101	72.088	-0.831832
55.57	-56.6406	72.118	-13.7061
55.571	-56.7627	72.148	3.10882
55.572	-56.6406	72.177	-2.76543
55.573	-56.6101	72.208	0.371187
55.574	-56.7932	72.238	0.432083
55.575	-56.8237	72.268	13.3227
55.576	-56.6406	72.298	4.93759
55.577	-56.7627	72.327	-13.5367
55.578	-56.6406	72.357	0.889101
55.579	-56.7627	72.388	-1.28514
55.58	-56.7627	72.417	6.44061
55.581	-56.7017	72.448	12.2555
55.582	-56.6711	72.477	-6.69702
55.583	-56.7017	72.507	18.4997
55.584	-56.6101	72.537	-0.0455127
55.585	-56.5796	72.567	9.56938
55.586	-56.6711	72.597	19.7951
55.587	-56.6406	72.626	6.82089
55.588	-56.6101	72.658	13.3358
55.589	-56.5491	72.688	-10.8276
55.59	-56.6101	72.718	10.609
55.591	-56.8237	72.747	-3.57609
55.592	-56.8848	72.777	1.36052
55.593	-56.9153	72.807	0.736279
55.594	-56.8848	72.836	18.812
55.595	-56.8848	72.867	11.8161
55.596	-56.8237	72.898	9.15268
55.597	-56.7932	72.927	16.3784
55.598	-56.8237	72.958	2.90419
55.599	-56.8542	72.988	-3.37005
55.6	-56.6711	73.018	-5.8273
55.601	-56.488	73.046	-6.41854
55.602	-56.6711	73.077	-0.903647
55.603	-56.5796	73.107	2.33297
55.604	-56.5186	73.137	3.96958
55.605	-56.5186	73.167	10.4736
55.606	-56.6406	73.197	12.6102
55.607	-56.7017	73.227	4.43598
55.608	-56.6711	73.256	1.86174
55.609	-56.4575	73.287	-3.61251
55.61	-56.6406	73.318	3.72411
55.611	-56.7017	73.346	-0.650138
55.612	-56.6406	73.377	-1.13524
55.613	-56.6406	73.407	6.62295
55.614	-56.6406	73.437	3.22332
55.615	-56.6711	73.467	5.88496
55.616	-56.7017	73.498	-0.690835
55.617	-56.6711	73.528	13.8895
55.618	-56.6101	73.557	1.65118
55.619	-56.6406	73.587	14.5128
55.62	-56.5186	73.618	-0.22553
55.621	-56.366	73.648	7.85484
55.622	-56.5491	73.676	-2.80224
55.623	-56.5491	73.707	20.9594
55.624	-56.427	73.737	0.321053
55.625	-56.3965	73.767	2.20142
55.626	-56.5796	73.797	16.8813
55.627	-56.5796	73.828	-6.49401
55.628	-56.5491	73.857	5.48636
55.629	-56.5796	73.887	-3.052
55.63	-56.5796	73.917	-16.5091
55.631	-56.5491	73.948	10.1339
55.632	-56.488	73.977	9.61422
55.633	-56.488	74.007	3.47587
55.634	-56.5796	74.038	0.81879
55.635	-56.6101	74.068	10.6992
55.636	-56.6101	74.097	16.0608
55.637	-56.5796	74.126	11.8224
55.638	-56.5491	74.157	7.2841
55.639	-56.5491	74.187	-1.93554
55.64	-56.4575	74.216	-12.0926
55.641	-56.488	74.247	9.26903
55.642	-56.5491	74.277	17.0307
55.643	-56.5186	74.307	6.51105
55.644	-56.6101	74.337	7.53525
55.645	-56.4575	74.368	14.9969
55.646	-56.6406	74.397	2.69598
55.647	-56.6101	74.427	-4.17981
55.648	-56.6406	74.457	1.48183
55.649	-56.488	74.488	-11.1378
55.65	-56.5186	74.516	4.74257
55.651	-56.6406	74.546	24.0668
55.652	-56.5186	74.578	4.4363
55.653	-56.5186	74.606	11.2088
55.654	-56.6101	74.636	3.27043
55.655	-56.5186	74.667	1.85935
55.656	-56.427	74.698	15.5937
55.657	-56.4575	74.726	22.3366
55.658	-56.427	74.76	2.81701
55.659	-56.427	74.787	1.07866
55.66	-56.5186	74.817	7.45903
55.661	-56.366	74.846	11.5832
55.662	-56.3354	74.877	-4.85513
55.663	-56.3354	74.906	19.8252
55.664	-56.2134	74.937	18.0869
55.665	-56.366	74.967	27.4485
55.666	-56.3354	74.998	13.9102
55.667	-56.366	75.026	-10.0095
55.668	-56.488	75.056	15.5147
55.669	-56.427	75.087	-5.8236
55.67	-56.3354	75.117	8.73804
55.671	-56.4575	75.147	2.61841
55.672	-56.427	75.177	6.36133
55.673	-56.5186	75.208	4.7417
55.674	-56.5491	75.236	4.50335
55.675	-56.4575	75.266	10.2463
55.676	-56.3049	75.296	-7.07336
55.677	-56.5186	75.327	28.6883
55.678	-56.5796	75.356	-5.65066
55.679	-56.4575	75.387	12.1553
55.68	-56.5186	75.417	-5.34851
55.681	-56.3965	75.446	-3.37211
55.682	-56.488	75.477	1.8339
55.683	-56.3965	75.507	1.73991
55.684	-56.3965	75.536	1.43605
55.685	-56.3354	75.567	24.6223
55.686	-56.4575	75.597	9.81846
55.687	-56.488	75.625	3.6146
55.688	-56.3965	75.656	7.21074
55.689	-56.2744	75.687	0.746368
55.69	-56.2744	75.717	11.203
55.691	-56.4575	75.746	-1.40884
55.692	-56.427	75.776	1.70518
55.693	-56.366	75.806	12.9013
55.694	-56.4575	75.836	2.49746
55.695	-56.3354	75.87	-8.39653
55.696	-56.3049	75.896	-5.11026
55.697	-56.4575	75.926	-11.528
55.698	-56.5186	75.957	10.6721
55.699	-56.4575	75.987	-10.2317
55.7	-56.4575	76.017	-2.3257
55.701	-56.2134	76.048	-17.8296
55.702	-56.3049	76.077	1.66658
55.703	-56.3049	76.106	7.55985
55.704	-56.3049	76.136	-4.65101
55.705	-56.3354	76.166	7.44513
55.706	-56.2134	76.197	1.14127
55.707	-56.366	76.227	-4.36259
55.708	-56.3049	76.257	0.733553
55.709	-56.1523	76.286	1.73956
55.71	-56.1829	76.316	3.22583
55.711	-56.2439	76.346	-0.568155
55.712	-56.3965	76.376	-3.97201
55.713	-56.3049	76.406	-18.1759
55.714	-56.3354	76.436	7.6104
55.715	-56.3965	76.467	-5.68359
55.716	-56.427	76.496	-3.99732
55.717	-56.3049	76.527	-0.491311
55.718	-56.3354	76.557	-13.405
55.719	-56.488	76.587	-11.099
55.72	-56.366	76.616	-2.01276
55.721	-56.366	76.647	13.8933
55.722	-56.3965	76.676	2.97952
55.723	-56.427	76.707	1.86579
55.724	-56.2439	76.736	6.1718
55.725	-56.2439	76.767	5.26794
55.726	-56.2744	76.796	-2.53592
55.727	-56.3965	76.827	-10.4398
55.728	-56.2744	76.856	-7.33377
55.729	-56.2439	76.885	-2.73762
55.73	-56.3049	76.916	2.84864
55.731	-56.3049	76.946	11.4448
55.732	-56.3049	76.976	5.54093
55.733	-56.2134	77.006	-3.66293
55.734	-56.427	77.037	-0.266793
55.735	-56.3965	77.067	-2.37065
55.736	-56.3049	77.096	1.92549
55.737	-56.2439	77.126	-5.67837
55.738	-56.2134	77.156	4.21777
55.739	-56.1829	77.186	16.0038
55.74	-56.1218	77.216	2.71992
55.741	-56.0303	77.246	-7.40368
55.742	-56.0913	77.276	0.102331
55.743	-56.2134	77.306	-0.701528
55.744	-56.0913	77.336	-9.70539
55.745	-56.0913	77.367	-11.7092
55.746	-56.366	77.397	2.29676
55.747	-56.3049	77.425	2.97316
55.748	-56.366	77.456	-8.92083
55.749	-56.1523	77.486	-10.7148
55.75	-56.3049	77.516	14.8715
55.751	-56.2744	77.546	7.43172
55.752	-56.2439	77.577	-16.6514
55.753	-56.3049	77.605	3.22181
55.754	-56.2744	77.636	-3.92668
55.755	-56.2744	77.667	-14.6186
55.756	-56.3354	77.696	0.940621
55.757	-56.2134	77.725	-7.07215
55.758	-56.3049	77.756	2.25764
55.759	-56.427	77.787	-1.31257
55.76	-56.3049	77.817	-1.23934
55.761	-56.3049	77.845	2.21217
55.762	-56.1218	77.876	-9.83632
55.763	-56.0608	77.907	2.21519
55.764	-56.1218	77.936	-0.833305
55.765	-55.9998	77.965	4.2182
55.766	-56.1523	77.996	0.247996
55.767	-56.2439	78.026	-4.77878
55.768	-56.2134	78.056	-14.5273
55.769	-56.0303	78.086	-10.4889
55.77	-55.9387	78.116	-7.62425
55.771	-55.9998	78.146	9.34898
55.772	-56.0303	78.175	1.86677
55.773	-55.9998	78.206	1.33028
55.774	-55.9998	78.236	-5.41821
55.775	-56.0913	78.27	10.8333
55.776	-55.9998	78.296	-11.1369
55.777	-55.9692	78.327	-2.4854
55.778	-56.0608	78.356	1.58782
55.779	-56.1829	78.386	-17.5824
55.78	-56.0913	78.416	-1.90916
55.781	-55.9998	78.446	9.42063
55.782	-56.0913	78.475	12.2721
55.783	-56.1523	78.505	-2.67635
55.784	-56.0608	78.536	1.07516
55.785	-56.1218	78.565	4.0701
55.786	-56.2134	78.596	-2.52182
55.787	-56.1523	78.625	-4.24859
55.788	-56.1218	78.655	-9.85608
55.789	-55.9998	78.685	-2.34558
55.79	-56.0303	78.715	-7.71578
55.791	-56.1523	78.747	-0.764274
55.792	-56.2439	78.775	-9.69105
55.793	-56.2439	78.806	5.76046
55.794	-56.2744	78.836	7.80197
55.795	-56.2134	78.866	14.6228
55.796	-56.2744	78.895	11.1933
55.797	-56.3354	78.925	9.34478
55.798	-56.2744	78.956	12.1963
55.799	-56.4575	78.986	2.66952
55.8	-56.3354	79.016	15.7993
55.801	-56.1218	79.045	8.95082
55.802	-56.2744	79.075	4.30233
55.803	-56.427	79.105	9.85384
55.804	-56.3965	79.135	8.42706
55.805	-56.4575	79.166	-2.42143
55.806	-56.366	79.195	3.55565
55.807	-56.427	79.225	3.95987
55.808	-56.3965	79.255	10.1944
55.809	-56.2134	79.285	5.26289
55.81	-56.2744	79.316	18.2361
55.811	-56.3965	79.346	17.2659
55.812	-56.5186	79.374	12.8391
55.813	-56.4575	79.405	12.5552
55.814	-56.427	79.435	5.02044
55.815	-56.4575	79.465	11.7937
55.816	-56.4575	79.496	5.24517
55.817	-56.3965	79.525	9.89668
55.818	-56.366	79.556	20.6065
55.819	-56.5491	79.584	5.17798
55.82	-56.3965	79.615	12.7295
55.821	-56.3354	79.646	13.681
55.822	-56.366	79.676	3.25423
55.823	-56.3049	79.706	24.1057
55.824	-56.488	79.735	27.9355
55.825	-56.5491	79.765	19.5088
55.826	-56.5491	79.795	26.0603
55.827	-56.6101	79.825	15.1683
55.828	-56.5796	79.856	7.91157
55.829	-56.5491	79.886	7.01479
55.83	-56.5491	79.915	22.8663
55.831	-56.5491	79.946	30.7231
55.832	-56.5186	79.976	9.8476
55.833	-56.5491	80.004	24.7208
55.834	-56.427	80.035	27.0486
55.835	-56.366	80.066	5.80213
55.836	-56.488	80.096	25.4536
55.837	-56.427	80.125	26.6051
55.838	-56.427	80.155	16.1567
55.839	-56.5796	80.186	8.12988
55.84	-56.488	80.215	26.2814
55.841	-56.5491	80.245	30.0021
55.842	-56.5491	80.275	21.1586
55.843	-56.5186	80.305	10.3262
55.844	-56.488	80.335	11.8938
55.845	-56.488	80.366	10.5725
55.846	-56.427	80.396	4.92898
55.847	-56.488	80.425	-3.30342
55.848	-56.5186	80.456	-5.72474
55.849	-56.488	80.486	9.84286
55.85	-56.427	80.516	5.29937
55.851	-56.6101	80.545	-0.51087
55.852	-56.488	80.576	14.4456
55.853	-56.488	80.606	2.70216
55.854	-56.488	80.635	21.3608
55.855	-56.6101	80.665	7.75952
55.856	-56.7017	80.696	15.916
55.857	-56.427	80.724	10.3136
55.858	-56.5796	80.755	-4.47777
55.859	-56.6406	80.786	12.2188
55.86	-56.5186	80.816	16.2753
55.861	-56.5491	80.844	9.24294
55.862	-56.5186	80.875	10.1327
55.863	-56.427	80.905	19.3003
55.864	-56.5186	80.935	15.3568
55.865	-56.427	80.965	8.22441
55.866	-56.4575	80.996	3.20309
55.867	-56.5186	81.026	13.1237
55.868	-56.366	81.054	10.6142
55.869	-56.3049	81.084	6.2208
55.87	-56.427	81.115	4.2624
55.871	-56.4575	81.145	19.1189
55.872	-56.427	81.174	27.5087
55.873	-56.427	81.204	25.0763
55.874	-56.3354	81.235	8.73279
55.875	-56.366	81.265	5.20039
55.876	-56.3049	81.295	4.66798
55.877	-56.2744	81.326	1.63558
55.878	-56.2439	81.354	18.0921
55.879	-56.366	81.384	11.1708
55.88	-56.2134	81.415	4.54945
55.881	-56.2439	81.445	5.50597
55.882	-56.1523	81.475	15.7846
55.883	-56.1218	81.505	9.45225
55.884	-56.2744	81.536	2.00876
55.885	-56.2439	81.565	2.96528
55.886	-56.427	81.594	5.05504
55.887	-56.427	81.625	-3.47737
55.888	-56.3049	81.654	8.79023
55.889	-56.1218	81.684	9.53567
55.89	-56.3965	81.715	13.1143
55.891	-56.2744	81.746	-1.37498
55.892	-56.0913	81.774	5.34954
55.893	-56.1218	81.804	9.11714
55.894	-56.1218	81.834	15.1847
55.895	-56.0913	81.866	-2.23659
55.896	-56.1218	81.895	10.7199
55.897	-55.9998	81.924	18.2875
55.898	-56.0608	81.955	10.2551
55.899	-56.3965	81.985	17.9227
55.9	-56.3049	82.015	18.9874
55.901	-56.2134	82.044	5.769
55.902	-56.1218	82.075	3.92551
55.903	-56.1218	82.105	4.89311
55.904	-56.0913	82.135	4.56071
55.905	-56.0303	82.165	5.72831
55.906	-56.1523	82.194	13.0959
55.907	-56.2134	82.224	6.2635
55.908	-56.1829	82.255	0.942179
55.909	-56.0303	82.285	10.9098
55.91	-56.1523	82.315	2.32029
55.911	-56.0303	82.345	4.94497
55.912	-55.9692	82.375	15.0126
55.913	-56.0608	82.405	-1.01983
55.914	-55.9082	82.434	6.14776
55.915	-56.1523	82.464	0.80428
55.916	-56.1829	82.495	5.77188
55.917	-56.2134	82.524	7.63948
55.918	-56.0913	82.554	-6.08185
55.919	-56.1523	82.584	8.28575
55.92	-56.3049	82.614	-8.24665
55.921	-56.366	82.645	3.30986
55.922	-56.3354	82.675	-0.511458
55.923	-56.3354	82.705	13.3561
55.924	-56.2134	82.734	21.7237
55.925	-56.2744	82.764	9.78025
55.926	-56.1829	82.794	12.1479
55.927	-56.2744	82.825	13.9154
55.928	-56.3049	82.854	9.79413
55.929	-56.2439	82.884	5.06172
55.93	-56.2744	82.914	3.02932
55.931	-56.1218	82.945	0.307998
55.932	-56.1829	82.975	-1.43548
55.933	-56.2439	83.005	3.23211
55.934	-56.0303	83.034	2.29071
55.935	-56.1829	83.064	13.0562
55.936	-56.1829	83.094	9.30382
55.937	-56.2744	83.123	-1.90858
55.938	-56.1523	83.154	-1.7299
55.939	-56.3354	83.184	-27.9734
55.94	-56.2134	83.214	-5.19471
55.941	-56.366	83.245	-19.4382
55.942	-56.2134	83.275	-7.55951
55.943	-56.2134	83.305	8.09701
55.944	-56.2744	83.334	-1.7354
55.945	-56.427	83.365	-6.05672
55.946	-56.427	83.394	1.61088
55.947	-56.5186	83.425	-3.7326
55.948	-56.427	83.454	-4.05393
55.949	-56.2744	83.485	-10.9863
55.95	-56.2134	83.515	-16.2298
55.951	-56.3049	83.544	-1.69375
55.952	-56.3354	83.574	8.50625
55.953	-56.2439	83.605	8.60625
55.954	-56.366	83.634	-4.79375
55.955	-56.427	83.664	-8.69375
55.956	-56.3965	83.695	-16.6938
55.957	-56.427	83.725	-1.29375
55.958	-56.1218	83.754	-1.99375
55.959	-56.3965	83.784	-10.8938
55.96	-56.427	83.814	-0.293752
55.961	-56.4575	83.845	-10.9938
55.962	-56.3965	83.874	-6.69375
55.963	-56.3049	83.905	-14.3938
55.964	-56.366	83.934	-16.1938
55.965	-56.2439	83.964	7.40625
55.966	-56.427	83.995	-2.88775
55.967	-56.5186	84.025	6.75725
55.968	-56.6101	84.054	1.30625
55.969	-56.4575	84.084	-3.19375
55.97	-56.427	84.115	-18.2428
55.971	-56.2744	84.145	-6.99375
55.972	-56.2744	84.174	-4.59375
55.973	-56.3049	84.204	-4.99375
55.974	-56.3049	84.235	-1.49375
55.975	-56.3354	84.263	0.924248
55.976	-56.4575	84.294	-4.39375
55.977	-56.1829	84.325	3.70625
55.978	-56.1829	84.354	-20.5938
55.979	-56.3354	84.384	6.30625
55.98	-56.3965	84.414	-2.09375
55.981	-56.3965	84.444	-2.97475
55.982	-56.6101	84.473	-12.1938
55.983	-56.5491	84.504	5.00625
55.984	-56.4575	84.534	4.71425
55.985	-56.488	84.564	-21.4938
55.986	-56.4575	84.594	-8.39375
55.987	-56.488	84.624	-6.49375
55.988	-56.5796	84.655	-15.5938
55.989	-56.366	84.684	-6.29375
55.99	-56.3354	84.714	-3.97275
55.991	-56.3965	84.745	-8.95175
55.992	-56.3354	84.775	0.306248
55.993	-56.2439	84.803	-6.69375
55.994	-56.1523	84.833	-7.89375
55.995	-56.2439	84.865	2.30625
55.996	-56.1829	84.894	-4.69375
55.997	-56.1829	84.924	-7.49375
55.998	-56.2134	84.954	-0.493752
55.999	-56.427	84.983	-12.7938
56	-56.5186	85.013	-1.99375
56.001	-56.488	85.043	4.30625
56.002	-56.5491	85.074	-18.3938
56.003	-56.5186	85.103	10.5272
56.004	-56.366	85.134	-15.3938
56.005	-56.5186	85.163	10.1062
56.006	-56.6101	85.195	-3.29375
56.007	-56.5186	85.223	3.58825
56.008	-56.4575	85.254	9.30625
56.009	-56.3965	85.284	10.4062
56.01	-56.2134	85.314	-10.9938
56.011	-56.3354	85.344	-5.79375
56.012	-56.366	85.373	-8.29375
56.013	-56.366	85.404	-3.99375
56.014	-56.2439	85.434	-9.29375
56.015	-56.427	85.463	9.90625
56.016	-56.2439	85.494	-16.9938
56.017	-56.3354	85.524	10.5062
56.018	-56.3049	85.553	-8.09375
56.019	-56.5491	85.583	-0.893752
56.02	-56.4575	85.613	-4.09375
56.021	-56.488	85.643	3.50625
56.022	-56.427	85.673	1.20625
56.023	-56.5491	85.704	13.1062
56.024	-56.5491	85.733	-13.0938
56.025	-56.3049	85.764	0.406248
56.026	-56.6101	85.794	-11.8938
56.027	-56.5186	85.823	-3.09375
56.028	-56.5491	85.854	-14.1938
56.029	-56.4575	85.885	5.00625
56.03	-56.427	85.914	3.00625
56.031	-56.5491	85.944	-6.89375
56.032	-56.488	85.973	-6.19375
56.033	-56.5186	86.004	0.406248
56.034	-56.488	86.033	-2.59375
56.035	-56.5186	86.064	-13.2938
56.036	-56.5491	86.094	-9.99375
56.037	-56.366	86.124	2.20625
56.038	-56.3354	86.153	4.40625
56.039	-56.427	86.184	7.00625
56.04	-56.3965	86.213	2.10625
56.041	-56.4575	86.244	1.00625
56.042	-56.427	86.273	13.3062
56.043	-56.4575	86.303	12.6062
56.044	-56.488	86.335	-4.99375
56.045	-56.3965	86.363	-16.3938
56.046	-56.3965	86.393	-3.59375
56.047	-56.5491	86.423	-6.29375
56.048	-56.5796	86.453	-10.2938
56.049	-56.3354	86.484	17.6062
56.05	-56.5186	86.513	5.60625
56.051	-56.3354	86.545	5.50625
56.052	-56.5491	86.574	4.50625
56.053	-56.3965	86.604	26.3062
56.054	-56.5186	86.634	12.2062
56.055	-56.427	86.664	22.6332
56.056	-56.5186	86.693	14.1303
56.057	-56.3965	86.723	21.7474
56.058	-56.488	86.752	15.7607
56.059	-56.7017	86.783	33.3702
56.06	-56.7322	86.813	30.2835
56.061	-56.5491	86.844	17.4006
56.062	-56.5186	86.873	17.5139
56.063	-56.6711	86.904	19.0304
56.064	-56.6101	86.934	20.4367
56.065	-56.6101	86.963	13.55
56.066	-56.6711	86.993	35.4544
56.067	-56.6406	87.024	37.7767
56.068	-56.5491	87.054	33.6937
56.069	-56.427	87.083	39.307
56.07	-56.3354	87.113	34.5166
56.071	-56.3965	87.143	36.8337
56.072	-56.366	87.173	32.3394
56.073	-56.366	87.203	50.7565
56.074	-56.427	87.234	40.9698
56.075	-56.3965	87.264	53.4869
56.076	-56.3354	87.293	48.6002
56.077	-56.3354	87.324	51.7059
56.078	-56.6101	87.352	44.1268
56.079	-56.6101	87.383	59.5401
56.08	-56.5186	87.413	59.9459
56.081	-56.4575	87.444	70.6592
56.082	-56.3965	87.474	51.2762
56.083	-56.366	87.502	52.0933
56.084	-56.427	87.534	58.0991
56.085	-56.3049	87.564	61.6162
56.086	-56.2744	87.592	61.5295
56.087	-56.2439	87.622	59.3428
56.088	-56.3049	87.653	56.8523
56.089	-56.2439	87.684	65.9694
56.09	-56.2439	87.712	65.9865
56.091	-56.2134	87.743	65.8922
56.092	-56.3049	87.773	48.5055
56.093	-56.1829	87.803	64.8226
56.094	-56.0913	87.832	56.8349
56.095	-56.4575	87.863	64.4492
56.096	-56.366	87.894	53.7625
56.097	-56.366	87.922	67.0758
56.098	-56.427	87.952	54.3854
56.099	-56.2744	87.983	64.6544
56.1	-56.1829	88.013	74.9195
56.101	-56.2134	88.043	71.6253
56.102	-56.1829	88.073	88.6386
56.103	-56.1829	88.103	89.0594
56.104	-56.0913	88.132	63.969
56.105	-56.1523	88.163	66.1823
56.106	-56.1218	88.194	78.0918
56.107	-56.2744	88.222	72.4089
56.108	-56.366	88.252	85.5672
56.109	-56.0303	88.284	56.2317
56.11	-55.9998	88.313	83.3348
56.111	-55.9387	88.343	73.9621
56.112	-55.8777	88.372	76.5754
56.113	-56.0303	88.403	77.085
56.114	-55.9692	88.433	79.402
56.115	-55.9387	88.462	78.0153
56.116	-55.9082	88.493	81.2286
56.117	-55.9082	88.523	70.142
56.118	-55.9692	88.553	75.1553
56.119	-56.1218	88.582	80.6686
56.12	-56.1218	88.613	67.5819
56.121	-56.0913	88.643	81.199
56.122	-55.9692	88.673	89.1047
56.123	-56.0303	88.703	87.118
56.124	-55.9082	88.733	91.2351
56.125	-55.9692	88.763	89.5484
56.126	-56.0913	88.793	83.3147
56.127	-56.1523	88.824	75.5712
56.128	-56.0608	88.852	71.6883
56.129	-55.9692	88.882	79.9016
56.13	-56.0913	88.913	79.3112
56.131	-55.9692	88.943	79.4245
56.132	-55.9998	88.973	77.4378
56.133	-55.9387	89.002	87.9511
56.134	-55.9998	89.033	77.7682
56.135	-55.9082	89.063	96.5815
56.136	-55.9082	89.092	79.9718
56.137	-55.9387	89.122	83.8081
56.138	-55.8167	89.152	88.4214
56.139	-55.7556	89.182	82.6309
56.14	-55.6946	89.213	90.748
56.141	-55.7556	89.243	80.7613
56.142	-55.7251	89.273	95.6784
56.143	-55.8777	89.303	74.8879
56.144	-55.8777	89.333	92.8012
56.145	-55.9387	89.362	88.0145
56.146	-56.0303	89.393	84.9278
56.147	-55.9082	89.423	98.2374
56.148	-55.9082	89.454	80.262
56.149	-55.8777	89.483	78.8602
56.15	-55.8777	89.513	83.3811
56.151	-55.9998	89.543	84.4944
56.152	-55.9387	89.573	84.3039
56.153	-55.8777	89.602	79.5134
56.154	-55.9082	89.635	74.0305
56.155	-55.8167	89.661	88.2476
56.156	-55.9082	89.693	69.2533
56.157	-55.6335	89.723	78.6784
56.158	-55.7556	89.752	75.5837
56.159	-55.7556	89.781	82.497
56.16	-55.6335	89.812	85.4103
56.161	-55.6641	89.843	80.4236
56.162	-55.6335	89.871	81.9369
56.163	-55.7861	89.902	83.4503
56.164	-55.9082	89.932	74.8636
56.165	-55.8167	89.962	68.6469
56.166	-55.8777	89.992	77.8032
56.167	-55.9692	90.022	71.2035
56.168	-55.8472	90.052	73.4206
56.169	-55.8472	90.082	81.3301
56.17	-55.8777	90.112	76.4434
56.171	-55.9692	90.142	67.7567
56.172	-56.0303	90.172	84.191
56.173	-56.1829	90.202	61.3833
56.174	-56.1218	90.233	74.2966
56.175	-56.0303	90.262	75.4137
56.176	-55.9692	90.292	83.3742
56.177	-55.9998	90.322	68.7403
56.178	-55.9692	90.352	79.0798
56.179	-55.9692	90.382	65.0631
56.18	-55.9082	90.412	68.3765
56.181	-56.0303	90.443	78.7738
56.182	-56.0303	90.472	92.8068
56.183	-56.2134	90.503	82.5201
56.184	-56.1218	90.532	55.5259
56.185	-55.9387	90.562	82.443
56.186	-56.2134	90.592	68.3563
56.187	-56.2134	90.622	73.7658
56.188	-56.1829	90.653	79.1829
56.189	-56.1523	90.683	59.9
56.19	-56.1523	90.711	80.7133
56.191	-56.1218	90.742	88.5228
56.192	-56.1523	90.772	81.8361
56.193	-56.2134	90.801	94.1532
56.194	-56.3049	90.832	75.2627
56.195	-56.3965	90.863	75.676
56.196	-56.3965	90.893	74.2931
56.197	-56.366	90.922	68.0064
56.198	-56.2439	90.952	75.316
56.199	-56.427	90.983	69.9293
56.2	-56.4575	91.012	79.6426
56.201	-56.3354	91.042	71.7559
56.202	-56.366	91.073	75.2692
56.203	-56.488	91.103	68.6863
56.204	-56.5186	91.132	86.4656
56.205	-56.4575	91.162	74.2091
56.206	-56.4575	91.192	83.4186
56.207	-56.5186	91.222	75.0395
56.208	-56.5491	91.252	56.5452
56.209	-56.427	91.283	77.0585
56.21	-56.366	91.313	59.7794
56.211	-56.427	91.342	70.1889
56.212	-56.3354	91.371	60.3022
56.213	-56.1829	91.403	66.4118
56.214	-56.2744	91.431	77.1289
56.215	-56.427	91.461	69.5422
56.216	-56.3049	91.493	72.1555
56.217	-56.1829	91.522	64.1688
56.218	-56.2134	91.552	71.2821
56.219	-56.2439	91.581	64.7916
56.22	-56.0913	91.612	66.0087
56.221	-56.1829	91.642	75.3258
56.222	-56.1523	91.672	65.6353
56.223	-56.3049	91.702	61.9486
56.224	-56.2134	91.732	70.7619
56.225	-56.2439	91.761	67.3752
56.226	-56.3049	91.792	74.3667
56.227	-56.5186	91.823	62.3018
56.228	-56.6406	91.852	73.2151
56.229	-56.427	91.882	55.8247
56.23	-56.2439	91.912	51.838
56.231	-56.3354	91.942	62.9551
56.232	-56.427	91.971	59.9646
56.233	-56.3049	92.002	73.3779
56.234	-56.1218	92.032	60.6912
56.235	-56.2439	92.061	72.3045
56.236	-56.2439	92.091	55.3216
56.237	-56.0608	92.122	63.4311
56.238	-55.9998	92.151	65.8444
56.239	-56.1523	92.181	67.8615
56.24	-56.0913	92.211	55.3748
56.241	-56.0608	92.241	61.0843
56.242	-56.0913	92.272	43.7014
56.243	-56.1523	92.301	64.1109
56.244	-56.2134	92.331	38.928
56.245	-56.1218	92.362	51.0413
56.246	-56.1218	92.392	49.1546
56.247	-56.3965	92.421	70.315
56.248	-56.3354	92.452	55.2813
56.249	-56.2439	92.481	46.7908
56.25	-56.0608	92.512	58.0079
56.251	-55.9998	92.542	56.9212
56.252	-55.603	92.572	45.7345
56.253	-55.1147	92.602	45.1478
56.254	-54.718	92.632	41.2611
56.255	-54.3823	92.661	40.0744
56.256	-54.2603	92.692	39.9877
56.257	-53.9246	92.722	54.1972
56.258	-53.5889	92.752	36.7043
56.259	-53.4058	92.782	56.2276
56.26	-53.2532	92.812	54.2334
56.261	-52.948	92.842	35.8505
56.262	-52.6733	92.872	37.5675
56.263	-52.5208	92.901	43.1808
56.264	-52.3682	92.932	52.9942
56.265	-52.2156	92.962	56.6075
56.266	-52.002	92.99	55.5208
56.267	-51.7578	93.021	38.9303
56.268	-51.6052	93.052	45.9436
56.269	-51.3611	93.082	55.2569
56.27	-51.1169	93.112	32.874
56.271	-50.8423	93.142	60.5835
56.272	-50.7202	93.172	38.5006
56.273	-50.4761	93.201	49.4139
56.274	-50.2014	93.231	34.9197
56.275	-50.1099	93.261	17.4367
56.276	-49.8352	93.292	37.6538
56.277	-49.469	93.321	30.5671
56.278	-49.4385	93.352	37.4804
56.279	-49.3469	93.382	37.49
56.28	-49.0417	93.41	40.5033
56.281	-48.8586	93.441	14.0166
56.282	-48.5229	93.472	27.7587
56.283	-48.4009	93.502	43.947
56.284	-48.2483	93.532	24.5565
56.285	-48.0042	93.561	27.8698
56.286	-47.9736	93.591	57.8869
56.287	-47.8821	93.621	31.0002
56.288	-47.699	93.652	19.4529
56.289	-47.3938	93.682	16.023
56.29	-47.2412	93.711	17.6363
56.291	-47.0276	93.741	7.04963
56.292	-46.936	93.772	17.2629
56.293	-46.7529	93.802	31.18
56.294	-46.6003	93.83	13.7933
56.295	-46.4783	93.861	16.1029
56.296	-46.2646	93.891	7.61994
56.297	-45.9595	93.921	23.2295
56.298	-45.7153	93.951	13.9428
56.299	-45.5933	93.982	16.7561
56.3	-45.4102	94.012	2.47317
56.301	-45.2271	94.041	17.8865
56.302	-45.0439	94.072	7.696
56.303	-44.8608	94.101	17.4055
56.304	-44.6777	94.131	-5.57739
56.305	-44.5862	94.161	22.1359
56.306	-44.4336	94.192	14.8492
56.307	-44.3115	94.222	6.36631
56.308	-44.0979	94.251	6.57961
56.309	-43.9453	94.28	13.8891
56.31	-43.6401	94.311	6.40245
56.311	-43.5181	94.341	4.71198
56.312	-43.3655	94.371	13.9291
56.313	-43.2739	94.402	8.83859
56.314	-43.0603	94.432	-4.99479
56.315	-42.8162	94.461	5.00363
56.316	-42.572	94.491	2.10205
56.317	-42.2668	94.52	18.597
56.318	-42.1753	94.551	17.8884
56.319	-42.1143	94.58	8.28681
56.32	-41.8091	94.612	12.6462
56.321	-41.5344	94.641	9.46964
56.322	-41.4429	94.67	6.47456
56.323	-41.2903	94.7	15.4665
56.324	-41.1072	94.731	18.9614
56.325	-40.863	94.76	20.2493
56.326	-40.741	94.791	8.64773
56.327	-40.6189	94.822	24.5426
56.328	-40.4358	94.852	15.3376
56.329	-40.2222	94.88	5.03248
56.33	-40.0696	94.91	15.1574
56.331	-39.8865	94.942	9.22232
56.332	-39.7949	94.971	21.9137
56.333	-39.6729	95.001	6.01566
56.334	-39.4592	95.031	11.1106
56.335	-39.2456	95.061	4.70199
56.336	-39.093	95.091	-3.50309
56.337	-38.7573	95.121	6.67083
56.338	-38.5437	95.152	5.38675
56.339	-38.4216	95.18	-8.12184
56.34	-38.2996	95.21	24.5766
56.341	-38.1775	95.241	6.675
56.342	-37.9028	95.271	17.8989
56.343	-37.7808	95.301	10.6613
56.344	-37.384	95.331	4.55625
56.345	-37.3535	95.362	6.15117
56.346	-37.2314	95.391	4.84609
56.347	-37.0789	95.42	10.841
56.348	-36.8652	95.45	6.23592
56.349	-36.6821	95.481	9.03084
56.35	-36.499	95.511	16.9223
56.351	-36.1633	95.541	25.5207
56.352	-36.1328	95.571	13.9741
56.353	-35.8887	95.601	15.8105
56.354	-35.6445	95.631	14.7054
56.355	-35.5835	95.661	-8.09615
56.356	-35.1563	95.692	-1.30473
56.357	-34.9731	95.721	4.09369
56.358	-34.8206	95.75	-0.111395
56.359	-34.668	95.781	17.9835
56.36	-34.3628	95.811	3.97844
56.361	-34.1492	95.84	-12.9306
56.362	-33.844	95.871	3.96528
56.363	-33.783	95.9	-1.64631
56.364	-33.5693	95.93	-1.44189
56.365	-33.2642	95.96	18.1675
56.366	-33.1116	95.99	13.7444
56.367	-32.9895	96.02	2.83586
56.368	-32.6843	96.05	3.43428
56.369	-32.3792	96.081	5.7327
56.37	-32.074	96.11	15.3276
56.371	-31.7993	96.141	15.719
56.372	-31.7688	96.171	15.814
56.373	-31.4636	96.202	12.9124
56.374	-31.1279	96.231	3.80729
56.375	-30.9448	96.26	6.00221
56.376	-30.6091	96.29	-1.00638
56.377	-30.2124	96.321	20.2885
56.378	-29.9072	96.351	6.89047
56.379	-29.6936	96.38	9.55288
56.38	-29.5105	96.41	3.8768
56.381	-29.2358	96.44	1.86472
56.382	-28.8696	96.471	5.46663
56.383	-28.595	96.501	-11.6892
56.384	-28.3813	96.529	1.85145
56.385	-27.9846	96.56	-1.53591
56.386	-27.7405	96.59	13.5047
56.387	-27.5574	96.62	5.3454
56.388	-27.2827	96.65	14.2861
56.389	-26.7944	96.681	18.2267
56.39	-26.6113	96.711	23.5154
56.391	-26.2451	96.74	8.83605
56.392	-25.9399	96.77	2.82067
56.393	-25.6042	96.8	-2.31066
56.394	-25.238	96.83	4.53
56.395	-24.9939	96.86	3.69868
56.396	-24.5972	96.891	-1.38868
56.397	-24.231	96.921	-6.14803
56.398	-23.7732	96.949	2.09263
56.399	-23.5901	96.98	14.6333
56.4	-23.1628	97.01	6.40197
56.401	-22.8577	97.041	-4.2854
56.402	-22.4915	97.07	-7.37276
56.403	-22.3694	97.1	10.9959
56.404	-21.9727	97.13	9.53657
56.405	-21.5759	97.16	-11.0228
56.406	-21.3623	97.191	6.41789
56.407	-21.2097	97.22	12.0305
56.408	-20.9045	97.249	6.3992
56.409	-20.5688	97.28	-1.48817
56.41	-20.2942	97.31	2.08051
56.411	-20.1111	97.34	11.3212
56.412	-19.928	97.37	-6.73817
56.413	-19.6533	97.4	4.87446
56.414	-19.5313	97.43	22.7431
56.415	-19.4092	97.459	13.7838
56.416	-19.165	97.49	0.424456
56.417	-18.9209	97.52	-1.83489
56.418	-18.7988	97.55	3.53379
56.419	-18.7378	97.579	-5.82555
56.42	-18.7378	97.61	-0.412916
56.421	-18.6157	97.64	-8.74424
56.422	-18.5852	97.67	2.3684
56.423	-18.6462	97.7	-9.52094
56.424	-18.7073	97.731	7.54971
56.425	-18.7378	97.761	-0.309631
56.426	-18.8904	97.79	-9.36897
56.427	-19.0125	97.821	-16.3283
56.428	-19.0735	97.85	-8.48766
56.429	-19.165	97.88	0.152997
56.43	-19.3481	97.91	-5.23437
56.431	-19.4092	97.94	0.334311
56.432	-19.6228	97.97	-11.297
56.433	-19.7144	98	-5.35635
56.434	-20.0195	98.03	-6.47174
56.435	-20.3552	98.06	2.16892
56.436	-20.5383	98.089	9.3376
56.437	-20.6909	98.12	-2.22175
56.438	-20.9961	98.151	-1.57509
56.439	-21.2402	98.181	-8.81241
56.44	-21.5759	98.209	-5.37175
56.441	-21.698	98.239	-1.05912
56.442	-21.8506	98.27	-8.16544
56.443	-22.3694	98.3	6.2222
56.444	-22.6746	98.33	-6.13715
56.445	-22.9797	98.361	13.3035
56.446	-23.3459	98.391	3.97219
56.447	-23.8037	98.42	-2.01518
56.448	-24.2004	98.451	9.69746
56.449	-24.5361	98.48	-11.7619
56.45	-24.8718	98.51	-6.9932
56.451	-25.0854	98.54	-0.152548
56.452	-25.6042	98.571	5.76009
56.453	-25.8484	98.6	-3.70686
56.454	-26.1536	98.629	15.3493
56.455	-26.5808	98.659	5.10547
56.456	-26.7639	98.69	9.46164
56.457	-27.0081	98.72	-10.7637
56.458	-27.3132	98.749	-3.46403
56.459	-27.71	98.78	-5.9884
56.46	-28.0457	98.81	9.8863
56.461	-28.3203	98.84	-13.8575
56.462	-28.4729	98.87	-6.70137
56.463	-28.8391	98.901	3.53626
56.464	-29.1748	98.93	10.211
56.465	-29.5105	98.959	6.03659
56.466	-29.7852	98.99	4.7233
56.467	-30.1819	99.02	4.37947
56.468	-30.4565	99.05	-3.78291
56.469	-30.5786	99.079	4.94726
56.47	-30.8228	99.11	10.1294
56.471	-30.9753	99.139	2.12267
56.472	-31.2805	99.17	-3.35824
56.473	-31.5247	99.2	-12.3021
56.474	-31.7078	99.229	3.77263
56.475	-32.0129	99.259	-16.2767
56.476	-32.2266	99.289	-9.31504
56.477	-32.3486	99.321	8.04113
56.478	-32.4707	99.349	3.7973
56.479	-32.6843	99.379	-0.465076
56.48	-32.9285	99.41	0.209629
56.481	-32.959	99.439	-1.8342
56.482	-33.0811	99.47	-2.37804
56.483	-33.2642	99.5	5.37813
56.484	-33.3862	99.53	8.93429
56.485	-33.5083	99.559	1.49
56.486	-33.7524	99.59	-5.05337
56.487	-33.8745	99.62	-10.1972
56.488	-33.9966	99.65	-4.84104
56.489	-34.1187	99.68	-0.369874
56.49	-34.2407	99.71	-0.728707
56.491	-34.3628	99.741	-0.772541
56.492	-34.5764	99.77	-5.03491
56.493	-34.5764	99.8	1.63979
56.494	-34.6375	99.83	9.69596
56.495	-34.7595	99.86	15.9521
56.496	-34.8206	99.89	4.58975
56.497	-34.8206	99.92	-11.3355
56.498	-35.0342	99.949	-6.17938
56.499	-35.0342	99.98	-3.94175
56.5	-35.2783	100.01	-4.78558
56.501	-35.3088	100.04	-11.1294
56.502	-35.3394	100.069	1.14529
56.503	-35.4614	100.1	-2.01708
56.504	-35.4309	100.13	17.7871
56.505	-35.5225	100.159	12.6952
56.506	-35.614	100.189	-2.84858
56.507	-35.675	100.219	11.9076
56.508	-35.7971	100.25	9.98229
56.509	-35.8887	100.279	9.73845
56.51	-35.9192	100.309	-10.2239
56.511	-35.8887	100.339	-10.4492
56.512	-36.0107	100.369	-3.91159
56.513	-35.9497	100.399	14.5446
56.514	-36.0107	100.43	0.0192862
56.515	-36.0107	100.46	11.7755
56.516	-36.1023	100.489	9.53162
56.517	-36.1023	100.52	2.45071
56.518	-36.0718	100.549	-7.27459
56.519	-36.1938	100.579	0.181579
56.52	-36.2244	100.61	-15.2623
56.521	-36.1328	100.64	6.69391
56.522	-36.1023	100.67	-8.84992
56.523	-36.2244	100.698	8.10624
56.524	-36.2244	100.729	-8.43759
56.525	-36.2549	100.759	9.41858
56.526	-36.2549	100.789	-6.14226
56.527	-36.3464	100.819	21.9309
56.528	-36.3464	100.849	7.06854
56.529	-36.2549	100.879	22.3432
56.53	-36.1633	100.909	2.70741
56.531	-36.2244	100.939	-0.844424
56.532	-36.3464	100.969	-4.18826
56.533	-36.3464	100.999	5.26791
56.534	-36.2549	101.028	7.72408
56.535	-36.3159	101.059	4.18024
56.536	-36.3464	101.089	7.15495
56.537	-36.3159	101.119	-0.907426
56.538	-36.1938	101.149	11.8487
56.539	-36.1023	101.179	16.5234
56.54	-36.2549	101.209	12.5796
56.541	-36.0718	101.239	6.3987
56.542	-36.0413	101.27	21.1919
56.543	-36.1633	101.299	6.82957
56.544	-36.0718	101.329	30.3672
56.545	-36.1328	101.36	8.82874
56.546	-36.7126	101.39	25.7768
56.547	-37.1094	101.418	11.3298
56.548	-37.4756	101.45	9.97788
56.549	-37.8418	101.479	11.826
56.55	-37.9639	101.508	3.77403
56.551	-38.3606	101.538	4.8221
56.552	-38.7878	101.568	17.8052
56.553	-38.8489	101.599	16.4182
56.554	-38.9709	101.629	19.6663
56.555	-39.2151	101.659	4.80944
56.556	-39.6118	101.689	5.68845
56.557	-39.7949	101.719	7.51545
56.558	-39.917	101.749	16.0537
56.559	-40.2527	101.779	2.73172
56.56	-40.5273	101.809	14.9498
56.561	-40.7104	101.838	-5.9972
56.562	-40.6494	101.869	6.15087
56.563	-40.9241	101.9	-1.906
56.564	-41.1377	101.928	11.947
56.565	-41.1377	101.958	20.6951
56.566	-41.3818	101.988	11.9431
56.567	-41.7175	102.019	0.39122
56.568	-42.0532	102.049	20.8344
56.569	-41.9617	102.078	14.1824
56.57	-42.1753	102.109	12.8354
56.571	-42.1143	102.139	12.8835
56.572	-42.572	102.169	4.23157
56.573	-42.6636	102.199	11.0796
56.574	-42.8467	102.228	-20.0723
56.575	-43.1519	102.258	4.77578
56.576	-43.2129	102.289	5.12385
56.577	-43.2129	102.319	22.367
56.578	-43.457	102.349	13.22
56.579	-43.6401	102.379	27.0631
56.58	-43.7317	102.409	22.5112
56.581	-43.9453	102.439	11.1812
56.582	-44.1284	102.469	5.21721
56.583	-44.22	102.498	21.6554
56.584	-44.22	102.529	19.1084
56.585	-44.3115	102.558	16.6515
56.586	-44.4336	102.588	15.4996
56.587	-44.5251	102.619	25.6526
56.588	-44.7388	102.65	5.2007
56.589	-45.0439	102.678	21.2389
56.59	-45.105	102.709	12.1919
56.591	-45.2881	102.738	7.33997
56.592	-45.4407	102.768	24.388
56.593	-45.6238	102.799	16.641
56.594	-45.6543	102.829	23.6891
56.595	-45.8374	102.857	14.2372
56.596	-46.051	102.888	22.7853
56.597	-45.99	102.918	21.6333
56.598	-46.1731	102.948	14.7814
56.599	-46.2341	102.979	13.9245
56.6	-46.5088	103.009	38.8726
56.601	-46.5088	103.039	7.12561
56.602	-46.5698	103.069	1.68468
56.603	-46.7834	103.099	11.1119
56.604	-46.9055	103.129	-4.23018
56.605	-47.0581	103.158	18.113
56.606	-46.9055	103.188	3.56102
56.607	-47.0886	103.219	24.2091
56.608	-47.2107	103.249	9.45717
56.609	-47.2107	103.277	23.6052
56.61	-47.3022	103.309	11.5484
56.611	-47.3633	103.338	13.1014
56.612	-47.6379	103.368	17.8544
56.613	-47.6379	103.398	-6.79755
56.614	-47.76	103.428	3.15052
56.615	-47.76	103.458	21.3986
56.616	-47.9736	103.487	3.84173
56.617	-47.9431	103.518	16.1898
56.618	-48.1262	103.549	3.2428
56.619	-48.1873	103.579	-2.91406
56.62	-48.1873	103.609	4.53401
56.621	-48.1873	103.639	-13.8179
56.622	-48.1873	103.668	12.5351
56.623	-48.3398	103.698	25.2832
56.624	-48.4924	103.729	8.94029
56.625	-48.584	103.758	23.7793
56.626	-48.7976	103.788	4.92737
56.627	-48.7976	103.818	10.5754
56.628	-48.9502	103.849	0.118571
56.629	-48.9807	103.879	13.3666
56.63	-49.1028	103.908	15.0357
56.631	-49.1638	103.939	2.76278
56.632	-49.3469	103.969	10.0109
56.633	-49.408	103.999	8.96386
56.634	-49.5605	104.028	5.80699
56.635	-49.4995	104.058	-3.11894
56.636	-49.6521	104.088	8.00313
56.637	-49.5911	104.118	15.3512
56.638	-49.6521	104.148	8.59927
56.639	-49.6216	104.179	2.25228
56.64	-49.8962	104.208	4.30035
56.641	-49.8657	104.238	2.64348
56.642	-49.7742	104.268	4.59649
56.643	-49.8657	104.298	0.672144
56.644	-50.0793	104.328	8.97214
56.645	-50.1404	104.359	5.77214
56.646	-50.2625	104.389	7.07214
56.647	-50.2319	104.418	-0.940856
56.648	-50.415	104.449	2.87214
56.649	-50.5066	104.479	-5.62786
56.65	-50.3235	104.509	-6.42786
56.651	-50.3845	104.538	11.3721
56.652	-50.6897	104.568	11.3721
56.653	-50.7202	104.598	6.07214
56.654	-50.7202	104.627	2.17214
56.655	-50.8118	104.657	11.2721
56.656	-50.7813	104.689	-11.2279
56.657	-50.8423	104.719	4.27214
56.658	-50.9033	104.747	8.37214
56.659	-50.9644	104.778	10.6721
56.66	-51.178	104.809	6.17214
56.661	-51.0864	104.837	14.0721
56.662	-50.9644	104.867	5.57214
56.663	-51.239	104.899	8.30914
56.664	-51.3	104.929	-0.527856
56.665	-51.239	104.957	-9.42786
56.666	-51.2085	104.988	17.4721
56.667	-51.3	105.018	-7.62786
56.668	-51.3611	105.047	-9.32786
56.669	-51.5137	105.077	0.269144
56.67	-51.4221	105.107	9.37214
56.671	-51.3611	105.138	6.57914
56.672	-51.6052	105.167	7.17214
56.673	-51.5747	105.198	1.87214
56.674	-51.5442	105.229	-17.1279
56.675	-51.7273	105.257	16.7721
56.676	-51.8188	105.287	2.97214
56.677	-51.8188	105.317	10.1721
56.678	-51.8188	105.349	3.27214
56.679	-51.9104	105.378	-5.22786
56.68	-52.063	105.408	14.7721
56.681	-52.002	105.439	14.6721
56.682	-51.8494	105.467	-7.23386
56.683	-51.9104	105.498	-12.2279
56.684	-51.9104	105.528	-8.79486
56.685	-51.9714	105.557	11.2721
56.686	-51.9714	105.587	-8.61802
56.687	-52.1851	105.617	2.39695
56.688	-52.3376	105.648	1.52301
56.689	-52.124	105.678	-5.42402
56.69	-52.2461	105.707	-8.92942
56.691	-52.0325	105.738	4.99337
56.692	-52.2461	105.769	2.76997
56.693	-52.2766	105.797	7.7544
56.694	-52.4902	105.83	8.25918
56.695	-52.4597	105.858	-6.62421
56.696	-52.6123	105.888	9.33821
56.697	-52.6733	105.917	0.73282
56.698	-52.7954	105.947	8.32742
56.699	-52.8259	105.978	0.82203
56.7	-52.887	106.007	6.32681
56.701	-52.7344	106.037	-6.87858
56.702	-52.6428	106.068	0.716025
56.703	-52.7954	106.098	13.2106
56.704	-52.8564	106.128	16.4951
56.705	-52.8259	106.158	14.4897
56.706	-52.887	106.187	7.54827
56.707	-52.887	106.217	4.26869
56.708	-53.009	106.247	5.98366
56.709	-52.8564	106.277	-8.92174
56.71	-52.9175	106.308	2.66269
56.711	-53.1006	106.338	-6.63253
56.712	-53.0701	106.368	-7.4481
56.713	-53.009	106.399	7.1465
56.714	-53.0701	106.427	13.2411
56.715	-53.1006	106.457	15.4459
56.716	-52.9785	106.488	6.93032
56.717	-53.1006	106.517	4.42492
56.718	-53.1921	106.548	5.22971
56.719	-53.1006	106.578	12.8141
56.72	-53.1311	106.608	-13.9913
56.721	-53.2532	106.637	-1.88648
56.722	-53.0396	106.668	-3.28687
56.723	-53.2227	106.698	10.8027
56.724	-53.009	106.727	17.4075
56.725	-53.1311	106.758	20.7919
56.726	-53.1921	106.788	4.88655
56.727	-53.3142	106.817	4.68115
56.728	-53.3752	106.847	4.47576
56.729	-53.2532	106.877	-0.239818
56.73	-53.1616	106.906	5.96497
56.731	-53.1616	106.937	18.2596
56.732	-53.3447	106.967	4.244
56.733	-53.1006	106.997	8.8386
56.734	-53.3142	107.027	0.233207
56.735	-53.5278	107.058	4.94817
56.736	-53.5278	107.087	17.2326
56.737	-53.4973	107.117	16.4272
56.738	-53.5583	107.148	-5.46801
56.739	-53.5583	107.178	24.2164
56.74	-53.6194	107.208	9.91102
56.741	-53.6499	107.236	7.70562
56.742	-53.6804	107.267	-8.00995
56.743	-53.772	107.297	1.28465
56.744	-53.8025	107.326	-7.91056
56.745	-53.7415	107.357	15.384
56.746	-53.6804	107.387	-13.4214
56.747	-53.7109	107.417	9.07325
56.748	-53.833	107.448	-5.54232
56.749	-53.772	107.478	16.9625
56.75	-53.8635	107.507	-3.25311
56.751	-53.894	107.537	-2.75851
56.752	-54.0771	107.567	-10.5435
56.753	-53.9856	107.597	-7.84894
56.754	-54.0466	107.628	-18.8645
56.755	-53.9551	107.657	-8.26991
56.756	-53.894	107.688	-11.6753
56.757	-53.8635
56.758	-53.9246
56.759	-53.9246
56.76	-53.9856
56.761	-53.9246
56.762	-53.8635
56.763	-54.0466
56.764	-54.0466
56.765	-54.0161
56.766	-54.0771
56.767	-54.0466
56.768	-54.0466
56.769	-53.9551
56.77	-53.894
56.771	-53.8635
56.772	-53.9856
56.773	-53.8025
56.774	-53.9856
56.775	-54.1382
56.776	-54.0466
56.777	-53.9551
56.778	-54.0466
56.779	-54.2297
56.78	-54.1077
56.781	-54.1077
56.782	-54.1077
56.783	-54.1992
56.784	-54.3823
56.785	-54.4128
56.786	-54.1077
56.787	-54.3518
56.788	-54.4434
56.789	-54.2908
56.79	-54.1992
56.791	-54.1687
56.792	-54.1382
56.793	-54.0771
56.794	-54.1687
56.795	-54.3823
56.796	-54.3213
56.797	-54.1992
56.798	-54.3213
56.799	-54.4739
56.8	-54.4434
56.801	-54.4128
56.802	-54.3518
56.803	-54.3823
56.804	-54.4128
56.805	-54.3213
56.806	-54.3518
56.807	-54.3823
56.808	-54.5349
56.809	-54.4739
56.81	-54.0771
56.811	-54.1992
56.812	-54.2603
56.813	-54.1687
56.814	-54.1992
56.815	-54.2297
56.816	-54.4434
56.817	-54.3518
56.818	-54.3213
56.819	-54.2908
56.82	-54.4434
56.821	-54.3823
56.822	-54.2603
56.823	-54.4128
56.824	-54.3823
56.825	-54.4128
56.826	-54.2297
56.827	-54.1687
56.828	-54.2603
56.829	-54.3518
56.83	-54.1077
56.831	-54.2603
56.832	-54.3213
56.833	-54.1077
56.834	-54.1382
56.835	-54.1687
56.836	-54.2603
56.837	-54.2908
56.838	-54.1382
56.839	-54.0771
56.84	-54.2908
56.841	-54.3823
56.842	-54.2603
56.843	-54.4739
56.844	-54.3823
56.845	-54.2603
56.846	-53.9551
56.847	-54.1077
56.848	-53.6804
56.849	-53.3142
56.85	-52.8564
56.851	-52.5818
56.852	-52.3376
56.853	-51.9104
56.854	-51.8799
56.855	-51.5747
56.856	-51.3916
56.857	-51.0254
56.858	-50.7813
56.859	-50.5066
56.86	-50.4456
56.861	-50.2625
56.862	-49.8962
56.863	-49.7437
56.864	-49.5605
56.865	-49.3774
56.866	-49.1333
56.867	-49.0417
56.868	-48.8892
56.869	-48.645
56.87	-48.3093
56.871	-48.1262
56.872	-48.0042
56.873	-47.6379
56.874	-47.5159
56.875	-47.3328
56.876	-47.1191
56.877	-46.8445
56.878	-46.6309
56.879	-46.4783
56.88	-46.4172
56.881	-46.1731
56.882	-45.99
56.883	-45.8374
56.884	-45.6543
56.885	-45.4407
56.886	-45.2271
56.887	-45.0439
56.888	-45.0439
56.889	-44.7388
56.89	-44.4031
56.891	-44.4641
56.892	-44.3115
56.893	-43.9453
56.894	-43.7317
56.895	-43.6707
56.896	-43.5181
56.897	-43.1824
56.898	-42.9382
56.899	-42.6636
56.9	-42.6331
56.901	-42.4805
56.902	-42.2668
56.903	-42.1143
56.904	-41.9922
56.905	-41.7786
56.906	-41.626
56.907	-41.5039
56.908	-41.2903
56.909	-41.1072
56.91	-40.8936
56.911	-40.7715
56.912	-40.7104
56.913	-40.4663
56.914	-40.2222
56.915	-39.978
56.916	-39.7949
56.917	-39.6423
56.918	-39.3982
56.919	-39.3372
56.92	-39.2761
56.921	-39.093
56.922	-38.7268
56.923	-38.6353
56.924	-38.3911
56.925	-38.2996
56.926	-38.208
56.927	-38.0554
56.928	-37.9028
56.929	-37.7808
56.93	-37.4451
56.931	-37.1399
56.932	-37.2009
56.933	-36.9263
56.934	-36.6516
56.935	-36.5906
56.936	-36.438
56.937	-36.1633
56.938	-36.0413
56.939	-35.7971
56.94	-35.7361
56.941	-35.553
56.942	-35.2173
56.943	-35.0647
56.944	-34.9426
56.945	-34.6069
56.946	-34.5154
56.947	-34.3933
56.948	-34.2407
56.949	-34.0881
56.95	-33.8135
56.951	-33.6304
56.952	-33.4473
56.953	-33.2642
56.954	-33.0505
56.955	-32.8064
56.956	-32.6233
56.957	-32.2571
56.958	-32.1655
56.959	-31.9519
56.96	-31.8604
56.961	-31.5857
56.962	-31.2805
56.963	-31.311
56.964	-30.9448
56.965	-30.7312
56.966	-30.5176
56.967	-30.5176
56.968	-30.365
56.969	-30.1208
56.97	-29.6326
56.971	-29.4495
56.972	-29.3579
56.973	-28.9917
56.974	-28.7781
56.975	-28.5339
56.976	-28.3813
56.977	-28.1372
56.978	-27.8931
56.979	-27.5574
56.98	-27.4048
56.981	-27.0996
56.982	-26.9165
56.983	-26.6724
56.984	-26.4893
56.985	-26.3062
56.986	-26.001
56.987	-25.8484
56.988	-25.6653
56.989	-25.4517
56.99	-25.177
56.991	-24.9634
56.992	-24.8108
56.993	-24.5667
56.994	-24.3835
56.995	-24.1394
56.996	-24.0479
56.997	-23.6816
56.998	-23.468
[truncated: 60,913 more rows]

## Sheet: Sheet2
Time (voltage trace, s)	Vm (mV)
55	-55.8472
55.001	-55.7556
55.002	-55.7251
55.003	-55.7556
55.004	-55.7251
55.005	-55.6335
55.006	-55.603
55.007	-55.603
55.008	-55.6335
55.009	-55.542
55.01	-55.5115
55.011	-55.7251
55.012	-55.6335
55.013	-55.6641
55.014	-55.8167
55.015	-55.8472
55.016	-55.8167
55.017	-55.9082
55.018	-55.9387
55.019	-55.9082
55.02	-55.8472
55.021	-55.9082
55.022	-55.9082
55.023	-55.8472
55.024	-55.7861
55.025	-55.7251
55.026	-55.8167
55.027	-55.8777
55.028	-55.7556
55.029	-55.6641
55.03	-55.7251
55.031	-55.7251
55.032	-55.7251
55.033	-55.6335
55.034	-55.7251
55.035	-55.6946
55.036	-55.5725
55.037	-55.542
55.038	-55.7556
55.039	-55.7861
55.04	-55.9387
55.041	-55.7556
55.042	-55.7861
55.043	-55.8777
55.044	-55.9387
55.045	-55.9692
55.046	-56.0913
55.047	-56.0303
55.048	-55.8777
55.049	-55.8777
55.05	-55.9692
55.051	-55.9998
55.052	-55.8167
55.053	-55.8167
55.054	-55.7861
55.055	-55.9387
55.056	-55.8472
55.057	-55.7556
55.058	-55.9692
55.059	-56.0303
55.06	-55.9998
55.061	-55.9692
55.062	-55.9692
55.063	-56.1218
55.064	-56.0608
55.065	-55.9998
55.066	-56.1523
55.067	-56.1523
55.068	-56.0608
55.069	-55.9082
55.07	-55.9082
55.071	-56.0303
55.072	-55.9692
55.073	-55.9387
55.074	-55.9998
55.075	-56.0303
55.076	-55.8167
55.077	-55.8167
55.078	-55.9387
55.079	-56.0303
55.08	-56.0608
55.081	-55.9387
55.082	-55.9082
55.083	-55.9387
55.084	-55.9387
55.085	-55.8472
55.086	-55.8472
55.087	-55.9998
55.088	-55.8167
55.089	-55.8777
55.09	-55.7556
55.091	-55.6641
55.092	-55.7251
55.093	-55.6946
55.094	-55.7556
55.095	-55.5725
55.096	-55.5725
55.097	-55.5115
55.098	-55.6946
55.099	-55.7861
55.1	-55.7861
55.101	-55.6946
55.102	-55.7556
55.103	-55.7861
55.104	-55.542
55.105	-55.5725
55.106	-55.8472
55.107	-55.7861
55.108	-55.6641
55.109	-55.603
55.11	-55.603
55.111	-55.542
55.112	-55.4504
55.113	-55.4504
55.114	-55.5115
55.115	-55.6335
55.116	-55.481
55.117	-55.481
55.118	-55.5115
55.119	-55.6335
55.12	-55.7556
55.121	-55.6641
55.122	-55.8167
55.123	-55.7556
55.124	-55.5725
55.125	-55.5725
55.126	-55.542
55.127	-55.5115
55.128	-55.3894
55.129	-55.2979
55.13	-55.481
55.131	-55.542
55.132	-55.4199
55.133	-55.2673
55.134	-55.2063
55.135	-55.2673
55.136	-55.2979
55.137	-55.2673
55.138	-55.3894
55.139	-55.5115
55.14	-55.481
55.141	-55.3894
55.142	-55.4504
55.143	-55.4504
55.144	-55.481
55.145	-55.481
55.146	-55.481
55.147	-55.5115
55.148	-55.4504
55.149	-55.542
55.15	-55.4504
55.151	-55.603
55.152	-55.4199
55.153	-55.5115
55.154	-55.481
55.155	-55.542
55.156	-55.4199
55.157	-55.1758
55.158	-55.1147
55.159	-55.2979
55.16	-55.3284
55.161	-55.1453
55.162	-55.2368
55.163	-55.2979
55.164	-55.2368
55.165	-55.3589
55.166	-55.481
55.167	-55.4504
55.168	-55.3589
55.169	-55.3284
55.17	-55.1758
55.171	-55.3589
55.172	-55.3284
55.173	-55.2673
55.174	-55.2673
55.175	-55.0537
55.176	-55.0842
55.177	-55.1453
55.178	-55.2063
55.179	-55.1147
55.18	-55.2368
55.181	-55.1147
55.182	-55.2368
55.183	-55.2979
55.184	-55.2063
55.185	-55.1453
55.186	-55.2673
55.187	-55.3284
55.188	-55.3589
55.189	-55.3589
55.19	-55.2673
55.191	-55.2368
55.192	-55.1453
55.193	-55.1147
55.194	-55.1147
55.195	-55.1147
55.196	-55.1758
55.197	-55.0842
55.198	-55.1453
55.199	-55.2673
55.2	-55.1147
55.201	-55.0842
55.202	-55.2063
55.203	-55.2368
55.204	-55.1453
55.205	-55.1758
55.206	-55.4199
55.207	-55.4199
55.208	-55.3284
55.209	-55.2979
55.21	-55.0842
55.211	-55.1758
55.212	-55.0842
55.213	-54.9622
55.214	-55.0842
55.215	-55.0537
55.216	-54.9011
55.217	-54.9316
55.218	-55.0232
55.219	-55.0537
55.22	-54.9927
55.221	-54.9927
55.222	-55.2368
55.223	-55.3589
55.224	-55.4504
55.225	-55.4504
55.226	-55.3894
55.227	-55.481
55.228	-55.2979
55.229	-55.3894
55.23	-55.1758
55.231	-55.2063
55.232	-55.1758
55.233	-54.9316
55.234	-54.9927
55.235	-54.9622
55.236	-54.9927
55.237	-54.9622
55.238	-54.9316
55.239	-55.1758
55.24	-55.1453
55.241	-55.0232
55.242	-55.0842
55.243	-55.1453
55.244	-55.2368
55.245	-55.2368
55.246	-55.2673
55.247	-55.542
55.248	-55.3284
55.249	-55.2063
55.25	-55.1453
55.251	-55.3894
55.252	-55.2673
55.253	-55.1453
55.254	-55.2673
55.255	-55.2979
55.256	-55.3284
55.257	-55.4199
55.258	-55.3894
55.259	-55.4199
55.26	-55.4199
55.261	-55.2979
55.262	-55.4199
55.263	-55.6335
55.264	-55.7556
55.265	-55.7861
55.266	-55.7861
55.267	-55.8472
55.268	-55.7861
55.269	-55.6641
55.27	-55.6946
55.271	-55.7861
55.272	-55.7251
55.273	-55.6946
55.274	-55.6335
55.275	-55.481
55.276	-55.4504
55.277	-55.3589
55.278	-55.5725
55.279	-55.603
55.28	-55.6335
55.281	-55.603
55.282	-55.8472
55.283	-55.9387
55.284	-55.8472
55.285	-55.8472
55.286	-55.9082
55.287	-55.8777
55.288	-55.9082
55.289	-55.8167
55.29	-55.5725
55.291	-55.8472
55.292	-55.6641
55.293	-55.5725
55.294	-55.7556
55.295	-55.7556
55.296	-55.7556
55.297	-55.603
55.298	-55.542
55.299	-55.7251
55.3	-55.6641
55.301	-55.6946
55.302	-55.8472
55.303	-55.8167
55.304	-55.8472
55.305	-55.9082
55.306	-55.8777
55.307	-56.0303
55.308	-55.9998
55.309	-55.8777
55.31	-55.9387
55.311	-55.9998
55.312	-55.9387
55.313	-55.6946
55.314	-55.6641
55.315	-55.6946
55.316	-55.6335
55.317	-55.5725
55.318	-55.603
55.319	-55.9387
55.32	-55.8777
55.321	-55.7251
55.322	-55.8472
55.323	-55.9998
55.324	-56.1218
55.325	-56.1829
55.326	-56.0913
55.327	-56.0608
55.328	-55.8777
55.329	-55.9998
55.33	-55.8167
55.331	-56.0608
55.332	-55.9692
55.333	-55.7251
55.334	-55.8167
55.335	-55.8777
55.336	-55.6946
55.337	-55.6946
55.338	-55.7861
55.339	-55.8472
55.34	-55.9998
55.341	-55.8167
55.342	-55.9692
55.343	-55.9692
55.344	-56.0608
55.345	-56.0608
55.346	-56.0303
55.347	-56.2744
55.348	-56.0913
55.349	-56.2134
55.35	-56.1829
55.351	-56.3049
55.352	-56.1829
55.353	-56.1218
55.354	-56.0913
55.355	-56.2744
55.356	-56.0913
55.357	-56.0303
55.358	-55.9692
55.359	-56.1218
55.36	-56.0303
55.361	-55.7861
55.362	-55.9082
55.363	-56.0608
55.364	-56.1829
55.365	-56.1523
55.366	-56.0913
55.367	-56.1218
55.368	-56.1829
55.369	-56.1523
55.37	-56.1218
55.371	-56.2134
55.372	-56.1218
55.373	-56.0303
55.374	-56.2134
55.375	-56.1829
55.376	-56.0913
55.377	-55.9692
55.378	-56.0913
55.379	-56.1829
55.38	-56.1829
55.381	-55.9998
55.382	-56.1218
55.383	-56.0913
55.384	-56.0913
55.385	-56.1523
55.386	-56.2439
55.387	-56.3354
55.388	-56.3965
55.389	-56.366
55.39	-56.2744
55.391	-56.488
55.392	-56.366
55.393	-56.3354
55.394	-56.3354
55.395	-56.1523
55.396	-56.1218
55.397	-56.2134
55.398	-56.2439
55.399	-56.488
55.4	-56.2744
55.401	-56.2439
55.402	-56.3965
55.403	-56.2744
55.404	-56.3049
55.405	-56.3965
55.406	-56.5491
55.407	-56.5491
55.408	-56.5491
55.409	-56.6101
55.41	-56.4575
55.411	-56.7322
55.412	-56.5491
55.413	-56.6101
55.414	-56.5491
55.415	-56.4575
55.416	-56.488
55.417	-56.427
55.418	-56.5491
55.419	-56.5491
55.42	-56.488
55.421	-56.3354
55.422	-56.5491
55.423	-56.5796
55.424	-56.5796
55.425	-56.5796
55.426	-56.7017
55.427	-56.8237
55.428	-56.7322
55.429	-56.6711
55.43	-56.5491
55.431	-56.7322
55.432	-56.5796
55.433	-56.488
55.434	-56.5491
55.435	-56.5186
55.436	-56.366
55.437	-56.427
55.438	-56.366
55.439	-56.6711
55.44	-56.5796
55.441	-56.3965
55.442	-56.5796
55.443	-56.6406
55.444	-56.6101
55.445	-56.6711
55.446	-56.8237
55.447	-56.9153
55.448	-56.8542
55.449	-56.7932
55.45	-56.7322
55.451	-56.8237
55.452	-56.7627
55.453	-56.6711
55.454	-56.8542
55.455	-56.7932
55.456	-56.6101
55.457	-56.427
55.458	-56.5491
55.459	-56.5186
55.46	-56.5796
55.461	-56.4575
55.462	-56.5796
55.463	-56.7017
55.464	-56.6711
55.465	-56.5491
55.466	-56.6711
55.467	-56.6711
55.468	-56.7017
55.469	-56.5186
55.47	-56.5796
55.471	-56.6101
55.472	-56.6711
55.473	-56.6711
55.474	-56.6406
55.475	-56.6711
55.476	-56.5796
55.477	-56.427
55.478	-56.4575
55.479	-56.6406
55.48	-56.4575
55.481	-56.1523
55.482	-56.3049
55.483	-56.3049
55.484	-56.3049
55.485	-56.366
55.486	-56.3965
55.487	-56.4575
55.488	-56.488
55.489	-56.3965
55.49	-56.3354
55.491	-56.3354
55.492	-56.5186
55.493	-56.5796
55.494	-56.4575
55.495	-56.6101
55.496	-56.6711
55.497	-56.6711
55.498	-56.6711
55.499	-56.8542
55.5	-56.8542
55.501	-56.5796
55.502	-56.6711
55.503	-56.7017
55.504	-56.5796
55.505	-56.7932
55.506	-56.8542
55.507	-56.9153
55.508	-56.9153
55.509	-56.7932
55.51	-56.7322
55.511	-57.0679
55.512	-56.9153
55.513	-56.9153
55.514	-56.8848
55.515	-56.8237
55.516	-56.7932
55.517	-56.6711
55.518	-56.6101
55.519	-56.7322
55.52	-56.2439
55.521	-56.366
55.522	-56.6406
55.523	-56.6101
55.524	-56.5796
55.525	-56.5491
55.526	-56.6101
55.527	-56.6711
55.528	-56.8237
55.529	-56.7322
55.53	-56.6406
55.531	-56.7627
55.532	-56.7322
55.533	-56.7017
55.534	-56.9763
55.535	-56.9153
55.536	-56.9458
55.537	-56.7932
55.538	-56.7322
55.539	-56.7322
55.54	-56.7017
55.541	-56.7322
55.542	-56.7322
55.543	-56.7932
55.544	-56.7322
55.545	-56.7017
55.546	-56.7017
55.547	-56.8237
55.548	-56.7932
55.549	-56.6711
55.55	-56.8542
55.551	-56.9763
55.552	-56.7932
55.553	-56.7017
55.554	-56.7932
55.555	-57.0068
55.556	-56.8542
55.557	-56.6101
55.558	-56.7017
55.559	-56.8848
55.56	-56.7627
55.561	-56.5186
55.562	-56.6101
55.563	-56.5796
55.564	-56.5186
55.565	-56.5491
55.566	-56.7932
55.567	-56.8237
55.568	-56.8848
55.569	-56.6101
55.57	-56.6406
55.571	-56.7627
55.572	-56.6406
55.573	-56.6101
55.574	-56.7932
55.575	-56.8237
55.576	-56.6406
55.577	-56.7627
55.578	-56.6406
55.579	-56.7627
55.58	-56.7627
55.581	-56.7017
55.582	-56.6711
55.583	-56.7017
55.584	-56.6101
55.585	-56.5796
55.586	-56.6711
55.587	-56.6406
55.588	-56.6101
55.589	-56.5491
55.59	-56.6101
55.591	-56.8237
55.592	-56.8848
55.593	-56.9153
55.594	-56.8848
55.595	-56.8848
55.596	-56.8237
55.597	-56.7932
55.598	-56.8237
55.599	-56.8542
55.6	-56.6711
55.601	-56.488
55.602	-56.6711
55.603	-56.5796
55.604	-56.5186
55.605	-56.5186
55.606	-56.6406
55.607	-56.7017
55.608	-56.6711
55.609	-56.4575
55.61	-56.6406
55.611	-56.7017
55.612	-56.6406
55.613	-56.6406
55.614	-56.6406
55.615	-56.6711
55.616	-56.7017
55.617	-56.6711
55.618	-56.6101
55.619	-56.6406
55.62	-56.5186
55.621	-56.366
55.622	-56.5491
55.623	-56.5491
55.624	-56.427
55.625	-56.3965
55.626	-56.5796
55.627	-56.5796
55.628	-56.5491
55.629	-56.5796
55.63	-56.5796
55.631	-56.5491
55.632	-56.488
55.633	-56.488
55.634	-56.5796
55.635	-56.6101
55.636	-56.6101
55.637	-56.5796
55.638	-56.5491
55.639	-56.5491
55.64	-56.4575
55.641	-56.488
55.642	-56.5491
55.643	-56.5186
55.644	-56.6101
55.645	-56.4575
55.646	-56.6406
55.647	-56.6101
55.648	-56.6406
55.649	-56.488
55.65	-56.5186
55.651	-56.6406
55.652	-56.5186
55.653	-56.5186
55.654	-56.6101
55.655	-56.5186
55.656	-56.427
55.657	-56.4575
55.658	-56.427
55.659	-56.427
55.66	-56.5186
55.661	-56.366
55.662	-56.3354
55.663	-56.3354
55.664	-56.2134
55.665	-56.366
55.666	-56.3354
55.667	-56.366
55.668	-56.488
55.669	-56.427
55.67	-56.3354
55.671	-56.4575
55.672	-56.427
55.673	-56.5186
55.674	-56.5491
55.675	-56.4575
55.676	-56.3049
55.677	-56.5186
55.678	-56.5796
55.679	-56.4575
55.68	-56.5186
55.681	-56.3965
55.682	-56.488
55.683	-56.3965
55.684	-56.3965
55.685	-56.3354
55.686	-56.4575
55.687	-56.488
55.688	-56.3965
55.689	-56.2744
55.69	-56.2744
55.691	-56.4575
55.692	-56.427
55.693	-56.366
55.694	-56.4575
55.695	-56.3354
55.696	-56.3049
55.697	-56.4575
55.698	-56.5186
55.699	-56.4575
55.7	-56.4575
55.701	-56.2134
55.702	-56.3049
55.703	-56.3049
55.704	-56.3049
55.705	-56.3354
55.706	-56.2134
55.707	-56.366
55.708	-56.3049
55.709	-56.1523
55.71	-56.1829
55.711	-56.2439
55.712	-56.3965
55.713	-56.3049
55.714	-56.3354
55.715	-56.3965
55.716	-56.427
55.717	-56.3049
55.718	-56.3354
55.719	-56.488
55.72	-56.366
55.721	-56.366
55.722	-56.3965
55.723	-56.427
55.724	-56.2439
55.725	-56.2439
55.726	-56.2744
55.727	-56.3965
55.728	-56.2744
55.729	-56.2439
55.73	-56.3049
55.731	-56.3049
55.732	-56.3049
55.733	-56.2134
55.734	-56.427
55.735	-56.3965
55.736	-56.3049
55.737	-56.2439
55.738	-56.2134
55.739	-56.1829
55.74	-56.1218
55.741	-56.0303
55.742	-56.0913
55.743	-56.2134
55.744	-56.0913
55.745	-56.0913
55.746	-56.366
55.747	-56.3049
55.748	-56.366
55.749	-56.1523
55.75	-56.3049
55.751	-56.2744
55.752	-56.2439
55.753	-56.3049
55.754	-56.2744
55.755	-56.2744
55.756	-56.3354
55.757	-56.2134
55.758	-56.3049
55.759	-56.427
55.76	-56.3049
55.761	-56.3049
55.762	-56.1218
55.763	-56.0608
55.764	-56.1218
55.765	-55.9998
55.766	-56.1523
55.767	-56.2439
55.768	-56.2134
55.769	-56.0303
55.77	-55.9387
55.771	-55.9998
55.772	-56.0303
55.773	-55.9998
55.774	-55.9998
55.775	-56.0913
55.776	-55.9998
55.777	-55.9692
55.778	-56.0608
55.779	-56.1829
55.78	-56.0913
55.781	-55.9998
55.782	-56.0913
55.783	-56.1523
55.784	-56.0608
55.785	-56.1218
55.786	-56.2134
55.787	-56.1523
55.788	-56.1218
55.789	-55.9998
55.79	-56.0303
55.791	-56.1523
55.792	-56.2439
55.793	-56.2439
55.794	-56.2744
55.795	-56.2134
55.796	-56.2744
55.797	-56.3354
55.798	-56.2744
55.799	-56.4575
55.8	-56.3354
55.801	-56.1218
55.802	-56.2744
55.803	-56.427
55.804	-56.3965
55.805	-56.4575
55.806	-56.366
55.807	-56.427
55.808	-56.3965
55.809	-56.2134
55.81	-56.2744
55.811	-56.3965
55.812	-56.5186
55.813	-56.4575
55.814	-56.427
55.815	-56.4575
55.816	-56.4575
55.817	-56.3965
55.818	-56.366
55.819	-56.5491
55.82	-56.3965
55.821	-56.3354
55.822	-56.366
55.823	-56.3049
55.824	-56.488
55.825	-56.5491
55.826	-56.5491
55.827	-56.6101
55.828	-56.5796
55.829	-56.5491
55.83	-56.5491
55.831	-56.5491
55.832	-56.5186
55.833	-56.5491
55.834	-56.427
55.835	-56.366
55.836	-56.488
55.837	-56.427
55.838	-56.427
55.839	-56.5796
55.84	-56.488
55.841	-56.5491
55.842	-56.5491
55.843	-56.5186
55.844	-56.488
55.845	-56.488
55.846	-56.427
55.847	-56.488
55.848	-56.5186
55.849	-56.488
55.85	-56.427
55.851	-56.6101
55.852	-56.488
55.853	-56.488
55.854	-56.488
55.855	-56.6101
55.856	-56.7017
55.857	-56.427
55.858	-56.5796
55.859	-56.6406
55.86	-56.5186
55.861	-56.5491
55.862	-56.5186
55.863	-56.427
55.864	-56.5186
55.865	-56.427
55.866	-56.4575
55.867	-56.5186
55.868	-56.366
55.869	-56.3049
55.87	-56.427
55.871	-56.4575
55.872	-56.427
55.873	-56.427
55.874	-56.3354
55.875	-56.366
55.876	-56.3049
55.877	-56.2744
55.878	-56.2439
55.879	-56.366
55.88	-56.2134
55.881	-56.2439
55.882	-56.1523
55.883	-56.1218
55.884	-56.2744
55.885	-56.2439
55.886	-56.427
55.887	-56.427
55.888	-56.3049
55.889	-56.1218
55.89	-56.3965
55.891	-56.2744
55.892	-56.0913
55.893	-56.1218
55.894	-56.1218
55.895	-56.0913
55.896	-56.1218
55.897	-55.9998
55.898	-56.0608
55.899	-56.3965
55.9	-56.3049
55.901	-56.2134
55.902	-56.1218
55.903	-56.1218
55.904	-56.0913
55.905	-56.0303
55.906	-56.1523
55.907	-56.2134
55.908	-56.1829
55.909	-56.0303
55.91	-56.1523
55.911	-56.0303
55.912	-55.9692
55.913	-56.0608
55.914	-55.9082
55.915	-56.1523
55.916	-56.1829
55.917	-56.2134
55.918	-56.0913
55.919	-56.1523
55.92	-56.3049
55.921	-56.366
55.922	-56.3354
55.923	-56.3354
55.924	-56.2134
55.925	-56.2744
55.926	-56.1829
55.927	-56.2744
55.928	-56.3049
55.929	-56.2439
55.93	-56.2744
55.931	-56.1218
55.932	-56.1829
55.933	-56.2439
55.934	-56.0303
55.935	-56.1829
55.936	-56.1829
55.937	-56.2744
55.938	-56.1523
55.939	-56.3354
55.94	-56.2134
55.941	-56.366
55.942	-56.2134
55.943	-56.2134
55.944	-56.2744
55.945	-56.427
55.946	-56.427
55.947	-56.5186
55.948	-56.427
55.949	-56.2744
55.95	-56.2134
55.951	-56.3049
55.952	-56.3354
55.953	-56.2439
55.954	-56.366
55.955	-56.427
55.956	-56.3965
55.957	-56.427
55.958	-56.1218
55.959	-56.3965
55.96	-56.427
55.961	-56.4575
55.962	-56.3965
55.963	-56.3049
55.964	-56.366
55.965	-56.2439
55.966	-56.427
55.967	-56.5186
55.968	-56.6101
55.969	-56.4575
55.97	-56.427
55.971	-56.2744
55.972	-56.2744
55.973	-56.3049
55.974	-56.3049
55.975	-56.3354
55.976	-56.4575
55.977	-56.1829
55.978	-56.1829
55.979	-56.3354
55.98	-56.3965
55.981	-56.3965
55.982	-56.6101
55.983	-56.5491
55.984	-56.4575
55.985	-56.488
55.986	-56.4575
55.987	-56.488
55.988	-56.5796
55.989	-56.366
55.99	-56.3354
55.991	-56.3965
55.992	-56.3354
55.993	-56.2439
55.994	-56.1523
55.995	-56.2439
55.996	-56.1829
55.997	-56.1829
55.998	-56.2134
55.999	-56.427
56	-56.5186
56.001	-56.488
56.002	-56.5491
56.003	-56.5186
56.004	-56.366
56.005	-56.5186
56.006	-56.6101
56.007	-56.5186
56.008	-56.4575
56.009	-56.3965
56.01	-56.2134
56.011	-56.3354
56.012	-56.366
56.013	-56.366
56.014	-56.2439
56.015	-56.427
56.016	-56.2439
56.017	-56.3354
56.018	-56.3049
56.019	-56.5491
56.02	-56.4575
56.021	-56.488
56.022	-56.427
56.023	-56.5491
56.024	-56.5491
56.025	-56.3049
56.026	-56.6101
56.027	-56.5186
56.028	-56.5491
56.029	-56.4575
56.03	-56.427
56.031	-56.5491
56.032	-56.488
56.033	-56.5186
56.034	-56.488
56.035	-56.5186
56.036	-56.5491
56.037	-56.366
56.038	-56.3354
56.039	-56.427
56.04	-56.3965
56.041	-56.4575
56.042	-56.427
56.043	-56.4575
56.044	-56.488
56.045	-56.3965
56.046	-56.3965
56.047	-56.5491
56.048	-56.5796
56.049	-56.3354
56.05	-56.5186
56.051	-56.3354
56.052	-56.5491
56.053	-56.3965
56.054	-56.5186
56.055	-56.427
56.056	-56.5186
56.057	-56.3965
56.058	-56.488
56.059	-56.7017
56.06	-56.7322
56.061	-56.5491
56.062	-56.5186
56.063	-56.6711
56.064	-56.6101
56.065	-56.6101
56.066	-56.6711
56.067	-56.6406
56.068	-56.5491
56.069	-56.427
56.07	-56.3354
56.071	-56.3965
56.072	-56.366
56.073	-56.366
56.074	-56.427
56.075	-56.3965
56.076	-56.3354
56.077	-56.3354
56.078	-56.6101
56.079	-56.6101
56.08	-56.5186
56.081	-56.4575
56.082	-56.3965
56.083	-56.366
56.084	-56.427
56.085	-56.3049
56.086	-56.2744
56.087	-56.2439
56.088	-56.3049
56.089	-56.2439
56.09	-56.2439
56.091	-56.2134
56.092	-56.3049
56.093	-56.1829
56.094	-56.0913
56.095	-56.4575
56.096	-56.366
56.097	-56.366
56.098	-56.427
56.099	-56.2744
56.1	-56.1829
56.101	-56.2134
56.102	-56.1829
56.103	-56.1829
56.104	-56.0913
56.105	-56.1523
56.106	-56.1218
56.107	-56.2744
56.108	-56.366
56.109	-56.0303
56.11	-55.9998
56.111	-55.9387
56.112	-55.8777
56.113	-56.0303
56.114	-55.9692
56.115	-55.9387
56.116	-55.9082
56.117	-55.9082
56.118	-55.9692
56.119	-56.1218
56.12	-56.1218
56.121	-56.0913
56.122	-55.9692
56.123	-56.0303
56.124	-55.9082
56.125	-55.9692
56.126	-56.0913
56.127	-56.1523
56.128	-56.0608
56.129	-55.9692
56.13	-56.0913
56.131	-55.9692
56.132	-55.9998
56.133	-55.9387
56.134	-55.9998
56.135	-55.9082
56.136	-55.9082
56.137	-55.9387
56.138	-55.8167
56.139	-55.7556
56.14	-55.6946
56.141	-55.7556
56.142	-55.7251
56.143	-55.8777
56.144	-55.8777
56.145	-55.9387
56.146	-56.0303
56.147	-55.9082
56.148	-55.9082
56.149	-55.8777
56.15	-55.8777
56.151	-55.9998
56.152	-55.9387
56.153	-55.8777
56.154	-55.9082
56.155	-55.8167
56.156	-55.9082
56.157	-55.6335
56.158	-55.7556
56.159	-55.7556
56.16	-55.6335
56.161	-55.6641
56.162	-55.6335
56.163	-55.7861
56.164	-55.9082
56.165	-55.8167
56.166	-55.8777
56.167	-55.9692
56.168	-55.8472
56.169	-55.8472
56.17	-55.8777
56.171	-55.9692
56.172	-56.0303
56.173	-56.1829
56.174	-56.1218
56.175	-56.0303
56.176	-55.9692
56.177	-55.9998
56.178	-55.9692
56.179	-55.9692
56.18	-55.9082
56.181	-56.0303
56.182	-56.0303
56.183	-56.2134
56.184	-56.1218
56.185	-55.9387
56.186	-56.2134
56.187	-56.2134
56.188	-56.1829
56.189	-56.1523
56.19	-56.1523
56.191	-56.1218
56.192	-56.1523
56.193	-56.2134
56.194	-56.3049
56.195	-56.3965
56.196	-56.3965
56.197	-56.366
56.198	-56.2439
56.199	-56.427
56.2	-56.4575
56.201	-56.3354
56.202	-56.366
56.203	-56.488
56.204	-56.5186
56.205	-56.4575
56.206	-56.4575
56.207	-56.5186
56.208	-56.5491
56.209	-56.427
56.21	-56.366
56.211	-56.427
56.212	-56.3354
56.213	-56.1829
56.214	-56.2744
56.215	-56.427
56.216	-56.3049
56.217	-56.1829
56.218	-56.2134
56.219	-56.2439
56.22	-56.0913
56.221	-56.1829
56.222	-56.1523
56.223	-56.3049
56.224	-56.2134
56.225	-56.2439
56.226	-56.3049
56.227	-56.5186
56.228	-56.6406
56.229	-56.427
56.23	-56.2439
56.231	-56.3354
56.232	-56.427
56.233	-56.3049
56.234	-56.1218
56.235	-56.2439
56.236	-56.2439
56.237	-56.0608
56.238	-55.9998
56.239	-56.1523
56.24	-56.0913
56.241	-56.0608
56.242	-56.0913
56.243	-56.1523
56.244	-56.2134
56.245	-56.1218
56.246	-56.1218
56.247	-56.3965
56.248	-56.3354
56.249	-56.2439
56.25	-56.0608
56.251	-55.9998
56.252	-55.603
56.253	-55.1147
56.254	-54.718
56.255	-54.3823
56.256	-54.2603
56.257	-53.9246
56.258	-53.5889
56.259	-53.4058
56.26	-53.2532
56.261	-52.948
56.262	-52.6733
56.263	-52.5208
56.264	-52.3682
56.265	-52.2156
56.266	-52.002
56.267	-51.7578
56.268	-51.6052
56.269	-51.3611
56.27	-51.1169
56.271	-50.8423
56.272	-50.7202
56.273	-50.4761
56.274	-50.2014
56.275	-50.1099
56.276	-49.8352
56.277	-49.469
56.278	-49.4385
56.279	-49.3469
56.28	-49.0417
56.281	-48.8586
56.282	-48.5229
56.283	-48.4009
56.284	-48.2483
56.285	-48.0042
56.286	-47.9736
56.287	-47.8821
56.288	-47.699
56.289	-47.3938
56.29	-47.2412
56.291	-47.0276
56.292	-46.936
56.293	-46.7529
56.294	-46.6003
56.295	-46.4783
56.296	-46.2646
56.297	-45.9595
56.298	-45.7153
56.299	-45.5933
56.3	-45.4102
56.301	-45.2271
56.302	-45.0439
56.303	-44.8608
56.304	-44.6777
56.305	-44.5862
56.306	-44.4336
56.307	-44.3115
56.308	-44.0979
56.309	-43.9453
56.31	-43.6401
56.311	-43.5181
56.312	-43.3655
56.313	-43.2739
56.314	-43.0603
56.315	-42.8162
56.316	-42.572
56.317	-42.2668
56.318	-42.1753
56.319	-42.1143
56.32	-41.8091
56.321	-41.5344
56.322	-41.4429
56.323	-41.2903
56.324	-41.1072
56.325	-40.863
56.326	-40.741
56.327	-40.6189
56.328	-40.4358
56.329	-40.2222
56.33	-40.0696
56.331	-39.8865
56.332	-39.7949
56.333	-39.6729
56.334	-39.4592
56.335	-39.2456
56.336	-39.093
56.337	-38.7573
56.338	-38.5437
56.339	-38.4216
56.34	-38.2996
56.341	-38.1775
56.342	-37.9028
56.343	-37.7808
56.344	-37.384
56.345	-37.3535
56.346	-37.2314
56.347	-37.0789
56.348	-36.8652
56.349	-36.6821
56.35	-36.499
56.351	-36.1633
56.352	-36.1328
56.353	-35.8887
56.354	-35.6445
56.355	-35.5835
56.356	-35.1563
56.357	-34.9731
56.358	-34.8206
56.359	-34.668
56.36	-34.3628
56.361	-34.1492
56.362	-33.844
56.363	-33.783
56.364	-33.5693
56.365	-33.2642
56.366	-33.1116
56.367	-32.9895
56.368	-32.6843
56.369	-32.3792
56.37	-32.074
56.371	-31.7993
56.372	-31.7688
56.373	-31.4636
56.374	-31.1279
56.375	-30.9448
56.376	-30.6091
56.377	-30.2124
56.378	-29.9072
56.379	-29.6936
56.38	-29.5105
56.381	-29.2358
56.382	-28.8696
56.383	-28.595
56.384	-28.3813
56.385	-27.9846
56.386	-27.7405
56.387	-27.5574
56.388	-27.2827
56.389	-26.7944
56.39	-26.6113
56.391	-26.2451
56.392	-25.9399
56.393	-25.6042
56.394	-25.238
56.395	-24.9939
56.396	-24.5972
56.397	-24.231
56.398	-23.7732
56.399	-23.5901
56.4	-23.1628
56.401	-22.8577
56.402	-22.4915
56.403	-22.3694
56.404	-21.9727
56.405	-21.5759
56.406	-21.3623
56.407	-21.2097
56.408	-20.9045
56.409	-20.5688
56.41	-20.2942
56.411	-20.1111
56.412	-19.928
56.413	-19.6533
56.414	-19.5313
56.415	-19.4092
56.416	-19.165
56.417	-18.9209
56.418	-18.7988
56.419	-18.7378
56.42	-18.7378
56.421	-18.6157
56.422	-18.5852
56.423	-18.6462
56.424	-18.7073
56.425	-18.7378
56.426	-18.8904
56.427	-19.0125
56.428	-19.0735
56.429	-19.165
56.43	-19.3481
56.431	-19.4092
56.432	-19.6228
56.433	-19.7144
56.434	-20.0195
56.435	-20.3552
56.436	-20.5383
56.437	-20.6909
56.438	-20.9961
56.439	-21.2402
56.44	-21.5759
56.441	-21.698
56.442	-21.8506
56.443	-22.3694
56.444	-22.6746
56.445	-22.9797
56.446	-23.3459
56.447	-23.8037
56.448	-24.2004
56.449	-24.5361
56.45	-24.8718
56.451	-25.0854
56.452	-25.6042
56.453	-25.8484
56.454	-26.1536
56.455	-26.5808
56.456	-26.7639
56.457	-27.0081
56.458	-27.3132
56.459	-27.71
56.46	-28.0457
56.461	-28.3203
56.462	-28.4729
56.463	-28.8391
56.464	-29.1748
56.465	-29.5105
56.466	-29.7852
56.467	-30.1819
56.468	-30.4565
56.469	-30.5786
56.47	-30.8228
56.471	-30.9753
56.472	-31.2805
56.473	-31.5247
56.474	-31.7078
56.475	-32.0129
56.476	-32.2266
56.477	-32.3486
56.478	-32.4707
56.479	-32.6843
56.48	-32.9285
56.481	-32.959
56.482	-33.0811
56.483	-33.2642
56.484	-33.3862
56.485	-33.5083
56.486	-33.7524
56.487	-33.8745
56.488	-33.9966
56.489	-34.1187
56.49	-34.2407
56.491	-34.3628
56.492	-34.5764
56.493	-34.5764
56.494	-34.6375
56.495	-34.7595
56.496	-34.8206
56.497	-34.8206
56.498	-35.0342
56.499	-35.0342
56.5	-35.2783
56.501	-35.3088
56.502	-35.3394
56.503	-35.4614
56.504	-35.4309
56.505	-35.5225
56.506	-35.614
56.507	-35.675
56.508	-35.7971
56.509	-35.8887
56.51	-35.9192
56.511	-35.8887
56.512	-36.0107
56.513	-35.9497
56.514	-36.0107
56.515	-36.0107
56.516	-36.1023
56.517	-36.1023
56.518	-36.0718
56.519	-36.1938
56.52	-36.2244
56.521	-36.1328
56.522	-36.1023
56.523	-36.2244
56.524	-36.2244
56.525	-36.2549
56.526	-36.2549
56.527	-36.3464
56.528	-36.3464
56.529	-36.2549
56.53	-36.1633
56.531	-36.2244
56.532	-36.3464
56.533	-36.3464
56.534	-36.2549
56.535	-36.3159
56.536	-36.3464
56.537	-36.3159
56.538	-36.1938
56.539	-36.1023
56.54	-36.2549
56.541	-36.0718
56.542	-36.0413
56.543	-36.1633
56.544	-36.0718
56.545	-36.1328
56.546	-36.7126
56.547	-37.1094
56.548	-37.4756
56.549	-37.8418
56.55	-37.9639
56.551	-38.3606
56.552	-38.7878
56.553	-38.8489
56.554	-38.9709
56.555	-39.2151
56.556	-39.6118
56.557	-39.7949
56.558	-39.917
56.559	-40.2527
56.56	-40.5273
56.561	-40.7104
56.562	-40.6494
56.563	-40.9241
56.564	-41.1377
56.565	-41.1377
56.566	-41.3818
56.567	-41.7175
56.568	-42.0532
56.569	-41.9617
56.57	-42.1753
56.571	-42.1143
56.572	-42.572
56.573	-42.6636
56.574	-42.8467
56.575	-43.1519
56.576	-43.2129
56.577	-43.2129
56.578	-43.457
56.579	-43.6401
56.58	-43.7317
56.581	-43.9453
56.582	-44.1284
56.583	-44.22
56.584	-44.22
56.585	-44.3115
56.586	-44.4336
56.587	-44.5251
56.588	-44.7388
56.589	-45.0439
56.59	-45.105
56.591	-45.2881
56.592	-45.4407
56.593	-45.6238
56.594	-45.6543
56.595	-45.8374
56.596	-46.051
56.597	-45.99
56.598	-46.1731
56.599	-46.2341
56.6	-46.5088
56.601	-46.5088
56.602	-46.5698
56.603	-46.7834
56.604	-46.9055
56.605	-47.0581
56.606	-46.9055
56.607	-47.0886
56.608	-47.2107
56.609	-47.2107
56.61	-47.3022
56.611	-47.3633
56.612	-47.6379
56.613	-47.6379
56.614	-47.76
56.615	-47.76
56.616	-47.9736
56.617	-47.9431
56.618	-48.1262
56.619	-48.1873
56.62	-48.1873
56.621	-48.1873
56.622	-48.1873
56.623	-48.3398
56.624	-48.4924
56.625	-48.584
56.626	-48.7976
56.627	-48.7976
56.628	-48.9502
56.629	-48.9807
56.63	-49.1028
56.631	-49.1638
56.632	-49.3469
56.633	-49.408
56.634	-49.5605
56.635	-49.4995
56.636	-49.6521
56.637	-49.5911
56.638	-49.6521
56.639	-49.6216
56.64	-49.8962
56.641	-49.8657
56.642	-49.7742
56.643	-49.8657
56.644	-50.0793
56.645	-50.1404
56.646	-50.2625
56.647	-50.2319
56.648	-50.415
56.649	-50.5066
56.65	-50.3235
56.651	-50.3845
56.652	-50.6897
56.653	-50.7202
56.654	-50.7202
56.655	-50.8118
56.656	-50.7813
56.657	-50.8423
56.658	-50.9033
56.659	-50.9644
56.66	-51.178
56.661	-51.0864
56.662	-50.9644
56.663	-51.239
56.664	-51.3
56.665	-51.239
56.666	-51.2085
56.667	-51.3
56.668	-51.3611
56.669	-51.5137
56.67	-51.4221
56.671	-51.3611
56.672	-51.6052
56.673	-51.5747
56.674	-51.5442
56.675	-51.7273
56.676	-51.8188
56.677	-51.8188
56.678	-51.8188
56.679	-51.9104
56.68	-52.063
56.681	-52.002
56.682	-51.8494
56.683	-51.9104
56.684	-51.9104
56.685	-51.9714
56.686	-51.9714
56.687	-52.1851
56.688	-52.3376
56.689	-52.124
56.69	-52.2461
56.691	-52.0325
56.692	-52.2461
56.693	-52.2766
56.694	-52.4902
56.695	-52.4597
56.696	-52.6123
56.697	-52.6733
56.698	-52.7954
56.699	-52.8259
56.7	-52.887
56.701	-52.7344
56.702	-52.6428
56.703	-52.7954
56.704	-52.8564
56.705	-52.8259
56.706	-52.887
56.707	-52.887
56.708	-53.009
56.709	-52.8564
56.71	-52.9175
56.711	-53.1006
56.712	-53.0701
56.713	-53.009
56.714	-53.0701
56.715	-53.1006
56.716	-52.9785
56.717	-53.1006
56.718	-53.1921
56.719	-53.1006
56.72	-53.1311
56.721	-53.2532
56.722	-53.0396
56.723	-53.2227
56.724	-53.009
56.725	-53.1311
56.726	-53.1921
56.727	-53.3142
56.728	-53.3752
56.729	-53.2532
56.73	-53.1616
56.731	-53.1616
56.732	-53.3447
56.733	-53.1006
56.734	-53.3142
56.735	-53.5278
56.736	-53.5278
56.737	-53.4973
56.738	-53.5583
56.739	-53.5583
56.74	-53.6194
56.741	-53.6499
56.742	-53.6804
56.743	-53.772
56.744	-53.8025
56.745	-53.7415
56.746	-53.6804
56.747	-53.7109
56.748	-53.833
56.749	-53.772
56.75	-53.8635
56.751	-53.894
56.752	-54.0771
56.753	-53.9856
56.754	-54.0466
56.755	-53.9551
56.756	-53.894
56.757	-53.8635
56.758	-53.9246
56.759	-53.9246
56.76	-53.9856
56.761	-53.9246
56.762	-53.8635
56.763	-54.0466
56.764	-54.0466
56.765	-54.0161
56.766	-54.0771
56.767	-54.0466
56.768	-54.0466
56.769	-53.9551
56.77	-53.894
56.771	-53.8635
56.772	-53.9856
56.773	-53.8025
56.774	-53.9856
56.775	-54.1382
56.776	-54.0466
56.777	-53.9551
56.778	-54.0466
56.779	-54.2297
56.78	-54.1077
56.781	-54.1077
56.782	-54.1077
56.783	-54.1992
56.784	-54.3823
56.785	-54.4128
56.786	-54.1077
56.787	-54.3518
56.788	-54.4434
56.789	-54.2908
56.79	-54.1992
56.791	-54.1687
56.792	-54.1382
56.793	-54.0771
56.794	-54.1687
56.795	-54.3823
56.796	-54.3213
56.797	-54.1992
56.798	-54.3213
56.799	-54.4739
56.8	-54.4434
56.801	-54.4128
56.802	-54.3518
56.803	-54.3823
56.804	-54.4128
56.805	-54.3213
56.806	-54.3518
56.807	-54.3823
56.808	-54.5349
56.809	-54.4739
56.81	-54.0771
56.811	-54.1992
56.812	-54.2603
56.813	-54.1687
56.814	-54.1992
56.815	-54.2297
56.816	-54.4434
56.817	-54.3518
56.818	-54.3213
56.819	-54.2908
56.82	-54.4434
56.821	-54.3823
56.822	-54.2603
56.823	-54.4128
56.824	-54.3823
56.825	-54.4128
56.826	-54.2297
56.827	-54.1687
56.828	-54.2603
56.829	-54.3518
56.83	-54.1077
56.831	-54.2603
56.832	-54.3213
56.833	-54.1077
56.834	-54.1382
56.835	-54.1687
56.836	-54.2603
56.837	-54.2908
56.838	-54.1382
56.839	-54.0771
56.84	-54.2908
56.841	-54.3823
56.842	-54.2603
56.843	-54.4739
56.844	-54.3823
56.845	-54.2603
56.846	-53.9551
56.847	-54.1077
56.848	-53.6804
56.849	-53.3142
56.85	-52.8564
56.851	-52.5818
56.852	-52.3376
56.853	-51.9104
56.854	-51.8799
56.855	-51.5747
56.856	-51.3916
56.857	-51.0254
56.858	-50.7813
56.859	-50.5066
56.86	-50.4456
56.861	-50.2625
56.862	-49.8962
56.863	-49.7437
56.864	-49.5605
56.865	-49.3774
56.866	-49.1333
56.867	-49.0417
56.868	-48.8892
56.869	-48.645
56.87	-48.3093
56.871	-48.1262
56.872	-48.0042
56.873	-47.6379
56.874	-47.5159
56.875	-47.3328
56.876	-47.1191
56.877	-46.8445
56.878	-46.6309
56.879	-46.4783
56.88	-46.4172
56.881	-46.1731
56.882	-45.99
56.883	-45.8374
56.884	-45.6543
56.885	-45.4407
56.886	-45.2271
56.887	-45.0439
56.888	-45.0439
56.889	-44.7388
56.89	-44.4031
56.891	-44.4641
56.892	-44.3115
56.893	-43.9453
56.894	-43.7317
56.895	-43.6707
56.896	-43.5181
56.897	-43.1824
56.898	-42.9382
56.899	-42.6636
56.9	-42.6331
56.901	-42.4805
56.902	-42.2668
56.903	-42.1143
56.904	-41.9922
56.905	-41.7786
56.906	-41.626
56.907	-41.5039
56.908	-41.2903
56.909	-41.1072
56.91	-40.8936
56.911	-40.7715
56.912	-40.7104
56.913	-40.4663
56.914	-40.2222
56.915	-39.978
56.916	-39.7949
56.917	-39.6423
56.918	-39.3982
56.919	-39.3372
56.92	-39.2761
56.921	-39.093
56.922	-38.7268
56.923	-38.6353
56.924	-38.3911
56.925	-38.2996
56.926	-38.208
56.927	-38.0554
56.928	-37.9028
56.929	-37.7808
56.93	-37.4451
56.931	-37.1399
56.932	-37.2009
56.933	-36.9263
56.934	-36.6516
56.935	-36.5906
56.936	-36.438
56.937	-36.1633
56.938	-36.0413
56.939	-35.7971
56.94	-35.7361
56.941	-35.553
56.942	-35.2173
56.943	-35.0647
56.944	-34.9426
56.945	-34.6069
56.946	-34.5154
56.947	-34.3933
56.948	-34.2407
56.949	-34.0881
56.95	-33.8135
56.951	-33.6304
56.952	-33.4473
56.953	-33.2642
56.954	-33.0505
56.955	-32.8064
56.956	-32.6233
56.957	-32.2571
56.958	-32.1655
56.959	-31.9519
56.96	-31.8604
56.961	-31.5857
56.962	-31.2805
56.963	-31.311
56.964	-30.9448
56.965	-30.7312
56.966	-30.5176
56.967	-30.5176
56.968	-30.365
56.969	-30.1208
56.97	-29.6326
56.971	-29.4495
56.972	-29.3579
56.973	-28.9917
56.974	-28.7781
56.975	-28.5339
56.976	-28.3813
56.977	-28.1372
56.978	-27.8931
56.979	-27.5574
56.98	-27.4048
56.981	-27.0996
56.982	-26.9165
56.983	-26.6724
56.984	-26.4893
56.985	-26.3062
56.986	-26.001
56.987	-25.8484
56.988	-25.6653
56.989	-25.4517
56.99	-25.177
56.991	-24.9634
56.992	-24.8108
56.993	-24.5667
56.994	-24.3835
56.995	-24.1394
56.996	-24.0479
56.997	-23.6816
56.998	-23.468
[truncated: 60,913 more rows]

## Sheet: Sheet3
Time (Ca Trace, s)	Intensity (F/F0)
55.023	54.4358
55.052	52.2119
55.082	42.5597
55.112	46.0793
55.142	46.3554
55.173	60.2033
55.202	70.4512
55.233	47.099
55.263	32.9186
55.292	32.4665
55.323	43.3553
55.353	33.9142
55.383	41.8383
55.413	34.4861
55.442	41.434
55.472	45.1818
55.502	27.4014
55.532	39.2776
55.563	17.0254
55.593	36.8283
55.623	20.0646
55.653	25.5407
55.682	13.9886
55.713	18.9364
55.743	32.3185
55.773	20.7321
55.801	20.88
55.832	42.7278
55.862	29.8757
55.892	26.6745
55.923	12.2431
55.952	25.5475
55.982	24.8954
56.012	19.615
56.042	16.9628
56.072	-0.189332
56.101	10.8585
56.133	22.2064
56.163	16.1825
56.192	0.302086
56.222	1.33553
56.252	11.8559
56.282	2.17619
56.312	25.0965
56.343	46.3168
56.372	89.9372
56.402	201.758
56.432	381.078
56.462	488.998
56.492	528.932
56.522	524.553
56.552	539.245
56.582	553.265
56.612	532.8
56.642	529.062
56.673	557.14
56.703	554.861
56.731	517.181
56.761	546.087
56.792	528.408
56.821	526.542
56.852	516.148
56.882	524.669
56.912	522.386
56.941	534.823
56.971	575.244
57.002	663.264
57.031	781.198
57.061	842.119
57.091	869.711
57.122	860.633
57.152	847.58
57.182	840.986
57.213	832.106
57.243	842.441
57.271	828.533
57.302	819.453
57.333	807.388
57.362	799.908
57.392	799.414
57.423	794.035
57.451	801.669
57.481	823.389
57.512	882.796
57.542	939.17
57.571	1047.14
57.601	1039.72
57.632	1048.59
57.662	1021.55
57.691	1014.08
57.721	1009.95
57.751	1004.27
57.781	984.693
57.812	988.613
57.842	984.233
57.871	973.473
57.902	960.66
57.932	973.28
57.962	961.001
57.992	1001.13
58.022	1058.66
58.052	1112.96
58.081	1147.98
58.111	1195.02
58.141	1176.02
58.172	1185.24
58.202	1177.98
58.231	1176
58.261	1139.9
58.292	1148.42
58.321	1125.16
58.351	1123.06
58.382	1116.3
58.412	1115.43
58.441	1095.84
58.471	1124.95
58.502	1159.27
58.531	1228.2
58.562	1229.22
58.593	1274.84
58.622	1290.05
58.651	1288.88
58.681	1297.19
58.712	1315.61
58.742	1292.74
58.772	1304.55
58.801	1309.47
58.832	1303.49
58.861	1292.72
58.891	1284.24
58.922	1263.57
58.951	1253.87
58.981	1250.79
59.011	1229.63
59.042	1230.03
59.072	1197.65
59.102	1196.87
59.131	1172.09
59.161	1169.93
59.192	1161.15
59.221	1155.17
59.251	1148.37
59.281	1131.71
59.311	1107.33
59.342	1095.35
59.372	1091.96
59.402	1069.48
59.431	1068.4
59.462	1068.52
59.492	1060.55
59.522	1043.97
59.551	1034.76
59.581	1000.96
59.611	1017.12
59.641	987.853
59.672	989.759
59.702	984.894
59.73	979.214
59.761	962.434
59.791	945.541
59.822	940.575
59.851	917.095
59.882	909.727
59.912	908.122
59.942	897.756
59.971	890.163
60.002	890.983
60.032	870.703
60.061	864.838
60.091	870.73
60.122	856.664
60.151	829.385
60.181	823.905
60.211	830.525
60.242	797.668
60.27	815.38
60.301	782.686
60.331	789.407
60.361	783.427
60.391	775.726
60.421	763.668
60.452	747.102
60.481	745.522
60.511	736.028
60.541	720.835
60.571	722.683
60.601	706.889
60.632	712.421
60.662	693.08
60.691	697.25
60.72	674.271
60.752	685.291
60.781	668.544
60.811	657.232
60.84	660.452
60.871	662.972
60.901	640.793
60.931	640.113
60.961	640.619
60.991	630.134
61.021	617.874
61.051	618.194
61.081	609.715
61.111	618.035
61.14	593.855
61.171	594.562
61.201	573.01
61.231	578.716
61.261	559.523
61.291	574.862
61.321	569.377
61.35	560.298
61.382	548.218
61.411	545.852
61.44	535.259
61.47	526.165
61.501	511.885
61.531	521.006
61.561	491.126
61.592	499.046
61.621	508.567
61.65	498.601
61.68	493.821
61.71	484.942
61.74	480.048
61.77	480.182
61.8	481.403
61.831	460.923
61.861	458.929
61.891	463.15
61.92	442.584
61.951	448.104
61.981	454.525
62.011	452.045
62.04	435.165
62.07	440.086
62.101	433.406
62.131	434.926
62.161	429.533
62.191	422.153
62.221	416.873
62.251	413.194
62.281	413.028
62.311	419.948
62.34	404.755
62.37	385.475
62.4	394.909
62.43	384.33
62.461	389.54
62.491	375.37
62.52	364.776
62.55	372.697
62.581	374.517
62.611	377.137
62.641	346.958
62.671	365.278
62.7	348.612
62.73	347.033
62.76	339.153
62.79	356.159
62.82	332.694
62.85	329.214
62.881	327.034
62.911	316.641
62.941	322.838
62.97	324.381
63.001	317.202
63.031	319.136
63.061	315.956
63.09	315.149
63.12	322.483
63.15	308.417
63.18	299.238
63.211	289.744
63.241	278.578
63.269	285.299
63.3	290.491
63.331	276.111
63.361	288.446
63.39	276.566
63.421	287.586
63.451	289.307
63.479	282.312
63.509	264.033
63.54	269.568
63.57	266.302
63.6	262.922
63.63	250.677
63.661	243.849
63.689	251.683
63.72	246.976
63.751	249.11
63.781	244.644
63.809	236.58
63.84	220.171
63.871	218.591
63.899	231.626
63.93	224.331
63.961	221.352
63.991	233.959
64.02	230.22
64.05	212.013
64.081	210.634
64.11	204.472
64.14	205.888
64.169	218.681
64.2	196.115
64.23	214.097
64.26	213.856
64.291	194.962
64.321	194.796
64.349	196.217
64.38	182.823
64.41	186.543
64.44	194.582
64.469	190.598
64.5	178.918
64.53	196.953
64.559	170.245
64.589	170.179
64.62	169.399
64.65	164.706
64.68	167.34
64.711	167.546
64.739	158.681
64.77	166.001
64.8	165.221
64.829	166.728
64.86	147.348
64.889	153.968
64.92	154.403
64.95	149.179
64.98	144.129
65.009	145.064
65.039	144.87
65.069	139.304
65.1	140.225
65.134	140.845
65.159	154.779
65.19	132.786
65.219	123.592
65.25	129.912
65.28	135.261
65.31	128.253
65.341	139.573
65.37	110.494
65.399	120.028
65.429	127.734
65.461	129.455
65.489	114.489
65.519	113.809
65.549	118.23
65.58	107.438
65.609	109.756
65.639	107.277
65.67	102.46
65.7	115.617
65.73	106.752
65.759	97.472
65.789	109.878
65.819	105.999
65.85	106.019
65.879	100.639
65.91	98.8596
65.94	103.78
65.969	99.4003
65.999	90.4256
66.029	80.2549
66.059	87.6753
66.089	87.3956
66.119	88.1019
66.149	88.3222
66.179	88.2396
66.21	86.7629
66.24	72.5972
66.27	85.2176
66.299	81.1239
66.329	91.2982
66.359	89.7645
66.389	82.6989
66.42	73.1052
66.45	76.9395
66.479	71.5599
66.509	83.2662
66.539	65.4865
66.57	80.1629
66.599	70.6412
66.63	73.2335
66.66	73.6678
66.689	64.9881
66.719	66.9225
66.753	71.1148
66.78	65.6631
66.808	61.0835
66.839	61.3758
66.869	42.6101
66.9	53.8304
66.928	51.8648
66.96	41.3571
66.99	57.4914
67.018	52.2258
67.049	44.6181
67.079	51.1524
67.11	46.7868
67.138	39.8931
67.169	56.1134
67.2	43.5337
67.228	50.0541
67.259	39.1744
67.29	48.1947
67.319	48.0291
67.349	40.8214
67.379	36.8087
67.409	32.244
67.439	40.2104
67.469	38.5167
67.5	14.437
67.528	26.6714
67.558	39.4777
67.589	50.498
67.62	30.2183
67.649	20.4527
67.679	24.059
67.71	35.9793
67.739	16.2996
67.769	15.92
67.799	26.3523
67.83	39.1606
67.859	21.981
67.889	38.3643
67.919	26.2216
67.949	12.3419
67.979	27.1233
68.009	8.36859
68.039	7.08892
68.069	9.82326
68.099	18.2436
68.129	12.3639
68.159	17.9842
68.188	9.99156
68.218	27.5109
68.249	9.63122
68.279	12.9796
68.309	22.8129
68.339	10.6062
68.368	11.3265
68.398	20.6359
68.428	24.7672
68.46	7.68153
68.489	21.8219
68.519	20.6142
68.549	15.5345
68.579	14.0548
68.609	10.4892
68.639	15.1955
68.67	17.6158
68.698	7.39457
68.728	21.509
68.758	29.7505
68.789	31.7649
68.818	-1.94789
68.848	17.1665
68.878	12.3809
68.908	28.2953
68.939	-4.0632
68.969	26.4512
68.998	18.3656
69.028	19.58
69.058	26.8943
69.088	19.4636
69.119	24.896
69.149	18.4145
69.179	25.2247
69.209	18.5391
69.239	17.5807
69.268	13.5951
69.298	17.2823
69.329	3.81268
69.358	17.8382
69.388	41.2526
69.419	12.867
69.449	40.3212
69.478	6.89576
69.508	9.483
69.539	23.6974
69.569	27.4389
69.599	14.9262
69.628	15.3405
69.659	13.0549
69.688	12.9965
69.718	9.17585
69.749	17.3981
69.778	17.9125
69.808	12.0539
69.838	21.9483
69.869	9.45564
69.899	13.0412
69.928	16.3734
69.958	19.8717
69.988	16.6403
70.018	8.58906
70.048	25.8963
70.079	2.36034
70.108	21.1707
70.137	34.2851
70.169	14.3995
70.215	2.91389
70.23	15.1554
70.258	-10.6573
70.288	19.0571
70.318	1.92358
70.348	14.813
70.378	-4.92694
70.409	16.6874
70.438	9.25613
70.468	3.31622
70.499	0.430609
70.529	5.87214
70.557	8.98653
70.587	5.60092
70.619	10.7153
70.647	6.45683
70.677	4.77122
70.708	-4.44154
70.738	10.303
70.768	7.68723
70.798	-2.43253
70.829	9.71601
70.859	19.139
70.888	4.54478
70.919	1.75917
70.948	-1.42645
70.977	3.91509
71.008	9.60533
71.042	27.4346
71.068	3.45825
71.098	-5.95451
71.128	14.0327
71.159	-11.8529
71.188	2.38865
71.217	0.275885
71.249	3.91742
71.278	3.55895
71.307	28.419
71.337	-2.96657
71.368	11.1478
71.397	-4.23505
71.428	1.10157
71.459	8.72732
71.487	7.35308
71.517	1.57883
71.547	-11.1063
71.577	-4.86966
71.608	-1.53305
71.638	-11.629
71.668	-0.903255
71.698	9.13336
71.727	-14.2517
71.758	13.374
71.789	5.71062
71.817	1.62552
71.847	10.7281
71.878	-1.31211
71.907	0.913641
71.937	2.5394
71.968	-0.63485
71.997	4.28005
72.028	-15.5833
72.058	-1.65759
72.088	-0.831832
72.118	-13.7061
72.148	3.10882
72.177	-2.76543
72.208	0.371187
72.238	0.432083
72.268	13.3227
72.298	4.93759
72.327	-13.5367
72.357	0.889101
72.388	-1.28514
72.417	6.44061
72.448	12.2555
72.477	-6.69702
72.507	18.4997
72.537	-0.0455127
72.567	9.56938
72.597	19.7951
72.626	6.82089
72.658	13.3358
72.688	-10.8276
72.718	10.609
72.747	-3.57609
72.777	1.36052
72.807	0.736279
72.836	18.812
72.867	11.8161
72.898	9.15268
72.927	16.3784
72.958	2.90419
72.988	-3.37005
73.018	-5.8273
73.046	-6.41854
73.077	-0.903647
73.107	2.33297
73.137	3.96958
73.167	10.4736
73.197	12.6102
73.227	4.43598
73.256	1.86174
73.287	-3.61251
73.318	3.72411
73.346	-0.650138
73.377	-1.13524
73.407	6.62295
73.437	3.22332
73.467	5.88496
73.498	-0.690835
73.528	13.8895
73.557	1.65118
73.587	14.5128
73.618	-0.22553
73.648	7.85484
73.676	-2.80224
73.707	20.9594
73.737	0.321053
73.767	2.20142
73.797	16.8813
73.828	-6.49401
73.857	5.48636
73.887	-3.052
73.917	-16.5091
73.948	10.1339
73.977	9.61422
74.007	3.47587
74.038	0.81879
74.068	10.6992
74.097	16.0608
74.126	11.8224
74.157	7.2841
74.187	-1.93554
74.216	-12.0926
74.247	9.26903
74.277	17.0307
74.307	6.51105
74.337	7.53525
74.368	14.9969
74.397	2.69598
74.427	-4.17981
74.457	1.48183
74.488	-11.1378
74.516	4.74257
74.546	24.0668
74.578	4.4363
74.606	11.2088
74.636	3.27043
74.667	1.85935
74.698	15.5937
74.726	22.3366
74.76	2.81701
74.787	1.07866
74.817	7.45903
74.846	11.5832
74.877	-4.85513
74.906	19.8252
74.937	18.0869
74.967	27.4485
74.998	13.9102
75.026	-10.0095
75.056	15.5147
75.087	-5.8236
75.117	8.73804
75.147	2.61841
75.177	6.36133
75.208	4.7417
75.236	4.50335
75.266	10.2463
75.296	-7.07336
75.327	28.6883
75.356	-5.65066
75.387	12.1553
75.417	-5.34851
75.446	-3.37211
75.477	1.8339
75.507	1.73991
75.536	1.43605
75.567	24.6223
75.597	9.81846
75.625	3.6146
75.656	7.21074
75.687	0.746368
75.717	11.203
75.746	-1.40884
75.776	1.70518
75.806	12.9013
75.836	2.49746
75.87	-8.39653
75.896	-5.11026
75.926	-11.528
75.957	10.6721
75.987	-10.2317
76.017	-2.3257
76.048	-17.8296
76.077	1.66658
76.106	7.55985
76.136	-4.65101
76.166	7.44513
76.197	1.14127
76.227	-4.36259
76.257	0.733553
76.286	1.73956
76.316	3.22583
76.346	-0.568155
76.376	-3.97201
76.406	-18.1759
76.436	7.6104
76.467	-5.68359
76.496	-3.99732
76.527	-0.491311
76.557	-13.405
76.587	-11.099
76.616	-2.01276
76.647	13.8933
76.676	2.97952
76.707	1.86579
76.736	6.1718
76.767	5.26794
76.796	-2.53592
76.827	-10.4398
76.856	-7.33377
76.885	-2.73762
76.916	2.84864
76.946	11.4448
76.976	5.54093
77.006	-3.66293
77.037	-0.266793
77.067	-2.37065
77.096	1.92549
77.126	-5.67837
77.156	4.21777
77.186	16.0038
77.216	2.71992
77.246	-7.40368
77.276	0.102331
77.306	-0.701528
77.336	-9.70539
77.367	-11.7092
77.397	2.29676
77.425	2.97316
77.456	-8.92083
77.486	-10.7148
77.516	14.8715
77.546	7.43172
77.577	-16.6514
77.605	3.22181
77.636	-3.92668
77.667	-14.6186
77.696	0.940621
77.725	-7.07215
77.756	2.25764
77.787	-1.31257
77.817	-1.23934
77.845	2.21217
77.876	-9.83632
77.907	2.21519
77.936	-0.833305
77.965	4.2182
77.996	0.247996
78.026	-4.77878
78.056	-14.5273
78.086	-10.4889
78.116	-7.62425
78.146	9.34898
78.175	1.86677
78.206	1.33028
78.236	-5.41821
78.27	10.8333
78.296	-11.1369
78.327	-2.4854
78.356	1.58782
78.386	-17.5824
78.416	-1.90916
78.446	9.42063
78.475	12.2721
78.505	-2.67635
78.536	1.07516
78.565	4.0701
78.596	-2.52182
78.625	-4.24859
78.655	-9.85608
78.685	-2.34558
78.715	-7.71578
78.747	-0.764274
78.775	-9.69105
78.806	5.76046
78.836	7.80197
78.866	14.6228
78.895	11.1933
78.925	9.34478
78.956	12.1963
78.986	2.66952
79.016	15.7993
79.045	8.95082
79.075	4.30233
79.105	9.85384
79.135	8.42706
79.166	-2.42143
79.195	3.55565
79.225	3.95987
79.255	10.1944
79.285	5.26289
79.316	18.2361
79.346	17.2659
79.374	12.8391
79.405	12.5552
79.435	5.02044
79.465	11.7937
79.496	5.24517
79.525	9.89668
79.556	20.6065
79.584	5.17798
79.615	12.7295
79.646	13.681
79.676	3.25423
79.706	24.1057
79.735	27.9355
79.765	19.5088
79.795	26.0603
79.825	15.1683
79.856	7.91157
79.886	7.01479
79.915	22.8663
79.946	30.7231
79.976	9.8476
80.004	24.7208
80.035	27.0486
80.066	5.80213
80.096	25.4536
80.125	26.6051
80.155	16.1567
80.186	8.12988
80.215	26.2814
80.245	30.0021
80.275	21.1586
80.305	10.3262
80.335	11.8938
80.366	10.5725
80.396	4.92898
80.425	-3.30342
80.456	-5.72474
80.486	9.84286
80.516	5.29937
80.545	-0.51087
80.576	14.4456
80.606	2.70216
80.635	21.3608
80.665	7.75952
80.696	15.916
80.724	10.3136
80.755	-4.47777
80.786	12.2188
80.816	16.2753
80.844	9.24294
80.875	10.1327
80.905	19.3003
80.935	15.3568
80.965	8.22441
80.996	3.20309
81.026	13.1237
81.054	10.6142
81.084	6.2208
81.115	4.2624
81.145	19.1189
81.174	27.5087
81.204	25.0763
81.235	8.73279
81.265	5.20039
81.295	4.66798
81.326	1.63558
81.354	18.0921
81.384	11.1708
81.415	4.54945
81.445	5.50597
81.475	15.7846
81.505	9.45225
81.536	2.00876
81.565	2.96528
81.594	5.05504
81.625	-3.47737
81.654	8.79023
81.684	9.53567
81.715	13.1143
81.746	-1.37498
81.774	5.34954
81.804	9.11714
81.834	15.1847
81.866	-2.23659
81.895	10.7199
81.924	18.2875
81.955	10.2551
81.985	17.9227
82.015	18.9874
82.044	5.769
82.075	3.92551
82.105	4.89311
82.135	4.56071
82.165	5.72831
82.194	13.0959
82.224	6.2635
82.255	0.942179
82.285	10.9098
82.315	2.32029
82.345	4.94497
82.375	15.0126
82.405	-1.01983
82.434	6.14776
82.464	0.80428
82.495	5.77188
82.524	7.63948
82.554	-6.08185
82.584	8.28575
82.614	-8.24665
82.645	3.30986
82.675	-0.511458
82.705	13.3561
82.734	21.7237
82.764	9.78025
82.794	12.1479
82.825	13.9154
82.854	9.79413
82.884	5.06172
82.914	3.02932
82.945	0.307998
82.975	-1.43548
83.005	3.23211
83.034	2.29071
83.064	13.0562
83.094	9.30382
83.123	-1.90858
83.154	-1.7299
83.184	-27.9734
83.214	-5.19471
83.245	-19.4382
83.275	-7.55951
83.305	8.09701
83.334	-1.7354
83.365	-6.05672
83.394	1.61088
83.425	-3.7326
83.454	-4.05393
83.485	-10.9863
83.515	-16.2298
83.544	-1.69375
83.574	8.50625
83.605	8.60625
83.634	-4.79375
83.664	-8.69375
83.695	-16.6938
83.725	-1.29375
83.754	-1.99375
83.784	-10.8938
83.814	-0.293752
83.845	-10.9938
83.874	-6.69375
83.905	-14.3938
83.934	-16.1938
83.964	7.40625
83.995	-2.88775
84.025	6.75725
84.054	1.30625
84.084	-3.19375
84.115	-18.2428
84.145	-6.99375
84.174	-4.59375
84.204	-4.99375
84.235	-1.49375
84.263	0.924248
84.294	-4.39375
84.325	3.70625
84.354	-20.5938
84.384	6.30625
84.414	-2.09375
84.444	-2.97475
84.473	-12.1938
84.504	5.00625
84.534	4.71425
84.564	-21.4938
84.594	-8.39375
84.624	-6.49375
84.655	-15.5938
84.684	-6.29375
84.714	-3.97275
84.745	-8.95175
84.775	0.306248
84.803	-6.69375
84.833	-7.89375
84.865	2.30625
84.894	-4.69375
84.924	-7.49375
84.954	-0.493752
84.983	-12.7938
85.013	-1.99375
85.043	4.30625
85.074	-18.3938
85.103	10.5272
85.134	-15.3938
85.163	10.1062
85.195	-3.29375
85.223	3.58825
85.254	9.30625
85.284	10.4062
85.314	-10.9938
85.344	-5.79375
85.373	-8.29375
85.404	-3.99375
85.434	-9.29375
85.463	9.90625
85.494	-16.9938
85.524	10.5062
85.553	-8.09375
85.583	-0.893752
85.613	-4.09375
85.643	3.50625
85.673	1.20625
85.704	13.1062
85.733	-13.0938
85.764	0.406248
85.794	-11.8938
85.823	-3.09375
85.854	-14.1938
85.885	5.00625
85.914	3.00625
85.944	-6.89375
85.973	-6.19375
86.004	0.406248
86.033	-2.59375
86.064	-13.2938
86.094	-9.99375
86.124	2.20625
86.153	4.40625
86.184	7.00625
86.213	2.10625
86.244	1.00625
86.273	13.3062
86.303	12.6062
86.335	-4.99375
86.363	-16.3938
86.393	-3.59375
86.423	-6.29375
86.453	-10.2938
86.484	17.6062
86.513	5.60625
86.545	5.50625
86.574	4.50625
86.604	26.3062
86.634	12.2062
86.664	22.6332
86.693	14.1303
86.723	21.7474
86.752	15.7607
86.783	33.3702
86.813	30.2835
86.844	17.4006
86.873	17.5139
86.904	19.0304
86.934	20.4367
86.963	13.55
86.993	35.4544
87.024	37.7767
87.054	33.6937
87.083	39.307
87.113	34.5166
87.143	36.8337
87.173	32.3394
87.203	50.7565
87.234	40.9698
87.264	53.4869
87.293	48.6002
87.324	51.7059
87.352	44.1268
87.383	59.5401
87.413	59.9459
87.444	70.6592
87.474	51.2762
87.502	52.0933
87.534	58.0991
87.564	61.6162
87.592	61.5295
87.622	59.3428
87.653	56.8523
87.684	65.9694
87.712	65.9865
87.743	65.8922
87.773	48.5055
87.803	64.8226
87.832	56.8349
87.863	64.4492
87.894	53.7625
87.922	67.0758
87.952	54.3854
87.983	64.6544
88.013	74.9195
88.043	71.6253
88.073	88.6386
88.103	89.0594
88.132	63.969
88.163	66.1823
88.194	78.0918
88.222	72.4089
88.252	85.5672
88.284	56.2317
88.313	83.3348
88.343	73.9621
88.372	76.5754
88.403	77.085
88.433	79.402
88.462	78.0153
88.493	81.2286
88.523	70.142
88.553	75.1553
88.582	80.6686
88.613	67.5819
88.643	81.199
88.673	89.1047
88.703	87.118
88.733	91.2351
88.763	89.5484
88.793	83.3147
88.824	75.5712
88.852	71.6883
88.882	79.9016
88.913	79.3112
88.943	79.4245
88.973	77.4378
89.002	87.9511
89.033	77.7682
89.063	96.5815
89.092	79.9718
89.122	83.8081
89.152	88.4214
89.182	82.6309
89.213	90.748
89.243	80.7613
89.273	95.6784
89.303	74.8879
89.333	92.8012
89.362	88.0145
89.393	84.9278
89.423	98.2374
89.454	80.262
89.483	78.8602
89.513	83.3811
89.543	84.4944
89.573	84.3039
89.602	79.5134
89.635	74.0305
89.661	88.2476
89.693	69.2533
89.723	78.6784
89.752	75.5837
89.781	82.497
89.812	85.4103
89.843	80.4236
89.871	81.9369
89.902	83.4503
89.932	74.8636
89.962	68.6469
89.992	77.8032
90.022	71.2035
90.052	73.4206
90.082	81.3301
90.112	76.4434
90.142	67.7567
90.172	84.191
90.202	61.3833
90.233	74.2966
90.262	75.4137
90.292	83.3742
90.322	68.7403
90.352	79.0798
90.382	65.0631
90.412	68.3765
90.443	78.7738
90.472	92.8068
90.503	82.5201
90.532	55.5259
90.562	82.443
90.592	68.3563
90.622	73.7658
90.653	79.1829
90.683	59.9
90.711	80.7133
90.742	88.5228
90.772	81.8361
90.801	94.1532
90.832	75.2627
90.863	75.676
90.893	74.2931
90.922	68.0064
90.952	75.316
90.983	69.9293
91.012	79.6426
91.042	71.7559
91.073	75.2692
91.103	68.6863
91.132	86.4656
91.162	74.2091
91.192	83.4186
91.222	75.0395
91.252	56.5452
91.283	77.0585
91.313	59.7794
91.342	70.1889
91.371	60.3022
91.403	66.4118
91.431	77.1289
91.461	69.5422
91.493	72.1555
91.522	64.1688
91.552	71.2821
91.581	64.7916
91.612	66.0087
91.642	75.3258
91.672	65.6353
91.702	61.9486
91.732	70.7619
91.761	67.3752
91.792	74.3667
91.823	62.3018
91.852	73.2151
91.882	55.8247
91.912	51.838
91.942	62.9551
91.971	59.9646
92.002	73.3779
92.032	60.6912
92.061	72.3045
92.091	55.3216
92.122	63.4311
92.151	65.8444
92.181	67.8615
92.211	55.3748
92.241	61.0843
92.272	43.7014
92.301	64.1109
92.331	38.928
92.362	51.0413
92.392	49.1546
92.421	70.315
92.452	55.2813
92.481	46.7908
92.512	58.0079
92.542	56.9212
92.572	45.7345
92.602	45.1478
92.632	41.2611
92.661	40.0744
92.692	39.9877
92.722	54.1972
92.752	36.7043
92.782	56.2276
92.812	54.2334
92.842	35.8505
92.872	37.5675
92.901	43.1808
92.932	52.9942
92.962	56.6075
92.99	55.5208
93.021	38.9303
93.052	45.9436
93.082	55.2569
93.112	32.874
93.142	60.5835
93.172	38.5006
93.201	49.4139
93.231	34.9197
93.261	17.4367
93.292	37.6538
93.321	30.5671
93.352	37.4804
93.382	37.49
93.41	40.5033
93.441	14.0166
93.472	27.7587
93.502	43.947
93.532	24.5565
93.561	27.8698
93.591	57.8869
93.621	31.0002
93.652	19.4529
93.682	16.023
93.711	17.6363
93.741	7.04963
93.772	17.2629
93.802	31.18
93.83	13.7933
93.861	16.1029
93.891	7.61994
93.921	23.2295
93.951	13.9428
93.982	16.7561
94.012	2.47317
94.041	17.8865
94.072	7.696
94.101	17.4055
94.131	-5.57739
94.161	22.1359
94.192	14.8492
94.222	6.36631
94.251	6.57961
94.28	13.8891
94.311	6.40245
94.341	4.71198
94.371	13.9291
94.402	8.83859
94.432	-4.99479
94.461	5.00363
94.491	2.10205
94.52	18.597
94.551	17.8884
94.58	8.28681
94.612	12.6462
94.641	9.46964
94.67	6.47456
94.7	15.4665
94.731	18.9614
94.76	20.2493
94.791	8.64773
94.822	24.5426
94.852	15.3376
94.88	5.03248
94.91	15.1574
94.942	9.22232
94.971	21.9137
95.001	6.01566
95.031	11.1106
95.061	4.70199
95.091	-3.50309
95.121	6.67083
95.152	5.38675
95.18	-8.12184
95.21	24.5766
95.241	6.675
95.271	17.8989
95.301	10.6613
95.331	4.55625
95.362	6.15117
95.391	4.84609
95.42	10.841
95.45	6.23592
95.481	9.03084
95.511	16.9223
95.541	25.5207
95.571	13.9741
95.601	15.8105
95.631	14.7054
95.661	-8.09615
95.692	-1.30473
95.721	4.09369
95.75	-0.111395
95.781	17.9835
95.811	3.97844
95.84	-12.9306
95.871	3.96528
95.9	-1.64631
95.93	-1.44189
95.96	18.1675
95.99	13.7444
96.02	2.83586
96.05	3.43428
96.081	5.7327
96.11	15.3276
96.141	15.719
96.171	15.814
96.202	12.9124
96.231	3.80729
96.26	6.00221
96.29	-1.00638
96.321	20.2885
96.351	6.89047
96.38	9.55288
96.41	3.8768
96.44	1.86472
96.471	5.46663
96.501	-11.6892
96.529	1.85145
96.56	-1.53591
96.59	13.5047
96.62	5.3454
96.65	14.2861
96.681	18.2267
96.711	23.5154
96.74	8.83605
96.77	2.82067
96.8	-2.31066
96.83	4.53
96.86	3.69868
96.891	-1.38868
96.921	-6.14803
96.949	2.09263
96.98	14.6333
97.01	6.40197
97.041	-4.2854
97.07	-7.37276
97.1	10.9959
97.13	9.53657
97.16	-11.0228
97.191	6.41789
97.22	12.0305
97.249	6.3992
97.28	-1.48817
97.31	2.08051
97.34	11.3212
97.37	-6.73817
97.4	4.87446
97.43	22.7431
97.459	13.7838
97.49	0.424456
97.52	-1.83489
97.55	3.53379
97.579	-5.82555
97.61	-0.412916
97.64	-8.74424
97.67	2.3684
97.7	-9.52094
97.731	7.54971
97.761	-0.309631
97.79	-9.36897
97.821	-16.3283
97.85	-8.48766
97.88	0.152997
97.91	-5.23437
97.94	0.334311
97.97	-11.297
98	-5.35635
98.03	-6.47174
98.06	2.16892
98.089	9.3376
98.12	-2.22175
98.151	-1.57509
98.181	-8.81241
98.209	-5.37175
98.239	-1.05912
98.27	-8.16544
98.3	6.2222
98.33	-6.13715
98.361	13.3035
98.391	3.97219
98.42	-2.01518
98.451	9.69746
98.48	-11.7619
98.51	-6.9932
98.54	-0.152548
98.571	5.76009
98.6	-3.70686
98.629	15.3493
98.659	5.10547
98.69	9.46164
98.72	-10.7637
98.749	-3.46403
98.78	-5.9884
98.81	9.8863
98.84	-13.8575
98.87	-6.70137
98.901	3.53626
98.93	10.211
98.959	6.03659
98.99	4.7233
99.02	4.37947
99.05	-3.78291
99.079	4.94726
99.11	10.1294
99.139	2.12267
99.17	-3.35824
99.2	-12.3021
99.229	3.77263
99.259	-16.2767
99.289	-9.31504
99.321	8.04113
99.349	3.7973
99.379	-0.465076
99.41	0.209629
99.439	-1.8342
99.47	-2.37804
99.5	5.37813
99.53	8.93429
99.559	1.49
99.59	-5.05337
99.62	-10.1972
99.65	-4.84104
99.68	-0.369874
99.71	-0.728707
99.741	-0.772541
99.77	-5.03491
99.8	1.63979
99.83	9.69596
99.86	15.9521
99.89	4.58975
99.92	-11.3355
99.949	-6.17938
99.98	-3.94175
100.01	-4.78558
100.04	-11.1294
100.069	1.14529
100.1	-2.01708
100.13	17.7871
100.159	12.6952
100.189	-2.84858
100.219	11.9076
100.25	9.98229
100.279	9.73845
100.309	-10.2239
100.339	-10.4492
100.369	-3.91159
100.399	14.5446
100.43	0.0192862
100.46	11.7755
100.489	9.53162
100.52	2.45071
100.549	-7.27459
100.579	0.181579
100.61	-15.2623
100.64	6.69391
100.67	-8.84992
100.698	8.10624
100.729	-8.43759
100.759	9.41858
100.789	-6.14226
100.819	21.9309
100.849	7.06854
100.879	22.3432
100.909	2.70741
100.939	-0.844424
100.969	-4.18826
100.999	5.26791
101.028	7.72408
101.059	4.18024
101.089	7.15495
101.119	-0.907426
101.149	11.8487
101.179	16.5234
101.209	12.5796
101.239	6.3987
101.27	21.1919
101.299	6.82957
101.329	30.3672
101.36	8.82874
101.39	25.7768
101.418	11.3298
101.45	9.97788
101.479	11.826
101.508	3.77403
101.538	4.8221
101.568	17.8052
101.599	16.4182
101.629	19.6663
101.659	4.80944
101.689	5.68845
101.719	7.51545
101.749	16.0537
101.779	2.73172
101.809	14.9498
101.838	-5.9972
101.869	6.15087
101.9	-1.906
101.928	11.947
101.958	20.6951
101.988	11.9431
102.019	0.39122
102.049	20.8344
102.078	14.1824
102.109	12.8354
102.139	12.8835
102.169	4.23157
102.199	11.0796
102.228	-20.0723
102.258	4.77578
102.289	5.12385
102.319	22.367
102.349	13.22
102.379	27.0631
102.409	22.5112
102.439	11.1812
102.469	5.21721
102.498	21.6554
102.529	19.1084
102.558	16.6515
102.588	15.4996
102.619	25.6526
102.65	5.2007
102.678	21.2389
102.709	12.1919
102.738	7.33997
102.768	24.388
102.799	16.641
102.829	23.6891
102.857	14.2372
102.888	22.7853
102.918	21.6333
102.948	14.7814
102.979	13.9245
103.009	38.8726
103.039	7.12561
103.069	1.68468
103.099	11.1119
103.129	-4.23018
103.158	18.113
103.188	3.56102
103.219	24.2091
103.249	9.45717
103.277	23.6052
103.309	11.5484
103.338	13.1014
103.368	17.8544
103.398	-6.79755
103.428	3.15052
103.458	21.3986
103.487	3.84173
103.518	16.1898
103.549	3.2428
103.579	-2.91406
103.609	4.53401
103.639	-13.8179
103.668	12.5351
103.698	25.2832
103.729	8.94029
103.758	23.7793
103.788	4.92737
103.818	10.5754
103.849	0.118571
103.879	13.3666
103.908	15.0357
103.939	2.76278
103.969	10.0109
103.999	8.96386
104.028	5.80699
104.058	-3.11894
104.088	8.00313
104.118	15.3512
104.148	8.59927
104.179	2.25228
104.208	4.30035
104.238	2.64348
104.268	4.59649
104.298	0.672144
104.328	8.97214
104.359	5.77214
104.389	7.07214
104.418	-0.940856
104.449	2.87214
104.479	-5.62786
104.509	-6.42786
104.538	11.3721
104.568	11.3721
104.598	6.07214
104.627	2.17214
104.657	11.2721
104.689	-11.2279
104.719	4.27214
104.747	8.37214
104.778	10.6721
104.809	6.17214
104.837	14.0721
104.867	5.57214
104.899	8.30914
104.929	-0.527856
104.957	-9.42786
104.988	17.4721
105.018	-7.62786
105.047	-9.32786
105.077	0.269144
105.107	9.37214
105.138	6.57914
105.167	7.17214
105.198	1.87214
105.229	-17.1279
105.257	16.7721
105.287	2.97214
105.317	10.1721
105.349	3.27214
105.378	-5.22786
105.408	14.7721
105.439	14.6721
105.467	-7.23386
105.498	-12.2279
105.528	-8.79486
105.557	11.2721
105.587	-8.61802
105.617	2.39695
105.648	1.52301
105.678	-5.42402
105.707	-8.92942
105.738	4.99337
105.769	2.76997
105.797	7.7544
105.83	8.25918
105.858	-6.62421
105.888	9.33821
105.917	0.73282
105.947	8.32742
105.978	0.82203
106.007	6.32681
106.037	-6.87858
106.068	0.716025
106.098	13.2106
106.128	16.4951
106.158	14.4897
106.187	7.54827
106.217	4.26869
106.247	5.98366
106.277	-8.92174
106.308	2.66269
106.338	-6.63253
106.368	-7.4481
106.399	7.1465
106.427	13.2411
106.457	15.4459
106.488	6.93032
106.517	4.42492
106.548	5.22971
106.578	12.8141
106.608	-13.9913
106.637	-1.88648
106.668	-3.28687
106.698	10.8027
106.727	17.4075
106.758	20.7919
106.788	4.88655
106.817	4.68115
106.847	4.47576
106.877	-0.239818
106.906	5.96497
106.937	18.2596
106.967	4.244
106.997	8.8386
107.027	0.233207
107.058	4.94817
107.087	17.2326
107.117	16.4272
107.148	-5.46801
107.178	24.2164
107.208	9.91102
107.236	7.70562
107.267	-8.00995
107.297	1.28465
107.326	-7.91056
107.357	15.384
107.387	-13.4214
107.417	9.07325
107.448	-5.54232
107.478	16.9625
107.507	-3.25311
107.537	-2.75851
107.567	-10.5435
107.597	-7.84894
107.628	-18.8645
107.657	-8.26991
107.688	-11.6753
