# Supplementary material for: Reconstruction of Cell Surface Densities of Ion Pumps, Exchangers, and Channels from mRNA Expression, Conductance Kinetics, Whole-Cell Calcium, and Current-Clamp Voltage Recordings, with an Application to Human Uterine Smooth Muscle Cells
Source: PLoS Comput Biol. 2016 Apr 22;12(4):e1004828. doi: 10.1371/journal.pcbi.1004828 (PMC4841602; doi:10.1371/journal.pcbi.1004828)
Supplement: S2 Data — (XLSX) [file pcbi.1004828.s005.xlsx]

## Sheet: ScTX Raw Data
Raw data for ScTx current at +40 mV																					Normalised for Cell Capacitance
																				Cell Cap (pF)	47.91	95.18	60.94	70.11	68.55	52.8	61.63	50.7	62.14	62.1	59.29	114.8	83.89	78.62	68.09	58.57	64.26	63.56	80.78
Time (ms)	1	2	3	4	5	6	7	8	9	10	11	12	13	14	15	16	17	18	19		n1	n2	n3	n4	n5	n6	n7	n8	n9	n10	n11	n12	n13	n14	n15	n16	n17	n18	n19
0	20.752	0	-10.376	4.88281	3.05176	7.93457	7.93457	-28.6865	0	9.43848	3.66211	-4.88281	0.610352	1.83106	37.8418	-0.610352	-7.32422	-2.44141	-0.610352		0.433145	0	-0.170265	0.069645	0.0445187	0.150276	0.128745	-0.565809	0	0.151988	0.061766	-0.0425332	0.00727562	0.0232899	0.555761	-0.0104209	-0.113978	-0.038411	-0.00755573
0.2	4.88281	1.2207	0	10.9863	4.27246	4.27246	-9.76562	-32.3486	8.54492	-8.26172	-2.44141	6.71387	7.32422	-4.27246	33.5693	-14.0381	-1.2207	-3.05176	12.8174		0.101916	0.0128252	0	0.156701	0.0623262	0.0809178	-0.158456	-0.63804	0.137511	-0.133039	-0.0411774	0.0584832	0.0873074	-0.0543432	0.493014	-0.23968	-0.0189963	-0.0480138	0.15867
0.4	9.76562	4.27246	5.49316	10.9863	5.49316	0.610352	0	-16.4795	-0.610352	8.82813	-6.71387	-6.10352	15.8691	-17.0898	31.1279	-7.93457	-1.83106	8.54492	6.71387		0.203833	0.0448882	0.0901405	0.156701	0.0801337	0.0115597	0	-0.325039	-0.00982221	0.14216	-0.113238	-0.0531665	0.189166	-0.217373	0.457159	-0.135472	-0.0284945	0.134439	0.083113
0.6	-11.5967	-9.15527	6.10352	-6.10352	12.207	6.71387	-9.15527	-32.959	-7.93457	-0.327146	-5.49316	4.88281	-4.27246	-9.15527	32.3486	-10.9863	7.93457	4.88281	-5.49316		-0.242051	-0.096189	0.100156	-0.0870563	0.178075	0.127157	-0.148552	-0.650079	-0.127689	-0.00526805	-0.0926491	0.0425332	-0.0509293	-0.11645	0.475086	-0.187576	0.123476	0.0768221	-0.0680015
0.8	-6.71387	0.610352	-7.32422	7.93457	-1.2207	4.27246	-2.44141	-26.8555	9.15527	5.16602	-0.610352	-3.05176	-6.10352	-9.15527	40.8936	-16.4795	-4.27246	9.76562	-12.8174		-0.140135	0.00641261	-0.120187	0.113173	-0.0178075	0.0809178	-0.0396139	-0.529694	0.147333	0.0831887	-0.0102943	-0.0265833	-0.0727562	-0.11645	0.600581	-0.281364	-0.0664871	0.153644	-0.15867
1	-2.44141	-3.66211	0.610352	0	11.5967	-3.66211	10.9863	-32.959	0.610352	-1.54785	8.54492	-5.49316	4.88281	-9.76562	33.5693	0	-10.376	1.83106	-12.207		-0.0509582	-0.0384756	0.0100156	0	0.169171	-0.0693581	0.178263	-0.650079	0.00982221	-0.0249251	0.144121	-0.0478499	0.0582049	-0.124213	0.493014	0	-0.161469	0.0288083	-0.151115
1.2	9.76562	6.71387	-3.66211	4.27246	89.7217	-3.05176	18.3105	-38.4521	-3.05176	-8.87207	16.4795	-10.376	0.610352	-14.0381	28.0762	0.610352	-4.88281	9.76562	0.610352		0.203833	0.0705386	-0.0600937	0.0609394	1.30885	-0.0577984	0.297104	-0.758425	-0.049111	-0.142867	0.277947	-0.0903831	0.00727562	-0.178556	0.412339	0.0104209	-0.0759853	0.153644	0.00755573
1.4	-2.44141	1.2207	-5.49316	7.93457	-3.66211	2.44141	0.610352	-23.1934	3.66211	-0.327146	-10.9863	-1.2207	-3.66211	0	15.2588	-3.66211	-12.207	4.27246	8.54492		-0.0509582	0.0128252	-0.0901405	0.113173	-0.0534225	0.0462388	0.00990349	-0.457463	0.0589332	-0.00526805	-0.185298	-0.0106333	-0.0436537	0	0.224097	-0.0625253	-0.189963	0.0672193	0.10578
1.6	5.49316	-9.76562	-0.610352	-1.83106	5.49316	0.610352	-9.15527	-37.8418	-11.5967	3.33496	-17.0898	-11.5967	-1.83106	3.05176	22.583	-15.2588	-13.4277	0.610352	3.05176		0.114656	-0.102602	-0.0100156	-0.0261169	0.0801337	0.0115597	-0.148552	-0.746387	-0.186622	0.0537031	-0.288242	-0.101016	-0.0218269	0.0388166	0.331664	-0.260522	-0.208959	0.00960277	0.0377786
1.8	12.207	0.610352	-1.83106	4.27246	3.66211	-14.6484	0.610352	-27.4658	-6.71387	-12.5342	-0.610352	-12.8174	-0.610352	4.88281	32.3486	-25.0244	-12.8174	-10.376	-10.376		0.254791	0.00641261	-0.0300468	0.0609394	0.0534225	-0.277433	0.00990349	-0.541732	-0.108044	-0.201839	-0.0102943	-0.11165	-0.00727562	0.0621065	0.475086	-0.427257	-0.199461	-0.163247	-0.128447
2	2.44141	7.93457	-1.2207	23.1934	2.44141	-4.27246	4.88281	-15.8691	4.27246	13.1006	-3.66211	-11.5967	0	-9.15527	30.5176	-6.71387	-14.6484	3.05176	-12.207		0.0509582	0.0833638	-0.0200312	0.330814	0.035615	-0.0809178	0.0792279	-0.313001	0.0687554	0.21096	-0.061766	-0.101016	0	-0.11645	0.448195	-0.11463	-0.227956	0.0480138	-0.151115
2.2	4.27246	-3.66211	0.610352	1.83106	12.207	-1.2207	3.66211	-24.4141	-11.5967	13.1006	1.2207	4.27246	6.71387	-5.49316	37.2314	-14.6484	-10.9863	10.9863	4.88281		0.0891768	-0.0384756	0.0100156	0.0261169	0.178075	-0.0231194	0.0594209	-0.48154	-0.186622	0.21096	0.0205887	0.0372166	0.0800318	-0.0698698	0.546798	-0.250101	-0.170967	0.17285	0.0604458
2.4	1.2207	-9.15527	-15.2588	-6.10352	-12.8174	6.10352	-1.2207	-21.9727	-16.4795	1.50391	-10.9863	-4.27246	-0.610352	-16.4795	45.166	-9.15527	3.66211	-1.2207	5.49316		0.0254791	-0.096189	-0.25039	-0.0870563	-0.186979	0.115597	-0.019807	-0.433386	-0.265199	0.0242175	-0.185298	-0.0372166	-0.00727562	-0.209609	0.663328	-0.156313	0.0569889	-0.0192055	0.0680015
2.6	15.2588	-2.44141	0	12.8174	7.93457	-7.93457	10.9863	-12.207	6.10352	-7.65137	-7.32422	-15.8691	-10.9863	-5.49316	47.6074	-5.49316	-8.54492	-6.10352	-1.2207		0.318489	-0.0256504	0	0.182818	0.115749	-0.150276	0.178263	-0.24077	0.098222	-0.12321	-0.123532	-0.138233	-0.130961	-0.0698698	0.699184	-0.093788	-0.132974	-0.0960276	-0.0151115
2.8	12.207	-3.66211	-4.88281	-6.71387	14.0381	-0.610352	-7.93457	-38.4521	-9.76562	16.1523	-15.8691	18.3105	0.610352	0	43.9453	-6.10352	-2.44141	31.1279	8.54492		0.254791	-0.0384756	-0.0801249	-0.0957619	0.204786	-0.0115597	-0.128745	-0.758425	-0.157155	0.260102	-0.267653	0.1595	0.00727562	0	0.6454	-0.104209	-0.0379926	0.489741	0.10578
3	7.93457	-3.05176	-6.71387	8.54492	18.3105	-0.610352	1.2207	-29.9072	-0.610352	-7.65137	-1.2207	-12.8174	-4.27246	-13.4277	37.8418	-7.32422	6.10352	4.88281	9.76562		0.165614	-0.032063	-0.110172	0.121879	0.267112	-0.0115597	0.019807	-0.589886	-0.00982221	-0.12321	-0.0205887	-0.11165	-0.0509293	-0.170793	0.555761	-0.125051	0.0949816	0.0768221	0.120892
3.2	-2.44141	5.49316	-1.2207	11.5967	9.15527	4.88281	14.6484	-34.79	-2.44141	21.0352	-46.9971	2.44141	0	-15.8691	20.752	-23.8037	0	1.83106	-3.05176		-0.0509582	0.0577134	-0.0200312	0.165407	0.133556	0.0924775	0.237684	-0.686194	-0.0392888	0.33873	-0.792664	0.0212666	0	-0.201846	0.304772	-0.406415	0	0.0288083	-0.0377786
3.4	-10.9863	1.83106	-3.05176	2.44141	-3.05176	-3.66211	-7.32422	-15.8691	-0.610352	2.11426	-19.5312	-0.610352	0.610352	-11.5967	33.5693	-3.05176	3.66211	6.71387	-6.71387		-0.229312	0.0192378	-0.0500781	0.0348225	-0.0445187	-0.0693581	-0.118842	-0.313001	-0.00982221	0.0340461	-0.329419	-0.00531666	0.00727562	-0.147503	0.493014	-0.0521045	0.0569889	0.10563	-0.083113
3.6	-9.15527	-12.8174	-8.54492	6.10352	10.9863	-2.44141	1.2207	-21.9727	2.44141	-3.3789	-10.376	-2.44141	7.32422	-106.201	37.2314	-23.8037	-9.15527	0	0		-0.191093	-0.134665	-0.140219	0.0870563	0.160267	-0.0462388	0.019807	-0.433386	0.0392888	-0.0544107	-0.175004	-0.0212666	0.0873074	-1.35082	0.546798	-0.406415	-0.142472	0	0
3.8	5.49316	-7.93457	-6.10352	14.6484	-1.2207	1.2207	15.8691	-31.1279	5.49316	-7.04101	-12.207	-10.376	-2.44141	-11.5967	29.9072	3.05176	-25.0244	2.44141	3.05176		0.114656	-0.0833638	-0.100156	0.208935	-0.0178075	0.0231194	0.257491	-0.613963	0.0883998	-0.113382	-0.205887	-0.0903831	-0.0291025	-0.147503	0.439231	0.0521045	-0.389424	0.038411	0.0377786
4	18.3105	4.27246	-1.83106	9.76562	-6.71387	5.49316	-0.610352	-37.8418	-4.88281	-6.43066	11.5967	-7.93457	2.44141	-7.93457	30.5176	-12.207	-1.83106	14.0381	7.93457		0.382186	0.0448882	-0.0300468	0.13929	-0.0979412	0.104037	-0.00990349	-0.746387	-0.0785776	-0.103553	0.195593	-0.0691165	0.0291025	-0.100923	0.448195	-0.208418	-0.0284945	0.220864	0.0982244
4.2	-1.83106	9.15527	-10.9863	3.05176	6.10352	6.10352	-7.93457	-36.0107	-17.0898	5.77637	-13.4277	8.54492	-2.44141	-3.05176	47.6074	6.10352	-17.0898	-3.05176	6.10352		-0.0382186	0.096189	-0.180281	0.0435281	0.0890374	0.115597	-0.128745	-0.710271	-0.275022	0.0930172	-0.226476	0.0744331	-0.0291025	-0.0388166	0.699184	0.104209	-0.265948	-0.0480138	0.0755573
4.4	-6.71387	1.83106	-10.376	-1.2207	2.44141	-0.610352	4.27246	-22.583	-3.05176	-2.1582	-7.32422	8.54492	-4.88281	6.71387	30.5176	-10.9863	-3.05176	7.32422	4.27246		-0.140135	0.0192378	-0.170265	-0.0174113	0.035615	-0.0115597	0.0693244	-0.445424	-0.049111	-0.0347536	-0.123532	0.0744331	-0.0582049	0.0853964	0.448195	-0.187576	-0.0474908	0.115233	0.0528901
4.6	3.05176	-7.93457	-3.66211	12.207	10.376	-3.05176	6.10352	-26.8555	1.2207	-2.1582	-4.88281	-4.27246	-7.93457	-9.76562	23.8037	-14.0381	-34.79	9.76562	0		0.0636977	-0.0833638	-0.0600937	0.174113	0.151364	-0.0577984	0.0990348	-0.529694	0.0196444	-0.0347536	-0.0823547	-0.0372166	-0.094583	-0.124213	0.349592	-0.23968	-0.541395	0.153644	0
4.8	17.7002	-6.71387	-4.27246	1.83106	9.76562	4.88281	-8.54492	-21.3623	2.44141	6.99707	-14.0381	-3.66211	-1.2207	1.83106	37.8418	-6.71387	-17.7002	6.10352	7.32422		0.369447	-0.0705386	-0.0701093	0.0261169	0.14246	0.0924775	-0.138649	-0.421347	0.0392888	0.112674	-0.23677	-0.0318999	-0.0145512	0.0232899	0.555761	-0.11463	-0.275447	0.0960276	0.0906687
5	2.44141	2.44141	-14.6484	1.2207	17.0898	2.44141	1.2207	-32.959	-4.88281	-11.9238	-12.207	-8.54492	-0.610352	0.610352	50.6592	-12.8174	-0.610352	2.44141	-11.5967		0.0509582	0.0256504	-0.240375	0.0174113	0.249305	0.0462388	0.019807	-0.650079	-0.0785776	-0.19201	-0.205887	-0.0744331	-0.00727562	0.00776332	0.744003	-0.218839	-0.00949816	0.038411	-0.143559
5.2	-8.54492	14.0381	-4.27246	6.71387	5.49316	1.2207	7.93457	-27.4658	6.10352	16.7627	-4.27246	-6.71387	4.27246	-26.8555	31.7383	-28.0762	-9.15527	2.44141	6.71387		-0.178354	0.14749	-0.0701093	0.0957619	0.0801337	0.0231194	0.128745	-0.541732	0.098222	0.269931	-0.0720604	-0.0584832	0.0509293	-0.341586	0.466122	-0.479361	-0.142472	0.038411	0.083113
5.4	20.1416	0.610352	-10.9863	3.66211	-7.93457	-0.610352	2.44141	-26.2451	-11.5967	-12.5342	-11.5967	-4.88281	-6.10352	-12.8174	25.6348	-13.4277	-4.88281	7.93457	11.5967		0.420405	0.00641261	-0.180281	0.0522338	-0.115749	-0.0115597	0.0396139	-0.517655	-0.186622	-0.201839	-0.195593	-0.0425332	-0.0727562	-0.16303	0.376484	-0.22926	-0.0759853	0.124836	0.143559
5.6	-4.27246	-4.27246	-4.88281	7.32422	7.32422	-4.88281	-5.49316	-23.1934	-18.3105	-21.6895	3.05176	3.05176	-9.15527	3.66211	38.4521	-9.76562	-6.71387	0.610352	4.88281		-0.0891768	-0.0448882	-0.0801249	0.104468	0.106845	-0.0924775	-0.0891313	-0.457463	-0.294666	-0.349267	0.0514717	0.0265833	-0.109134	0.0465799	0.564725	-0.166734	-0.10448	0.00960277	0.0604458
5.8	3.05176	-4.88281	0	1.83106	0	3.66211	-0.610352	-16.4795	-5.49316	0.893557	1.2207	-9.15527	-8.54492	1.2207	38.4521	-14.6484	-2.44141	6.71387	10.9863		0.0636977	-0.0513008	0	0.0261169	0	0.0693581	-0.00990349	-0.325039	-0.0883998	0.014389	0.0205887	-0.0797498	-0.101859	0.0155266	0.564725	-0.250101	-0.0379926	0.10563	0.136003
6	15.8691	-8.54492	-4.88281	7.32422	4.88281	-7.32422	10.376	-30.5176	1.2207	6.38672	-10.376	-2.44141	-3.66211	-1.2207	28.6865	-18.9209	-9.76562	-4.88281	7.93457		0.331228	-0.0897764	-0.0801249	0.104468	0.0712299	-0.138716	0.168359	-0.601925	0.0196444	0.102846	-0.175004	-0.0212666	-0.0436537	-0.0155266	0.421303	-0.323048	-0.151971	-0.0768221	0.0982244
6.2	3.05176	10.376	-5.49316	-0.610352	13.4277	-1.83106	6.10352	-39.6729	4.27246	-4.59961	9.15527	-14.0381	-18.3105	12.8174	45.166	-4.27246	6.71387	-1.83106	2.44141		0.0636977	0.109014	-0.0901405	-0.00870563	0.195882	-0.0346791	0.0990348	-0.782502	0.0687554	-0.0740677	0.154415	-0.122283	-0.218269	0.16303	0.663328	-0.0729462	0.10448	-0.0288083	0.0302229
6.4	8.54492	-0.610352	-6.10352	9.15527	3.05176	-4.27246	-0.610352	-29.9072	7.32422	6.38672	-3.05176	7.93457	-10.376	2.44141	34.1797	-3.66211	-7.32422	-4.27246	5.49316		0.178354	-0.00641261	-0.100156	0.130584	0.0445187	-0.0809178	-0.00990349	-0.589886	0.117866	0.102846	-0.0514717	0.0691165	-0.123686	0.0310532	0.501978	-0.0625253	-0.113978	-0.0672193	0.0680015
6.6	6.71387	-0.610352	8.54492	9.15527	10.376	-4.27246	-2.44141	-26.2451	-0.610352	6.38672	-14.6484	-12.207	-6.71387	-9.76562	46.9971	-16.4795	-14.0381	3.05176	0		0.140135	-0.00641261	0.140219	0.130584	0.151364	-0.0809178	-0.0396139	-0.517655	-0.00982221	0.102846	-0.247064	-0.106333	-0.0800318	-0.124213	0.69022	-0.281364	-0.218458	0.0480138	0
6.8	-10.376	2.44141	-5.49316	0.610352	-8.54492	1.83106	-4.27246	-33.5693	9.15527	-2.1582	-17.7002	-17.0898	-11.5967	-6.10352	27.4658	-12.8174	-0.610352	6.10352	7.93457		-0.216572	0.0256504	-0.0901405	0.00870563	-0.124652	0.0346791	-0.0693244	-0.662117	0.147333	-0.0347536	-0.298536	-0.148866	-0.138237	-0.0776331	0.403375	-0.218839	-0.00949816	0.0960276	0.0982244
7	-3.66211	0	-16.4795	18.3105	8.54492	1.2207	3.05176	-20.752	-4.27246	10.0488	7.32422	-1.2207	-1.83106	-6.10352	21.9727	-7.93457	-1.83106	4.88281	0		-0.0764373	0	-0.270422	0.261169	0.124652	0.0231194	0.0495174	-0.409309	-0.0687554	0.161817	0.123532	-0.0106333	-0.0218269	-0.0776331	0.3227	-0.135472	-0.0284945	0.0768221	0
7.2	9.76562	6.71387	-8.54492	7.32422	14.0381	3.66211	6.10352	-33.5693	5.49316	-7.65137	-0.610352	4.88281	-3.66211	-11.5967	28.0762	-8.54492	-8.54492	3.66211	11.5967		0.203833	0.0705386	-0.140219	0.104468	0.204786	0.0693581	0.0990348	-0.662117	0.0883998	-0.12321	-0.0102943	0.0425332	-0.0436537	-0.147503	0.412339	-0.145892	-0.132974	0.0576166	0.143559
7.4	15.8691	-7.32422	-9.76562	1.2207	10.9863	14.6484	4.88281	-40.2832	-15.2588	-5.82031	-4.88281	-3.05176	1.83106	0.610352	36.0107	1.2207	-5.49316	12.8174	-1.2207		0.331228	-0.0769512	-0.16025	0.0174113	0.160267	0.277433	0.0792279	-0.79454	-0.245555	-0.0937248	-0.0823547	-0.0265833	0.0218269	0.00776332	0.52887	0.0208418	-0.0854834	0.201658	-0.0151115
7.6	-4.88281	4.27246	-4.27246	1.2207	7.32422	-4.88281	6.10352	-22.583	-3.66211	13.7109	7.32422	-1.2207	4.88281	-14.6484	40.8936	-4.88281	-1.83106	0.610352	0.610352		-0.101916	0.0448882	-0.0701093	0.0174113	0.106845	-0.0924775	0.0990348	-0.445424	-0.0589332	0.220788	0.123532	-0.0106333	0.0582049	-0.186319	0.600581	-0.0833671	-0.0284945	0.00960277	0.00755573
7.8	1.83106	-0.610352	3.05176	0.610352	4.27246	-3.66211	5.49316	-43.335	12.8174	28.9697	-8.54492	-15.2588	9.76562	9.15527	34.79	-11.5967	-11.5967	-8.54492	6.10352		0.0382186	-0.00641261	0.0500781	0.00870563	0.0623262	-0.0693581	0.0891313	-0.854733	0.206266	0.466501	-0.144121	-0.132916	0.11641	0.11645	0.510942	-0.197997	-0.180465	-0.134439	0.0755573
8	0	0.610352	7.93457	-3.66211	7.32422	-3.66211	12.207	-33.5693	20.752	-3.3789	-8.54492	-1.2207	-14.6484	7.93457	47.6074	3.66211	-6.10352	1.2207	-0.610352		0	0.00641261	0.130203	-0.0522338	0.106845	-0.0693581	0.19807	-0.662117	0.333955	-0.0544107	-0.144121	-0.0106333	-0.174615	0.100923	0.699184	0.0625253	-0.0949816	0.0192055	-0.00755573
8.2	-10.9863	10.9863	-10.9863	-0.610352	3.05176	-10.376	5.49316	-14.6484	0	5.77637	6.71387	-5.49316	-6.10352	-1.2207	36.6211	-3.66211	-3.05176	-1.83106	7.32422		-0.229312	0.115427	-0.180281	-0.00870563	0.0445187	-0.196515	0.0891313	-0.288924	0	0.0930172	0.113238	-0.0478499	-0.0727562	-0.0155266	0.537834	-0.0625253	-0.0474908	-0.0288083	0.0906687
8.4	4.88281	-3.05176	-1.83106	10.9863	-4.88281	-1.2207	4.27246	-36.0107	-4.88281	-0.327147	-9.76562	-10.376	-1.2207	-18.9209	47.6074	-11.5967	-15.2588	4.88281	-6.71387		0.101916	-0.032063	-0.0300468	0.156701	-0.0712299	-0.0231194	0.0693244	-0.710271	-0.0785776	-0.00526807	-0.164709	-0.0903831	-0.0145512	-0.240663	0.699184	-0.197997	-0.237454	0.0768221	-0.083113
8.6	0.610352	-1.83106	-1.83106	6.10352	0	-0.610352	0.610352	-40.2832	1.2207	5.16602	-2.44141	-10.9863	12.8174	-6.10352	45.7764	-1.83106	-15.2588	1.2207	13.4277		0.0127396	-0.0192378	-0.0300468	0.0870563	0	-0.0115597	0.00990349	-0.79454	0.0196444	0.0831887	-0.0411774	-0.0956997	0.152788	-0.0776331	0.672292	-0.0312627	-0.237454	0.0192055	0.166226
8.8	-2.44141	11.5967	-9.76562	7.93457	4.27246	-1.2207	4.27246	-37.8418	-2.44141	-2.76855	-1.2207	-6.10352	0	1.83106	39.0625	-14.6484	-10.376	0	8.54492		-0.0509582	0.121839	-0.16025	0.113173	0.0623262	-0.0231194	0.0693244	-0.746387	-0.0392888	-0.0445822	-0.0205887	-0.0531665	0	0.0232899	0.573689	-0.250101	-0.161469	0	0.10578
9	3.05176	-6.71387	-6.71387	0.610352	12.207	-0.610352	7.93457	-23.1934	-12.8174	16.7627	-4.27246	-7.32422	0.610352	5.49316	43.9453	-17.7002	-10.9863	12.207	4.88281		0.0636977	-0.0705386	-0.110172	0.00870563	0.178075	-0.0115597	0.128745	-0.457463	-0.206266	0.269931	-0.0720604	-0.0637998	0.00727562	0.0698698	0.6454	-0.302206	-0.170967	0.192055	0.0604458
9.2	-7.93457	-6.10352	-12.8174	11.5967	-8.54492	2.44141	4.88281	-26.2451	-7.93457	93.8053	-4.88281	-7.32422	-7.93457	12.8174	25.0244	-21.9727	1.2207	14.6484	3.66211		-0.165614	-0.064126	-0.210328	0.165407	-0.124652	0.0462388	0.0792279	-0.517655	-0.127689	1.51055	-0.0823547	-0.0637998	-0.094583	0.16303	0.36752	-0.375152	0.0189963	0.230466	0.0453344
9.4	-2036.13	2823.49	4276.12	2755.74	1535.03	-383.911	46.3867	172.729	4596.56	-3047.06	-2149.05	4280.4	-84.2285	3519.29	19184.6	4024.05	997.314	2263.79	12330.3		-42.4991	29.6647	70.1694	39.3059	22.3929	-7.27104	0.752665	3.40689	73.971	-49.067	-36.2464	37.2857	-1.00404	44.7633	281.753	68.7049	15.52	35.6166	152.641
9.6	339.355	1994.63	2564.7	1470.34	216.064	919.8	453.491	667.114	-872.192	5559.5	350.342	1848.75	125.732	16290.9	21055.9	988.77	917.969	717.163	4602.66		7.08319	20.9564	42.0856	20.9719	3.15192	17.4205	7.35829	13.1581	-14.0359	89.525	5.90895	16.1041	1.49878	207.211	309.236	16.8818	14.2852	11.2832	56.9777
9.8	1155.4	768.433	327.759	-360.107	-792.236	1931.15	357.666	506.592	-2047.12	2336.85	1146.24	171.509	82.3975	16941.5	-12069.7	-549.316	435.181	-356.445	-4586.18		24.116	8.07347	5.37839	-5.13632	-11.5571	36.5749	5.80344	9.99195	-32.9437	37.6304	19.3328	1.49398	0.982208	215.486	-177.261	-9.3788	6.77219	-5.60801	-56.7737
10	704.346	202.637	-596.924	-906.982	-645.752	1716.31	125.122	104.98	-1293.33	-1065.25	642.7	-605.469	-23.8037	-9100.95	-19309.7	-797.729	87.2803	-722.046	-5595.7		14.7014	2.12898	-9.79527	-12.9366	-9.42016	32.5058	2.03021	2.07062	-20.8132	-17.1538	10.8399	-5.27412	-0.283749	-115.759	-283.591	-13.6201	1.35824	-11.3601	-69.2709
10.2	63.4766	-25.6348	-889.282	-823.364	-309.448	867.92	-6.10352	-134.888	-456.543	-708.807	136.719	-866.089	-64.6973	-15177.6	-16246.3	-576.172	-97.6562	-740.356	-3980.1		1.32491	-0.269329	-14.5928	-11.7439	-4.5142	16.4379	-0.0990348	-2.66051	-7.34701	-11.414	2.30593	-7.54433	-0.771215	-193.05	-238.601	-9.83732	-1.51971	-11.6482	-49.2709
10.4	-255.127	-130.615	-926.514	-603.027	-109.863	172.119	-59.8145	-148.315	-129.395	207.941	16.4795	-941.772	-112.305	-17323	4249.27	-324.097	-191.04	-601.196	-2299.8		-5.32513	-1.3723	-15.2037	-8.60116	-1.60267	3.25983	-0.970541	-2.92535	-2.08231	3.34849	0.277947	-8.20359	-1.33871	-220.338	62.4066	-5.53349	-2.97292	-9.45872	-28.47
10.6	-240.479	-187.988	-867.92	-431.519	-42.7246	-104.37	-100.708	-53.1006	-103.76	306.818	37.2314	-915.527	-100.708	-5678.71	11674.8	-180.054	-227.661	-441.895	-1242.07		-5.01938	-1.97508	-14.2422	-6.15488	-0.623262	-1.97671	-1.63407	-1.04735	-1.66977	4.94071	0.627955	-7.97498	-1.20048	-72.2299	171.461	-3.07416	-3.54281	-6.9524	-15.3759
10.8	-100.098	-220.337	-797.119	-332.642	-17.7002	-83.0078	-108.032	-1.2207	-151.978	124.323	50.6592	-877.075	-116.577	4016.72	5217.9	-93.9941	-238.647	-281.372	-658.569		-2.08929	-2.31495	-13.0804	-4.74457	-0.258209	-1.57212	-1.75292	-0.024077	-2.44573	2.00198	0.85443	-7.64003	-1.38964	51.0904	76.6323	-1.60482	-3.71378	-4.42687	-8.15263
11	-9.76562	-244.141	-700.684	-271.606	-10.9863	11.5967	-103.76	31.7383	-167.847	39.484	56.1523	-818.481	-112.915	6605.22	-1713.87	-39.6729	-222.778	-170.288	-375.366		-0.203833	-2.56504	-11.4979	-3.874	-0.160267	0.219634	-1.68359	0.626002	-2.70111	0.635814	0.94708	-7.12963	-1.34599	84.0146	-25.1706	-0.677358	-3.46683	-2.67917	-4.64677
11.2	19.5312	-237.427	-609.741	-258.789	-9.15527	70.8008	-89.1113	34.79	-134.277	57.7946	27.4658	-738.525	-96.4355	4595.34	-3058.47	-1.83106	-172.119	-84.8389	-206.299		0.407665	-2.4945	-10.0056	-3.69119	-0.133556	1.34092	-1.44591	0.686194	-2.16088	0.93067	0.463245	-6.43315	-1.14955	58.45	-44.9181	-0.0312627	-2.67848	-1.33478	-2.55384
11.4	29.2969	-228.882	-509.644	-229.492	-7.32422	81.1768	-62.2559	54.3213	-98.2666	62.6774	-9.15527	-665.894	-98.2666	2081.3	-2183.23	21.9727	-146.484	-26.2451	-90.332		0.611498	-2.40473	-8.36304	-3.27332	-0.106845	1.53744	-1.01016	1.07143	-1.58137	1.0093	-0.154415	-5.80047	-1.17137	26.4729	-32.0638	0.375152	-2.27956	-0.412919	-1.11825
11.6	26.2451	-225.83	-435.181	-205.688	7.93457	43.335	-32.3486	73.8525	-56.7627	82.2086	-13.4277	-598.755	-74.4629	845.947	-992.432	48.8281	-83.6182	29.2969	14.6484		0.5478	-2.37266	-7.14113	-2.9338	0.115749	0.820738	-0.524885	1.45666	-0.913465	1.32381	-0.226476	-5.21563	-0.887625	10.7599	-14.5753	0.833671	-1.30125	0.460933	0.181337
11.8	46.3867	-211.792	-364.99	-162.964	32.3486	17.0898	-17.7002	81.1768	-4.27246	33.9909	8.54492	-543.213	-61.6455	347.9	-258.789	83.0078	-47.6074	74.4629	95.2148		0.968205	-2.22517	-5.98934	-2.3244	0.471898	0.323671	-0.287201	1.60112	-0.0687554	0.547357	0.144121	-4.73182	-0.734837	4.42509	-3.80069	1.41724	-0.740856	1.17154	1.17869
12	36.6211	-194.702	-297.852	-140.381	46.3867	28.6865	1.2207	102.539	15.8691	35.2116	6.71387	-460.815	-37.2314	184.326	46.3867	123.901	-18.9209	98.877	177.612		0.764373	-2.04562	-4.88762	-2.00229	0.676684	0.543305	0.019807	2.02247	0.255377	0.567014	0.113238	-4.01407	-0.443813	2.34452	0.681256	2.11544	-0.294443	1.55565	2.19872
12.2	40.2832	-183.105	-233.765	-120.239	60.4248	25.6348	7.93457	104.98	42.1143	31.5495	-8.54492	-415.039	-31.7383	172.119	-379.028	147.705	22.583	140.991	231.323		0.84081	-1.92378	-3.83598	-1.71501	0.881471	0.485507	0.128745	2.07062	0.677732	0.508043	-0.144121	-3.61532	-0.378332	2.18925	-5.56658	2.52186	0.351432	2.21824	2.86362
12.4	67.749	-165.405	-186.157	-69.5801	70.1904	28.0762	26.2451	104.98	74.4629	32.7702	10.9863	-354.614	-7.93457	189.819	-258.789	187.988	72.6318	177.002	279.541		1.41409	-1.73782	-3.05476	-0.992442	1.02393	0.531746	0.42585	2.07062	1.19831	0.5277	0.185298	-3.08897	-0.094583	2.41439	-3.80069	3.20963	1.13028	2.7848	3.46052
12.6	84.8389	-136.719	-122.07	-53.1006	87.8906	48.2178	46.3867	117.188	86.6699	40.7047	37.8418	-295.41	12.207	254.517	-144.653	205.078	106.201	211.792	322.876		1.7708	-1.43642	-2.00312	-0.75739	1.28214	0.913215	0.752665	2.31139	1.39475	0.655471	0.638249	-2.57326	0.145512	3.2373	-2.12444	3.50142	1.65268	3.33216	3.99698
12.8	106.201	-102.539	-89.1113	-31.1279	103.149	53.7109	62.2559	142.822	104.98	37.653	41.5039	-239.258	31.1279	305.176	-54.9316	234.375	142.822	219.116	377.197		2.21668	-1.07732	-1.46228	-0.443987	1.50473	1.01725	1.01016	2.81701	1.68942	0.606328	0.700015	-2.08413	0.371057	3.88166	-0.80675	4.00162	2.22257	3.44739	4.66944
13	118.408	-86.6699	-37.8418	-23.8037	99.4873	70.8008	71.4111	130.615	139.771	19.3424	42.7246	-169.678	51.2695	336.914	-3.66211	271.606	182.495	230.103	421.753		2.47147	-0.91059	-0.620968	-0.339519	1.45131	1.34092	1.15871	2.57624	2.24928	0.311472	0.720604	-1.47803	0.611152	4.28535	-0.0537834	4.6373	2.83995	3.62024	5.22101
13.2	115.967	-64.6973	6.10352	-9.76562	114.746	101.318	95.8252	177.002	162.354	45.5876	76.2939	-135.498	124.512	382.08	50.0488	293.579	208.74	258.789	453.491		2.42051	-0.679736	0.100156	-0.13929	1.6739	1.91891	1.55485	3.49116	2.61271	0.734099	1.28679	-1.1803	1.48423	4.85983	0.735039	5.01245	3.24837	4.07157	5.6139
13.4	111.084	-42.7246	26.2451	3.05176	132.446	118.408	108.032	186.157	164.795	37.0426	91.5527	-76.9043	93.9941	430.298	99.4873	308.228	242.31	276.489	480.957		2.3186	-0.448882	0.430671	0.0435281	1.93211	2.24258	1.75292	3.67174	2.65199	0.5965	1.54415	-0.669898	1.12045	5.47313	1.46111	5.26255	3.77077	4.35005	5.95391
13.6	123.901	-14.6484	70.8008	36.6211	142.822	136.108	119.019	192.261	196.533	68.7809	96.4355	-51.2695	118.408	458.374	152.588	334.473	261.841	291.138	520.02		2.58613	-0.153902	1.16181	0.522338	2.08348	2.57781	1.93118	3.79213	3.16275	1.10758	1.62651	-0.446599	1.41147	5.83025	2.24097	5.71065	4.07471	4.58052	6.43748
13.8	149.536	3.66211	93.3838	52.4902	150.757	144.653	131.836	198.364	227.051	62.6774	100.098	-11.5967	123.291	493.164	167.236	351.562	302.124	313.11	531.616		3.12119	0.0384756	1.53239	0.748684	2.19922	2.73965	2.13915	3.91251	3.65386	1.0093	1.68827	-0.101016	1.46967	6.27276	2.45611	6.00243	4.70159	4.92622	6.58104
14	150.757	29.2969	130.005	64.0869	169.678	159.912	150.146	211.792	255.127	76.1051	120.85	37.2314	150.757	504.761	205.688	357.666	321.655	331.421	568.237		3.14667	0.307805	2.13333	0.914091	2.47524	3.02864	2.43626	4.17736	4.10568	1.22553	2.03828	0.324316	1.79708	6.42026	3.02083	6.10664	5.00553	5.2143	7.03438
14.2	180.664	57.373	147.095	87.8906	170.898	181.274	169.067	241.089	278.931	69.3913	107.422	60.4248	153.809	526.123	229.492	395.508	319.214	361.328	606.689		3.77091	0.602785	2.41376	1.25361	2.49305	3.43323	2.74326	4.7552	4.48875	1.11741	1.8118	0.526348	1.83346	6.69197	3.37042	6.75274	4.96754	5.68484	7.51039
14.4	159.302	81.1768	173.95	94.6045	203.247	195.312	177.612	241.089	294.189	69.3913	128.784	96.4355	174.561	540.161	233.154	405.884	351.562	380.859	626.831		3.32502	0.852876	2.85445	1.34937	2.96495	3.6991	2.88191	4.7552	4.7343	1.11741	2.17211	0.840031	2.08083	6.87053	3.42421	6.92989	5.47094	5.99212	7.75973
14.6	162.354	92.7734	198.975	90.332	200.806	193.481	181.274	247.192	301.514	80.3776	137.329	133.057	185.547	537.109	251.465	431.519	359.497	395.508	640.869		3.38872	0.974716	3.26509	1.28843	2.92933	3.66442	2.94133	4.87559	4.85217	1.29433	2.31623	1.15903	2.21179	6.83171	3.69312	7.36757	5.59441	6.22259	7.93351
14.8	184.326	108.643	211.182	111.694	213.013	219.116	183.105	259.399	324.707	45.5876	148.315	162.964	202.026	549.316	270.386	437.622	366.211	421.753	654.907		3.84734	1.14144	3.4654	1.59313	3.10741	4.14993	2.97104	5.11636	5.22541	0.734099	2.50153	1.41955	2.40823	6.98698	3.97101	7.47178	5.69889	6.63551	8.10729
15	180.664	133.667	228.882	124.512	209.961	249.023	199.585	267.944	330.811	52.3014	155.64	1016.24	209.961	573.73	287.476	435.791	394.897	437.622	657.959		3.77091	1.40436	3.75586	1.77595	3.06289	4.71635	3.23844	5.2849	5.32363	0.842213	2.62506	8.85222	2.50281	7.29751	4.22199	7.44052	6.14531	6.88518	8.14507
15.2	171.509	137.329	249.634	140.381	230.103	264.282	195.312	272.827	347.29	77.3258	180.054	465.088	215.454	593.262	295.41	466.919	399.17	447.998	679.321		3.57981	1.44284	4.09639	2.00229	3.35671	5.00535	3.16911	5.38121	5.58883	1.24518	3.03683	4.05129	2.56829	7.54594	4.33852	7.97198	6.21179	7.04843	8.40952
15.4	177.612	169.678	260.62	155.029	248.413	288.086	206.299	292.358	343.628	76.1051	172.119	316.162	238.647	590.82	304.565	463.867	409.546	465.088	692.749		3.70721	1.7827	4.27667	2.21123	3.62382	5.45617	3.34738	5.76644	5.5299	1.22553	2.903	2.75403	2.84477	7.51489	4.47298	7.91988	6.37326	7.3173	8.57575
15.6	192.261	178.223	269.165	177.002	247.803	305.176	215.454	300.903	377.808	83.4294	191.65	289.917	245.972	601.807	326.538	477.295	418.701	476.074	682.983		4.01296	1.87248	4.41689	2.52463	3.61492	5.77984	3.49593	5.93498	6.07994	1.34347	3.23242	2.52541	2.93207	7.65463	4.79568	8.14914	6.51574	7.49015	8.45486
15.8	189.209	206.909	275.269	168.457	242.92	299.683	230.713	313.721	370.483	65.7292	200.195	289.917	262.451	604.858	334.473	497.437	429.077	498.047	705.566		3.94926	2.17387	4.51704	2.40275	3.54369	5.67581	3.74352	6.18779	5.96208	1.05844	3.37654	2.52541	3.12852	7.69344	4.91221	8.49303	6.6772	7.83585	8.73442
16	191.65	232.544	293.579	178.223	266.724	318.604	230.103	320.435	389.404	58.4049	224.609	289.917	265.503	618.286	324.097	509.644	441.284	505.371	720.215		4.00022	2.4432	4.81751	2.54204	3.89094	6.03416	3.73361	6.32021	6.26656	0.940498	3.78832	2.52541	3.16489	7.86423	4.75983	8.70144	6.86717	7.95109	8.91576
16.2	199.585	264.893	305.176	192.261	290.527	334.473	231.323	318.604	394.287	73.0534	232.544	308.228	270.386	629.883	352.783	527.344	445.557	529.175	719.604		4.16583	2.78307	5.00781	2.74227	4.23818	6.33471	3.75342	6.28409	6.34514	1.17638	3.92214	2.68491	3.2231	8.01174	5.18113	9.00365	6.93365	8.32559	8.9082
16.4	212.402	285.645	314.941	213.623	296.021	351.562	241.089	314.331	416.87	80.9879	220.947	330.2	269.775	634.155	335.083	518.188	464.478	543.823	713.501		4.43336	3.0011	5.16806	3.04697	4.31832	6.65838	3.91188	6.19982	6.70856	1.30415	3.72655	2.87631	3.21582	8.06608	4.92118	8.84734	7.2281	8.55606	8.83264
16.6	203.857	308.838	336.304	219.727	303.345	357.666	254.517	323.486	415.649	104.792	229.492	332.642	276.489	643.921	350.342	549.316	491.943	557.251	723.877		4.25501	3.24478	5.5186	3.13403	4.42516	6.77398	4.12975	6.3804	6.68892	1.68747	3.87067	2.89757	3.29585	8.19029	5.14528	9.3788	7.65551	8.76732	8.96109
16.8	203.857	325.928	345.459	236.816	295.41	369.873	254.517	316.772	438.232	70.612	238.037	353.394	289.917	666.504	358.887	555.42	491.943	568.237	753.784		4.25501	3.42433	5.66884	3.37778	4.30941	7.00517	4.12975	6.24798	7.05234	1.13707	4.01479	3.07834	3.45592	8.47754	5.27077	9.48301	7.65551	8.94017	9.33132
17	213.013	324.707	341.797	240.479	308.228	386.353	267.944	329.59	451.05	102.961	233.765	348.511	286.865	660.4	352.173	568.848	505.371	582.886	758.667		4.4461	3.4115	5.60874	3.43002	4.49639	7.31728	4.34763	6.50079	7.25861	1.65798	3.94273	3.03581	3.41954	8.3999	5.17217	9.71227	7.86447	9.17064	9.39177
17.2	222.168	343.018	350.342	236.816	324.097	386.963	275.269	334.473	458.984	91.3639	234.375	375.366	286.865	672.607	368.652	568.237	521.24	587.769	748.291		4.63719	3.60388	5.74896	3.37778	4.72789	7.32884	4.46647	6.59709	7.3863	1.47124	3.95303	3.26974	3.41954	8.55517	5.41419	9.70185	8.11143	9.24746	9.26332
17.4	220.947	353.394	354.004	263.672	339.355	413.818	280.151	353.394	482.788	118.219	238.647	383.911	319.214	659.18	377.808	606.689	529.785	584.106	776.978		4.61172	3.7129	5.80906	3.76083	4.95048	7.83747	4.5457	6.97029	7.76936	1.90369	4.02509	3.34417	3.80515	8.38438	5.54865	10.3584	8.2444	9.18984	9.61844
17.6	225.83	380.859	375.977	261.841	369.873	412.598	278.32	357.666	481.567	112.726	238.647	397.339	338.745	670.776	399.78	615.845	523.682	598.755	766.602		4.71363	4.00146	6.16962	3.73471	5.39567	7.81435	4.51599	7.05456	7.74972	1.81524	4.02509	3.46114	4.03797	8.53188	5.87135	10.5147	8.14942	9.42031	9.48999
17.8	227.051	390.625	375.977	277.71	377.197	420.532	284.424	346.68	480.957	127.375	274.658	396.729	336.304	687.866	390.625	624.39	529.175	650.635	780.64		4.73911	4.10407	6.16962	3.96106	5.50251	7.96463	4.61502	6.83786	7.73989	2.05112	4.63245	3.45582	4.00887	8.74925	5.73689	10.6606	8.2349	10.2365	9.66377
18	255.737	415.649	392.456	282.593	385.742	432.739	297.241	376.587	474.854	119.44	276.489	413.818	349.731	684.204	419.922	639.038	540.161	631.104	809.326		5.33787	4.36698	6.44004	4.03071	5.62717	8.19582	4.823	7.42775	7.64167	1.92335	4.66334	3.60469	4.16893	8.70267	6.16716	10.9107	8.40587	9.92926	10.0189
18.2	255.127	426.636	386.963	279.541	379.639	457.153	305.176	394.897	510.864	99.9088	295.41	428.467	346.069	683.594	403.442	628.052	545.044	645.752	791.626		5.32513	4.48241	6.3499	3.98718	5.53813	8.65821	4.95174	7.7889	8.22118	1.60884	4.98246	3.73229	4.12528	8.69491	5.92513	10.7231	8.48185	10.1597	9.79978
18.4	256.958	440.674	404.053	278.32	380.859	445.557	305.176	404.663	498.047	120.661	281.982	429.688	335.693	670.166	409.546	621.338	554.81	651.245	782.471		5.36335	4.6299	6.63034	3.96977	5.55594	8.43857	4.95174	7.98152	8.01492	1.94301	4.75599	3.74292	4.00159	8.52412	6.01477	10.6085	8.63382	10.2461	9.68644
18.6	244.141	444.336	404.053	296.021	391.235	458.984	311.279	410.156	518.799	132.257	252.686	432.739	343.628	675.049	417.48	617.065	571.899	645.752	803.223		5.09582	4.66838	6.63034	4.22223	5.7073	8.69289	5.05078	8.08987	8.34887	2.12975	4.26186	3.76951	4.09617	8.58622	6.1313	10.5355	8.89977	10.1597	9.94334
18.8	257.568	452.881	394.287	303.955	382.08	472.412	317.383	392.456	528.564	124.933	271.606	437.012	359.497	682.373	402.222	654.297	568.237	654.297	800.171		5.37609	4.75815	6.47009	4.3354	5.57374	8.9472	5.14981	7.74075	8.50603	2.01181	4.58098	3.80672	4.28534	8.67938	5.90721	11.1712	8.84278	10.2942	9.90556
19	242.31	457.153	407.715	292.358	380.859	479.736	313.11	396.729	529.175	129.816	292.358	443.115	361.328	690.308	427.246	645.142	568.848	657.349	823.364		5.0576	4.80304	6.69043	4.17	5.55594	9.08592	5.08049	7.82502	8.51585	2.09044	4.93099	3.85989	4.30717	8.78031	6.27473	11.0149	8.85228	10.3422	10.1927
19.2	260.01	471.802	408.936	301.514	396.118	489.502	318.604	409.546	526.123	96.8571	291.138	451.05	339.355	691.528	419.922	648.804	570.679	661.011	812.988		5.42705	4.95694	6.71046	4.30058	5.77853	9.27087	5.16962	8.07783	8.46674	1.5597	4.9104	3.92901	4.04524	8.79583	6.16716	11.0774	8.88078	10.3998	10.0642
19.4	273.438	463.257	413.208	302.734	407.715	501.709	336.304	415.039	527.954	135.92	281.372	476.074	352.783	696.411	422.974	640.259	579.834	665.283	815.43		5.70732	4.86717	6.78057	4.31799	5.9477	9.50206	5.45682	8.18617	8.4962	2.18872	4.74569	4.14699	4.20531	8.85794	6.21198	10.9315	9.02325	10.467	10.0945
19.6	267.334	475.464	422.974	325.928	414.429	501.709	332.031	421.753	552.368	157.892	275.879	463.257	349.731	698.242	424.805	656.128	567.017	676.88	818.481		5.57992	4.99542	6.94082	4.64881	6.04564	9.50206	5.38749	8.3186	8.88909	2.54255	4.65304	4.03534	4.16893	8.88123	6.23887	11.2025	8.82379	10.6495	10.1322
19.8	266.113	484.009	452.881	321.655	411.377	511.475	333.862	434.57	539.551	142.633	277.1	475.464	352.783	702.515	435.791	662.231	570.068	678.711	816.65		5.55444	5.08519	7.43159	4.58787	6.00112	9.68702	5.4172	8.57141	8.68283	2.29683	4.67363	4.14167	4.20531	8.93557	6.40022	11.3067	8.87128	10.6783	10.1096
20	276.489	502.93	448.608	322.266	433.96	523.071	336.914	432.739	559.082	164.606	278.32	479.126	353.394	704.956	441.895	654.297	579.224	683.594	818.481		5.77101	5.28398	7.36148	4.59657	6.33056	9.90665	5.46672	8.53529	8.99714	2.65066	4.69422	4.17357	4.21258	8.96662	6.48986	11.1712	9.01375	10.7551	10.1322
20.2	278.931	502.93	458.374	331.421	411.987	517.578	342.407	458.984	545.654	168.879	285.645	472.412	357.666	715.942	427.856	651.245	592.651	681.763	822.144		5.82197	5.28398	7.52173	4.72716	6.01003	9.80262	5.55585	9.05295	8.78105	2.71946	4.81775	4.11509	4.26351	9.10636	6.28369	11.1191	9.22271	10.7263	10.1776
20.4	265.503	513.306	467.529	325.928	415.039	512.695	352.173	449.219	553.589	156.061	281.982	465.088	360.107	707.397	435.791	630.493	600.586	688.477	827.637		5.5417	5.393	7.67196	4.64881	6.05455	9.71014	5.71431	8.86033	8.90874	2.51306	4.75599	4.05129	4.29261	8.99768	6.40022	10.7648	9.34619	10.8319	10.2456
20.6	264.282	514.526	473.022	332.031	424.805	512.085	346.68	433.96	559.082	160.334	296.631	485.229	363.159	687.256	426.636	635.986	598.145	698.853	856.934		5.51622	5.40582	7.7621	4.73586	6.197	9.69858	5.62518	8.55937	8.99714	2.58186	5.00305	4.22674	4.32899	8.74149	6.26576	10.8586	9.30819	10.9952	10.6082
20.8	268.555	524.292	472.412	313.11	443.726	523.682	355.225	451.05	572.51	181.696	302.734	490.723	351.562	704.956	442.505	643.921	601.807	707.397	853.271		5.6054	5.50843	7.75209	4.46599	6.47302	9.91821	5.76383	8.89645	9.21322	2.92586	5.10599	4.27459	4.19076	8.96662	6.49882	10.994	9.36518	11.1296	10.5629
21	264.893	522.461	488.892	313.721	443.726	519.409	344.849	440.674	569.458	173.151	297.241	480.957	353.394	718.384	460.815	652.466	604.858	718.994	869.141		5.52896	5.48919	8.02251	4.47469	6.47302	9.8373	5.59547	8.69179	9.16411	2.78826	5.01334	4.18952	4.21258	9.13742	6.76774	11.1399	9.41267	11.3121	10.7594
21.2	262.451	538.33	477.905	348.511	439.453	521.24	361.328	479.126	566.406	188.41	299.072	498.047	349.731	718.384	452.881	646.973	614.624	732.422	871.582		5.478	5.65592	7.84223	4.97091	6.41069	9.87197	5.86286	9.45022	9.115	3.03397	5.04423	4.33839	4.16893	9.13742	6.65121	11.0461	9.56464	11.5233	10.7896
21.4	283.813	554.81	489.502	341.187	435.791	541.382	359.497	481.567	584.106	165.827	289.307	493.774	346.069	727.539	444.946	651.245	610.962	739.746	870.972		5.92389	5.82906	8.03252	4.86645	6.35727	10.2534	5.83315	9.49837	9.39985	2.67032	4.87952	4.30117	4.12528	9.25387	6.53468	11.1191	9.50766	11.6385	10.782
21.6	288.696	551.758	488.892	337.524	452.881	539.551	371.094	477.295	568.237	171.32	296.021	508.423	357.056	715.942	450.439	671.997	604.248	728.76	876.465		6.0258	5.79699	8.02251	4.81421	6.60658	10.2188	6.02132	9.4141	9.14447	2.75878	4.99276	4.42877	4.25624	9.10636	6.61535	11.4734	9.40318	11.4657	10.85
21.8	280.151	563.965	490.723	338.745	454.712	548.096	364.99	498.047	590.21	180.475	283.203	501.709	363.77	725.708	445.557	656.738	601.807	751.953	868.53		5.84745	5.92525	8.05255	4.83162	6.63329	10.3806	5.92228	9.82341	9.49807	2.9062	4.77657	4.37029	4.33627	9.23058	6.54364	11.2129	9.36518	11.8306	10.7518
22	286.865	570.679	501.709	356.445	452.271	531.006	372.925	525.513	600.586	199.396	305.786	505.371	369.263	731.812	431.519	647.583	601.807	764.771	861.206		5.98759	5.99578	8.23284	5.08409	6.59767	10.0569	6.05103	10.3651	9.66505	3.21089	5.15747	4.40219	4.40175	9.30821	6.33747	11.0566	9.36518	12.0323	10.6611
22.2	294.8	568.237	507.202	373.535	477.905	552.368	362.549	516.357	599.976	191.462	308.228	513.916	383.911	697.021	441.284	634.155	629.883	765.381	872.803		6.1532	5.97013	8.32298	5.32784	6.97163	10.4615	5.88267	10.1846	9.65522	3.08312	5.19864	4.47662	4.57636	8.8657	6.4809	10.8273	9.8021	12.0419	10.8047
22.4	283.813	576.172	497.437	354.004	466.919	555.42	369.263	492.554	599.976	200.617	302.124	522.461	358.276	717.773	424.194	639.648	635.986	780.64	889.893		5.92389	6.0535	8.16273	5.04926	6.81136	10.5193	5.99161	9.71506	9.65522	3.23055	5.0957	4.55105	4.27079	9.12965	6.22991	10.9211	9.89708	12.2819	11.0162
22.6	299.683	593.262	523.682	352.783	478.516	565.796	368.652	490.723	587.769	210.382	294.8	532.837	376.587	719.604	437.622	628.662	640.259	791.626	891.724		6.25512	6.23305	8.5934	5.03185	6.98053	10.7158	5.9817	9.67895	9.45878	3.3878	4.97217	4.64144	4.48906	9.15294	6.42711	10.7335	9.96357	12.4548	11.0389
22.8	313.11	601.196	534.668	350.952	470.581	561.523	365.601	477.295	595.093	179.865	297.241	524.292	377.808	720.825	444.946	631.104	634.766	804.443	885.01		6.53539	6.31641	8.77368	5.00574	6.86479	10.6349	5.93219	9.4141	9.57665	2.89638	5.01334	4.567	4.50361	9.16847	6.53468	10.7752	9.87808	12.6564	10.9558
23	313.11	609.131	551.758	351.562	476.685	571.289	354.004	491.333	614.624	210.382	300.903	519.409	372.314	723.267	444.946	636.597	632.935	793.457	880.737		6.53539	6.39978	9.05412	5.01444	6.95382	10.8199	5.74402	9.69099	9.89096	3.3878	5.07511	4.52447	4.43813	9.19952	6.53468	10.869	9.84959	12.4836	10.9029
23.2	316.772	595.703	557.251	343.628	475.464	567.627	365.601	515.137	617.065	218.317	310.669	529.175	380.249	715.942	444.946	623.779	640.259	794.067	892.944		6.61182	6.2587	9.14426	4.90127	6.93602	10.7505	5.93219	10.1605	9.93025	3.51557	5.23982	4.60954	4.53271	9.10636	6.53468	10.6502	9.96357	12.4932	11.054
23.4	321.655	590.21	569.458	356.445	471.802	564.575	372.314	518.188	621.948	239.679	313.11	518.799	372.314	732.422	441.284	638.428	653.687	797.119	882.568		6.71374	6.20099	9.34457	5.08409	6.88259	10.6927	6.04112	10.2207	10.0088	3.85957	5.281	4.51915	4.43813	9.31597	6.4809	10.9003	10.1725	12.5412	10.9256
23.6	328.369	603.638	567.627	363.159	471.191	578.613	380.249	508.423	620.117	253.717	310.059	523.682	380.249	725.098	444.336	631.104	650.635	786.133	883.179		6.85387	6.34206	9.31452	5.17985	6.87369	10.9586	6.16987	10.0281	9.97936	4.08563	5.22953	4.56169	4.53271	9.22281	6.52572	10.7752	10.125	12.3684	10.9331
23.8	332.642	606.079	559.082	364.99	474.243	588.989	388.184	511.475	628.662	234.186	315.552	535.889	355.835	722.656	435.181	628.662	642.09	787.964	878.906		6.94305	6.36771	9.1743	5.20597	6.91821	11.1551	6.29861	10.0883	10.1169	3.77111	5.32218	4.66802	4.24169	9.19176	6.39126	10.7335	9.99206	12.3972	10.8802
24	333.252	592.041	562.134	365.601	468.14	590.82	386.353	522.461	631.104	209.772	308.228	518.188	369.873	723.877	411.377	650.635	651.855	784.912	885.01		6.95579	6.22023	9.22438	5.21467	6.82917	11.1898	6.2689	10.3049	10.1562	3.37797	5.19864	4.51384	4.40902	9.20729	6.04166	11.1087	10.144	12.3492	10.9558
24.2	333.862	617.065	563.354	363.159	467.529	593.262	383.911	521.851	654.297	231.134	324.097	518.188	366.821	732.422	432.739	659.18	650.635	787.354	883.179		6.96853	6.48314	9.24441	5.17985	6.82027	11.236	6.22929	10.2929	10.5294	3.72197	5.4663	4.51384	4.37265	9.31597	6.3554	11.2546	10.125	12.3876	10.9331
24.4	314.331	610.352	579.834	365.601	479.736	589.6	377.808	513.306	632.935	239.679	311.279	507.812	363.77	717.163	426.636	654.297	654.297	784.912	897.217		6.56087	6.4126	9.51483	5.21467	6.99834	11.1667	6.13026	10.1244	10.1856	3.85957	5.25011	4.42345	4.33627	9.12189	6.26576	11.1712	10.182	12.3492	11.1069
24.6	331.421	625	578.613	383.301	462.646	606.079	382.08	521.851	649.414	219.538	324.707	516.968	360.718	730.591	418.091	629.883	658.569	788.574	899.658		6.91757	6.56651	9.4948	5.46713	6.74904	11.4788	6.19958	10.2929	10.4508	3.53523	5.47659	4.5032	4.29989	9.29268	6.14027	10.7544	10.2485	12.4068	11.1371
24.8	341.187	632.324	581.665	386.353	476.074	603.638	372.925	539.551	662.231	237.238	317.993	512.085	357.666	729.98	422.974	635.376	652.466	800.171	917.969		7.12141	6.64346	9.54488	5.51066	6.94492	11.4325	6.05103	10.642	10.6571	3.82026	5.36335	4.46067	4.26351	9.28492	6.21198	10.8481	10.1535	12.5892	11.3638
25	341.187	622.559	592.651	393.066	465.088	599.365	374.756	528.564	668.335	236.017	299.072	519.409	348.511	728.76	435.181	631.714	659.18	797.119	906.982		7.12141	6.54086	9.72516	5.60642	6.78465	11.3516	6.08074	10.4253	10.7553	3.8006	5.04423	4.52447	4.15438	9.26939	6.39126	10.7856	10.258	12.5412	11.2278
25.2	326.538	628.662	590.82	398.56	479.126	588.379	380.859	534.668	661.621	249.445	316.772	518.799	357.056	707.397	431.519	629.272	646.362	781.25	911.865		6.81566	6.60498	9.69512	5.68477	6.98944	11.1435	6.17977	10.5457	10.6473	4.01683	5.34276	4.51915	4.25624	8.99768	6.33747	10.7439	10.0585	12.2915	11.2883
25.4	338.135	645.752	593.262	391.235	504.15	588.379	385.132	523.071	637.817	244.562	301.514	530.396	344.238	707.397	422.974	637.817	641.479	776.978	924.072		7.05771	6.78453	9.73518	5.58031	7.35449	11.1435	6.2491	10.317	10.2642	3.9382	5.08541	4.62017	4.10345	8.99768	6.21198	10.8898	9.98256	12.2243	11.4394
25.6	332.642	664.062	588.379	384.521	508.423	597.534	379.639	522.461	635.376	237.848	315.552	546.265	360.107	707.397	440.063	650.024	640.259	797.729	937.5		6.94305	6.97691	9.65505	5.48455	7.41682	11.3169	6.15997	10.3049	10.2249	3.83009	5.32218	4.7584	4.29261	8.99768	6.46297	11.0982	9.96357	12.5508	11.6056
25.8	316.162	664.673	595.703	372.925	503.54	607.3	382.69	513.306	663.452	256.769	317.993	538.94	357.666	715.332	435.791	625	651.245	809.326	941.772		6.59908	6.98332	9.77524	5.31914	7.34559	11.5019	6.20948	10.1244	10.6767	4.13477	5.36335	4.6946	4.26351	9.0986	6.40022	10.671	10.1345	12.7333	11.6585
26	320.435	660.4	603.027	375.977	512.085	625	374.146	541.992	653.687	215.876	294.8	531.006	369.263	725.098	435.791	613.403	641.479	811.157	916.138		6.68826	6.93844	9.89543	5.36267	7.47024	11.8371	6.07083	10.6902	10.5196	3.47626	4.97217	4.62549	4.40175	9.22281	6.40022	10.473	9.98256	12.7621	11.3411
26.2	333.252	661.621	600.586	370.483	501.709	627.441	380.859	540.771	650.635	237.238	295.41	546.875	354.004	711.67	439.453	624.39	661.011	812.988	928.955		6.95579	6.95126	9.85536	5.28432	7.31888	11.8834	6.17977	10.6661	10.4705	3.82026	4.98246	4.76372	4.21986	9.05202	6.454	10.6606	10.2865	12.7909	11.4998
26.4	302.124	664.673	607.91	375.977	504.15	640.259	377.197	531.616	654.907	232.965	300.293	539.551	349.121	717.163	444.946	616.455	666.504	803.833	916.138		6.30607	6.98332	9.97555	5.36267	7.35449	12.1261	6.12035	10.4855	10.5392	3.75146	5.06482	4.69992	4.16165	9.12189	6.53468	10.5251	10.372	12.6468	11.3411
26.6	310.059	671.387	611.572	380.859	499.268	631.714	372.925	531.616	664.673	272.638	314.941	555.42	331.421	729.98	446.167	622.559	648.804	817.261	926.514		6.47169	7.05386	10.0356	5.43231	7.28326	11.9643	6.05103	10.4855	10.6964	4.39031	5.31188	4.83815	3.95066	9.28492	6.55261	10.6293	10.0965	12.8581	11.4696
26.8	291.748	678.711	601.196	383.301	516.357	637.817	372.925	523.682	657.349	249.445	320.435	549.927	350.342	723.267	447.998	628.662	652.466	822.754	923.462		6.0895	7.13081	9.86538	5.46713	7.53257	12.0799	6.05103	10.329	10.5785	4.01683	5.40453	4.7903	4.1762	9.19952	6.5795	10.7335	10.1535	12.9445	11.4318
27	312.5	689.087	616.455	391.235	516.357	630.493	372.314	527.344	662.842	258.6	303.955	537.109	354.614	737.915	435.181	626.831	657.959	826.416	928.955		6.52265	7.23983	10.1158	5.58031	7.53257	11.9412	6.04112	10.4013	10.6669	4.16426	5.12658	4.67865	4.22713	9.38584	6.39126	10.7023	10.239	13.0021	11.4998
27.2	272.827	666.504	614.014	391.846	507.202	611.572	372.314	521.24	650.635	235.407	313.11	524.902	354.004	733.643	424.805	615.845	661.621	814.209	926.514		5.69458	7.00256	10.0757	5.58901	7.39901	11.5828	6.04112	10.2809	10.4705	3.79077	5.281	4.57232	4.21986	9.3315	6.23887	10.5147	10.296	12.8101	11.4696
27.4	282.593	676.27	603.638	378.418	515.137	618.896	374.756	535.278	675.659	229.303	319.214	532.227	356.445	748.291	435.791	642.09	663.452	828.857	937.5		5.89841	7.10516	9.90544	5.39749	7.51476	11.7215	6.08074	10.5578	10.8732	3.69249	5.38394	4.63612	4.24896	9.51782	6.40022	10.9628	10.3245	13.0406	11.6056
27.6	299.683	681.763	601.807	371.704	521.24	610.352	379.028	536.499	678.101	235.407	302.124	526.733	354.614	729.98	421.753	632.324	666.504	837.402	927.124		6.25512	7.16288	9.8754	5.30173	7.6038	11.5597	6.15006	10.5818	10.9125	3.79077	5.0957	4.58827	4.22713	9.28492	6.19405	10.796	10.372	13.175	11.4771
27.8	314.331	673.218	601.807	370.483	534.058	609.131	396.118	531.616	657.959	275.69	316.162	526.733	365.601	736.084	427.246	651.245	669.556	836.792	916.748		6.56087	7.0731	9.8754	5.28432	7.79077	11.5366	6.42736	10.4855	10.5883	4.43945	5.33247	4.58827	4.35809	9.36255	6.27473	11.1191	10.4195	13.1654	11.3487
28	308.838	676.88	609.131	373.535	540.771	616.455	403.442	532.837	673.828	251.886	299.072	524.902	362.549	735.474	420.532	601.196	676.27	848.999	919.8		6.44621	7.11158	9.99558	5.32784	7.88872	11.6753	6.5462	10.5096	10.8437	4.05614	5.04423	4.57232	4.32172	9.35479	6.17612	10.2646	10.524	13.3574	11.3865
28.2	303.955	672.607	605.469	360.718	524.292	625.61	391.846	508.423	681.152	236.017	329.59	532.227	364.38	737.915	416.87	631.714	682.373	834.351	920.41		6.34429	7.06669	9.93549	5.14503	7.64831	11.8487	6.35804	10.0281	10.9616	3.8006	5.55894	4.63612	4.34354	9.38584	6.12234	10.7856	10.6189	13.127	11.394
28.4	294.8	674.438	612.183	380.249	524.292	626.221	387.573	491.943	653.076	240.29	303.955	529.785	355.225	749.512	430.908	625.61	679.932	830.078	920.41		6.1532	7.08593	10.0457	5.42361	7.64831	11.8602	6.28871	9.70302	10.5098	3.8694	5.12658	4.61485	4.23441	9.53335	6.32851	10.6814	10.5809	13.0598	11.394
28.6	305.786	676.27	619.507	380.859	525.513	628.052	382.69	545.654	659.18	256.159	291.138	528.564	374.756	748.901	418.701	648.193	673.218	837.402	931.396		6.38251	7.10516	10.1658	5.43231	7.66612	11.8949	6.20948	10.7624	10.608	4.12494	4.9104	4.60422	4.46723	9.52558	6.14923	11.067	10.4765	13.175	11.53
28.8	302.734	678.101	625	369.873	543.823	636.597	378.418	541.992	660.4	254.938	292.358	534.668	357.666	751.343	410.156	629.272	671.387	833.13	911.255		6.31881	7.1244	10.256	5.27561	7.93323	12.0568	6.14016	10.6902	10.6276	4.10528	4.93099	4.65739	4.26351	9.55664	6.02374	10.7439	10.448	13.1078	11.2807
29	292.969	678.101	632.935	372.314	558.472	629.883	383.301	548.706	664.062	237.238	303.955	540.771	380.249	743.408	402.222	640.869	664.062	823.364	910.645		6.11498	7.1244	10.3862	5.31043	8.14692	11.9296	6.21939	10.8226	10.6866	3.82026	5.12658	4.71055	4.53271	9.45571	5.90721	10.9419	10.334	12.9541	11.2731
29.2	295.41	678.101	631.104	353.394	532.227	643.921	369.263	552.979	657.959	225.641	321.655	536.499	373.535	739.746	410.767	625	653.687	832.52	923.462		6.16594	7.1244	10.3561	5.04056	7.76406	12.1955	5.99161	10.9069	10.5883	3.63351	5.42512	4.67334	4.45268	9.40913	6.0327	10.671	10.1725	13.0982	11.4318
29.4	292.358	685.425	626.831	364.38	518.188	648.193	369.263	548.706	650.024	254.328	297.241	538.33	374.146	754.395	411.987	611.572	661.621	824.585	913.086		6.10224	7.20135	10.286	5.19726	7.55928	12.2764	5.99161	10.8226	10.4606	4.09546	5.01334	4.68929	4.45995	9.59545	6.05063	10.4417	10.296	12.9733	11.3034
29.6	297.852	685.425	613.403	360.107	532.227	639.038	363.77	534.668	653.076	261.042	294.189	538.33	364.99	736.084	403.442	595.703	665.283	816.04	910.034		6.2169	7.20135	10.0657	5.13632	7.76406	12.103	5.90247	10.5457	10.5098	4.20357	4.96187	4.68929	4.35082	9.36255	5.92513	10.1708	10.353	12.8389	11.2656
29.8	283.203	689.087	603.638	380.249	527.344	628.662	372.314	530.396	653.687	240.9	287.476	559.692	369.873	734.863	412.598	631.104	675.659	831.909	914.307		5.91115	7.23983	9.90544	5.42361	7.69283	11.9065	6.04112	10.4614	10.5196	3.87923	4.84864	4.87537	4.40902	9.34703	6.05959	10.7752	10.5145	13.0886	11.3185
30	277.1	686.646	618.896	381.47	542.603	629.883	380.859	522.461	682.373	232.355	302.124	542.603	362.549	745.239	401.611	623.779	671.997	851.44	927.124		5.78375	7.21418	10.1558	5.44102	7.91543	11.9296	6.17977	10.3049	10.9812	3.74163	5.0957	4.7265	4.32172	9.479	5.89824	10.6502	10.4575	13.3959	11.4771
30.2	290.527	682.373	606.079	400.391	532.227	639.648	372.925	534.058	678.711	242.121	303.955	534.668	347.9	734.253	408.325	628.052	665.283	841.064	927.124		6.06402	7.16929	9.94551	5.71089	7.76406	12.1146	6.05103	10.5337	10.9223	3.89888	5.12658	4.65739	4.1471	9.33926	5.99685	10.7231	10.353	13.2326	11.4771
30.4	299.072	689.087	612.793	405.273	532.227	650.635	377.197	550.537	678.101	237.238	291.748	548.706	358.276	735.474	405.273	620.117	673.218	848.389	921.021		6.24238	7.23983	10.0557	5.78054	7.76406	12.3226	6.12035	10.8587	10.9125	3.82026	4.9207	4.77967	4.27079	9.35479	5.95203	10.5876	10.4765	13.3478	11.4016
30.6	305.176	684.204	607.3	408.325	535.278	634.766	382.08	554.199	681.763	232.965	284.424	538.94	370.483	720.825	397.949	604.248	676.27	834.351	925.293		6.36977	7.18853	9.96554	5.82406	7.80858	12.0221	6.19958	10.931	10.9714	3.75146	4.79716	4.6946	4.4163	9.16847	5.84446	10.3167	10.524	13.127	11.4545
30.8	303.955	700.684	619.507	401.611	541.382	637.817	381.47	548.096	663.452	243.952	282.593	534.668	361.938	735.474	394.287	614.014	682.373	839.844	918.579		6.34429	7.36167	10.1658	5.7283	7.89762	12.0799	6.18968	10.8106	10.6767	3.92837	4.76628	4.65739	4.31444	9.35479	5.79068	10.4834	10.6189	13.2134	11.3714
31	303.955	690.308	621.338	411.987	541.382	640.869	374.146	554.199	686.035	262.262	296.021	547.485	377.808	723.877	393.066	617.065	677.49	831.299	939.331		6.34429	7.25265	10.1959	5.8763	7.89762	12.1377	6.07083	10.931	11.0402	4.22323	4.99276	4.76904	4.50361	9.20729	5.77275	10.5355	10.543	13.079	11.6283
31.2	312.5	690.918	625.61	387.573	540.161	636.597	370.483	549.927	664.673	240.9	289.917	555.42	354.004	736.694	379.639	607.91	672.607	833.13	925.903		6.52265	7.25907	10.266	5.52807	7.87981	12.0568	6.01141	10.8467	10.6964	3.87923	4.88981	4.83815	4.21986	9.37032	5.57554	10.3792	10.467	13.1078	11.462
31.4	324.707	695.19	620.728	393.066	551.758	645.752	380.249	548.706	684.814	218.317	294.189	526.123	375.977	724.487	396.118	607.91	678.711	832.52	944.214		6.77744	7.30395	10.1859	5.60642	8.04898	12.2302	6.16987	10.8226	11.0205	3.51557	4.96187	4.58295	4.48178	9.21505	5.81757	10.3792	10.562	13.0982	11.6887
31.6	305.786	702.515	627.441	383.911	541.992	645.752	378.418	542.603	661.621	245.173	281.982	519.409	379.639	734.253	377.808	611.572	673.828	821.533	943.604		6.38251	7.38091	10.2961	5.47584	7.90652	12.2302	6.14016	10.7022	10.6473	3.94803	4.75599	4.52447	4.52543	9.33926	5.54865	10.4417	10.486	12.9253	11.6812
31.8	320.435	700.073	621.948	390.625	549.927	640.869	384.521	538.33	653.687	252.497	285.034	524.292	375.366	740.356	391.235	601.807	666.504	827.637	946.045		6.68826	7.35526	10.2059	5.5716	8.02227	12.1377	6.23919	10.618	10.5196	4.06597	4.80746	4.567	4.4745	9.4169	5.74586	10.275	10.372	13.0213	11.7114
32	307.617	694.58	616.455	401.001	549.316	629.272	384.521	544.434	654.297	240.29	283.203	526.123	368.652	737.915	390.625	594.482	648.193	811.157	941.162		6.42073	7.29754	10.1158	5.7196	8.01337	11.918	6.23919	10.7383	10.5294	3.8694	4.77657	4.58295	4.39447	9.38584	5.73689	10.1499	10.087	12.7621	11.6509
32.2	316.772	699.463	618.286	402.832	581.665	642.7	386.353	538.33	654.297	232.965	297.241	529.175	356.445	741.577	401.611	581.665	656.128	819.092	946.045		6.61182	7.34884	10.1458	5.74571	8.48527	12.1724	6.2689	10.618	10.5294	3.75146	5.01334	4.60954	4.24896	9.43242	5.89824	9.93111	10.2105	12.8869	11.7114
32.4	303.955	700.684	623.779	413.818	588.379	638.428	391.846	547.485	673.218	225.641	280.762	531.006	362.549	745.85	397.949	585.327	654.297	822.144	953.979		6.34429	7.36167	10.236	5.90242	8.58321	12.0914	6.35804	10.7985	10.8339	3.63351	4.7354	4.62549	4.32172	9.48677	5.84446	9.99363	10.182	12.9349	11.8096
32.6	300.293	695.801	625	401.001	576.172	646.362	393.066	550.537	668.335	223.2	281.982	531.006	366.821	753.174	400.391	582.886	662.842	800.781	957.642		6.26786	7.31037	10.256	5.7196	8.40513	12.2417	6.37784	10.8587	10.7553	3.5942	4.75599	4.62549	4.37265	9.57993	5.88031	9.95195	10.315	12.5988	11.8549
32.8	292.969	712.28	618.896	383.301	573.73	643.311	388.184	560.913	645.142	224.421	287.476	529.175	384.521	733.032	405.884	601.807	658.569	793.457	963.135		6.11498	7.48351	10.1558	5.46713	8.36952	12.1839	6.29861	11.0634	10.3821	3.61386	4.84864	4.60954	4.58364	9.32374	5.96099	10.275	10.2485	12.4836	11.9229
33	303.345	712.28	622.559	379.028	564.575	640.259	399.78	552.979	661.621	229.914	272.827	523.071	402.222	734.863	405.273	587.769	671.387	785.522	960.083		6.33155	7.48351	10.2159	5.40619	8.23596	12.1261	6.48678	10.9069	10.6473	3.70231	4.60157	4.55637	4.79463	9.34703	5.95203	10.0353	10.448	12.3588	11.8852
33.2	297.241	709.229	623.779	375.977	573.73	616.455	392.456	549.316	667.114	239.679	286.865	527.954	382.69	736.084	409.546	594.482	659.18	795.898	944.214		6.20416	7.45144	10.236	5.36267	8.36952	11.6753	6.36794	10.8346	10.7357	3.85957	4.83834	4.5989	4.56181	9.36255	6.01477	10.1499	10.258	12.522	11.6887
33.4	289.917	703.125	615.845	385.742	574.341	623.779	391.846	543.823	661.621	262.873	282.593	534.058	382.08	729.98	407.104	603.638	665.283	778.809	961.304		6.05128	7.38732	10.1058	5.50196	8.37842	11.814	6.35804	10.7263	10.6473	4.23305	4.76628	4.65207	4.55454	9.28492	5.97892	10.3063	10.353	12.2531	11.9003
33.6	310.059	702.515	618.896	385.742	578.003	631.104	376.587	564.575	671.387	246.393	281.982	523.682	383.301	728.149	421.753	567.017	670.166	783.691	954.59		6.47169	7.38091	10.1558	5.50196	8.43184	11.9527	6.11045	11.1356	10.8044	3.96768	4.75599	4.56169	4.56909	9.26163	6.19405	9.68101	10.429	12.3299	11.8172
33.8	305.176	709.229	631.104	388.794	579.834	622.559	375.977	581.665	665.283	276.3	300.903	520.63	385.742	721.436	415.649	581.665	658.569	792.847	957.642		6.36977	7.45144	10.3561	5.54548	8.45856	11.7909	6.10054	11.4727	10.7062	4.44928	5.07511	4.5351	4.59819	9.17623	6.10441	9.93111	10.2485	12.474	11.8549
34	299.072	706.787	638.428	383.911	570.068	625	387.573	579.224	652.466	261.042	307.007	517.578	394.897	745.239	410.767	568.848	678.711	800.781	961.914		6.24238	7.42579	10.4763	5.47584	8.3161	11.8371	6.28871	11.4245	10.4999	4.20357	5.17805	4.50852	4.70732	9.479	6.0327	9.71227	10.562	12.5988	11.9078
34.2	284.424	725.098	634.155	380.249	574.341	637.207	377.197	577.393	662.231	275.08	308.228	520.02	391.846	753.174	422.974	584.106	673.828	795.288	962.524		5.93663	7.61817	10.4062	5.42361	8.37842	12.0683	6.12035	11.3884	10.6571	4.42963	5.19864	4.52979	4.67095	9.57993	6.21198	9.97279	10.486	12.5124	11.9154
34.4	298.462	709.229	645.752	377.197	579.224	642.7	377.808	553.589	667.114	255.548	306.396	542.603	399.17	720.215	419.312	609.131	672.607	821.533	955.2		6.22964	7.45144	10.5965	5.38008	8.44965	12.1724	6.13026	10.9189	10.7357	4.11511	5.16776	4.7265	4.75825	9.16071	6.1582	10.4	10.467	12.9253	11.8247
34.6	283.813	708.618	640.259	368.652	574.951	651.855	385.132	549.316	680.542	267.145	314.941	534.058	401.611	722.656	429.688	582.886	661.621	786.133	941.772		5.92389	7.44503	10.5064	5.2582	8.38733	12.3457	6.2491	10.8346	10.9518	4.30185	5.31188	4.65207	4.78736	9.19176	6.31058	9.95195	10.296	12.3684	11.6585
34.8	313.11	714.111	642.7	385.742	569.458	628.662	374.756	562.134	679.321	269.587	324.097	534.058	397.339	732.422	426.025	593.262	662.842	811.768	958.252		6.53539	7.50275	10.5464	5.50196	8.30719	11.9065	6.08074	11.0875	10.9321	4.34117	5.4663	4.65207	4.73643	9.31597	6.2568	10.1291	10.315	12.7717	11.8625
35	314.941	728.149	632.935	377.808	587.769	632.935	377.197	554.81	681.152	236.628	312.5	537.109	397.949	730.591	429.077	576.782	668.945	802.612	952.148		6.5736	7.65024	10.3862	5.38878	8.5743	11.9874	6.12035	10.943	10.9616	3.81043	5.2707	4.67865	4.7437	9.29268	6.30162	9.84774	10.41	12.6276	11.7869
35.2	302.734	715.942	634.155	375.366	582.886	661.621	371.704	556.03	673.828	215.876	316.162	541.992	377.808	727.539	440.674	584.106	679.932	798.95	960.693		6.31881	7.52198	10.4062	5.35396	8.50307	12.5307	6.03122	10.9671	10.8437	3.47626	5.33247	4.72119	4.50361	9.25387	6.47193	9.97279	10.5809	12.57	11.8927
35.4	318.604	722.046	623.169	394.897	573.73	642.09	383.301	548.706	675.659	268.366	322.876	532.837	378.418	728.76	446.167	591.431	668.945	787.964	975.952		6.65004	7.58611	10.2259	5.63254	8.36952	12.1608	6.21939	10.8226	10.8732	4.32151	5.44571	4.64144	4.51088	9.26939	6.55261	10.0978	10.41	12.3972	12.0816
35.6	320.435	723.267	636.597	396.118	563.965	653.076	371.704	559.082	673.828	268.976	316.162	516.968	397.339	750.732	433.35	576.172	662.231	812.988	966.187		6.68826	7.59893	10.4463	5.64995	8.22706	12.3689	6.03122	11.0273	10.8437	4.33134	5.33247	4.5032	4.73643	9.54887	6.36436	9.83732	10.3055	12.7909	11.9607
35.8	322.876	733.643	639.038	399.17	565.186	642.7	386.353	549.316	689.697	250.666	321.655	520.02	383.301	729.98	445.557	597.534	675.049	805.664	988.159		6.73922	7.70795	10.4863	5.69348	8.24487	12.1724	6.2689	10.8346	11.0991	4.03648	5.42512	4.52979	4.56909	9.28492	6.54364	10.2021	10.505	12.6756	12.2327
36	330.811	737.915	657.959	378.418	560.303	643.921	385.742	570.068	685.425	281.183	300.903	520.63	389.404	709.229	440.674	577.393	671.997	817.261	989.99		6.90483	7.75284	10.7968	5.39749	8.17364	12.1955	6.259	11.244	11.0303	4.52791	5.07511	4.5351	4.64184	9.02097	6.47193	9.85816	10.4575	12.8581	12.2554
36.2	328.979	731.201	648.804	382.08	556.641	637.817	382.69	570.068	655.518	278.742	319.824	532.837	402.832	731.201	441.895	568.237	673.218	830.688	977.173		6.86661	7.6823	10.6466	5.44972	8.12021	12.0799	6.20948	11.244	10.549	4.4886	5.39424	4.64144	4.80191	9.30045	6.48986	9.70185	10.4765	13.0694	12.0967
36.4	335.083	718.994	653.687	387.573	562.744	631.714	382.69	571.289	678.711	288.508	327.148	527.954	385.742	729.98	424.194	568.848	667.114	828.857	982.666		6.99401	7.55405	10.7267	5.52807	8.20925	11.9643	6.20948	11.268	10.9223	4.64585	5.51777	4.5989	4.59819	9.28492	6.22991	9.71227	10.3815	13.0406	12.1647
36.6	324.097	712.891	646.362	413.818	559.692	636.597	388.184	561.523	664.062	281.794	316.162	537.109	388.794	724.487	441.895	568.237	675.049	817.871	974.731		6.7647	7.48992	10.6065	5.90242	8.16473	12.0568	6.29861	11.0754	10.6866	4.53774	5.33247	4.67865	4.63457	9.21505	6.48986	9.70185	10.505	12.8677	12.0665
36.8	308.228	718.384	637.207	405.884	581.665	648.804	394.897	561.523	665.894	301.325	309.448	533.447	386.963	716.553	439.453	567.627	662.231	819.092	979.614		6.43347	7.54763	10.4563	5.78924	8.48527	12.2879	6.40755	11.0754	10.716	4.85225	5.21923	4.64675	4.61274	9.11413	6.454	9.69143	10.3055	12.8869	12.1269
37	316.772	718.384	634.766	424.805	576.782	624.39	404.053	579.834	653.076	303.766	321.045	526.733	396.729	720.825	447.388	554.199	670.166	825.195	968.628		6.61182	7.54763	10.4162	6.05912	8.41404	11.8256	6.5561	11.4366	10.5098	4.89157	5.41482	4.58827	4.72915	9.16847	6.57053	9.46217	10.429	12.9829	11.9909
37.2	325.317	718.994	641.479	422.974	568.848	628.662	391.235	585.938	649.414	288.508	311.89	523.682	398.56	733.643	445.557	545.654	684.204	813.599	969.238		6.79018	7.55405	10.5264	6.033	8.29829	11.9065	6.34813	11.557	10.4508	4.64585	5.26041	4.56169	4.75098	9.3315	6.54364	9.31628	10.6474	12.8005	11.9985
37.4	328.979	725.708	659.79	407.715	563.965	621.948	391.846	573.12	676.27	275.08	310.669	524.902	390.625	736.694	455.933	568.237	680.542	813.599	969.849		6.86661	7.62459	10.8269	5.81536	8.22706	11.7793	6.35804	11.3041	10.883	4.42963	5.23982	4.57232	4.6564	9.37032	6.69603	9.70185	10.5904	12.8005	12.006
37.6	330.811	715.332	650.635	405.884	556.03	615.234	388.794	578.003	664.673	253.107	325.928	543.213	393.066	729.37	446.167	557.861	674.438	825.806	983.887		6.90483	7.51557	10.6766	5.78924	8.11131	11.6522	6.30852	11.4005	10.6964	4.0758	5.49718	4.73182	4.6855	9.27716	6.55261	9.52469	10.4955	12.9925	12.1798
37.8	320.435	721.436	640.259	413.208	564.575	635.986	379.639	570.068	661.621	275.08	316.162	525.513	378.418	720.215	446.167	575.562	679.321	835.571	969.238		6.68826	7.5797	10.5064	5.89371	8.23596	12.0452	6.15997	11.244	10.6473	4.42963	5.33247	4.57764	4.51088	9.16071	6.55261	9.8269	10.5714	13.1462	11.9985
38	324.097	716.553	639.648	415.649	578.003	640.259	383.911	558.472	670.776	279.963	301.514	520.02	385.132	726.318	451.66	576.782	649.414	816.65	966.797		6.7647	7.5284	10.4964	5.92853	8.43184	12.1261	6.22929	11.0152	10.7946	4.50825	5.08541	4.52979	4.59091	9.23834	6.63328	9.84774	10.106	12.8485	11.9683
38.2	324.707	737.915	651.855	422.363	571.899	643.311	390.015	569.458	650.024	299.494	305.786	523.682	390.015	725.708	454.712	556.03	657.349	825.806	969.849		6.77744	7.75284	10.6967	6.02429	8.34281	12.1839	6.32832	11.2319	10.4606	4.82277	5.15747	4.56169	4.64912	9.23058	6.6781	9.49343	10.2295	12.9925	12.006
38.4	316.772	746.46	648.193	418.701	565.186	627.441	388.794	546.875	637.817	305.597	311.89	512.695	397.339	734.253	441.284	544.434	662.231	814.819	958.252		6.61182	7.84261	10.6366	5.97206	8.24487	11.8834	6.30852	10.7865	10.2642	4.92105	5.26041	4.46599	4.73643	9.33926	6.4809	9.29543	10.3055	12.8197	11.8625
38.6	318.604	734.253	648.193	417.48	571.899	638.428	375.977	549.927	651.855	281.794	315.552	515.747	386.963	745.85	434.57	562.744	652.466	817.871	966.797		6.65004	7.71436	10.6366	5.95465	8.34281	12.0914	6.10054	10.8467	10.4901	4.53774	5.32218	4.49257	4.61274	9.48677	6.38229	9.60806	10.1535	12.8677	11.9683
38.8	310.059	726.318	650.635	398.56	577.393	649.414	379.639	550.537	640.869	273.859	308.838	526.123	393.677	724.487	445.557	570.068	668.945	814.819	978.394		6.47169	7.631	10.6766	5.68477	8.42294	12.2995	6.15997	10.8587	10.3133	4.40997	5.20894	4.58295	4.69277	9.21505	6.54364	9.73311	10.41	12.8197	12.1118
39	307.007	725.098	645.752	409.546	578.613	654.907	375.366	565.186	640.259	293.39	315.552	523.071	387.573	709.229	441.895	560.913	646.973	811.157	990.601		6.40799	7.61817	10.5965	5.84148	8.44075	12.4035	6.09064	11.1476	10.3035	4.72448	5.32218	4.55637	4.62002	9.02097	6.48986	9.5768	10.068	12.7621	12.2629
39.2	313.11	735.474	648.804	404.053	589.6	661.621	375.366	576.172	648.804	297.052	325.928	519.409	379.028	720.215	428.467	571.289	642.09	802.002	971.68		6.53539	7.72719	10.6466	5.76313	8.60102	12.5307	6.09064	11.3643	10.441	4.78345	5.49718	4.52447	4.51816	9.16071	6.29265	9.75395	9.99206	12.618	12.0287
39.4	325.928	742.188	651.245	424.805	586.548	657.959	378.418	585.327	645.752	271.418	322.266	513.306	390.015	732.422	421.143	537.109	652.466	811.768	952.759		6.80292	7.79773	10.6867	6.05912	8.5565	12.4613	6.14016	11.5449	10.3919	4.37065	5.43541	4.4713	4.64912	9.31597	6.18509	9.17038	10.1535	12.7717	11.7945
39.6	333.252	748.901	639.038	426.025	576.782	671.387	388.794	577.393	656.128	287.287	320.435	531.006	379.639	728.76	431.519	547.485	651.855	808.716	938.721		6.95579	7.86826	10.4863	6.07653	8.41404	12.7157	6.30852	11.3884	10.5589	4.6262	5.40453	4.62549	4.52543	9.26939	6.33747	9.34754	10.144	12.7237	11.6207
39.8	330.811	746.46	635.376	432.129	559.082	668.945	371.094	580.444	661.011	306.818	319.824	523.071	381.47	733.643	430.298	531.616	661.011	816.65	943.604		6.90483	7.84261	10.4263	6.16358	8.15583	12.6694	6.02132	11.4486	10.6374	4.94071	5.39424	4.55637	4.54726	9.3315	6.31955	9.0766	10.2865	12.8485	11.6812
40	318.604	744.629	644.531	424.805	576.172	675.659	374.756	559.082	654.907	299.494	332.642	524.292	378.418	736.084	438.232	527.954	643.921	825.195	972.9		6.65004	7.82338	10.5765	6.05912	8.40513	12.7966	6.08074	11.0273	10.5392	4.82277	5.61042	4.567	4.51088	9.36255	6.43608	9.01407	10.0206	12.9829	12.0438
40.2	324.097	760.498	643.311	412.598	592.651	653.687	373.535	571.289	655.518	302.546	333.862	531.006	373.535	728.149	425.415	534.668	654.907	831.909	986.328		6.7647	7.9901	10.5565	5.885	8.64553	12.3804	6.06093	11.268	10.549	4.87191	5.63101	4.62549	4.45268	9.26163	6.24783	9.1287	10.1915	13.0886	12.2101
40.4	325.317	759.277	640.259	415.649	606.689	663.452	371.094	571.899	662.231	291.559	324.707	531.616	366.211	740.967	435.181	531.006	642.7	842.285	995.483		6.79018	7.97728	10.5064	5.92853	8.85032	12.5654	6.02132	11.2801	10.6571	4.695	5.47659	4.6308	4.36537	9.42466	6.39126	9.06617	10.0016	13.2518	12.3234
40.6	317.993	761.719	645.752	422.974	591.431	664.062	372.314	584.106	653.076	298.273	328.979	527.344	374.756	717.773	425.415	522.461	634.155	834.351	941.772		6.6373	8.00293	10.5965	6.033	8.62773	12.5769	6.04112	11.5208	10.5098	4.80311	5.54865	4.59359	4.46723	9.12965	6.24783	8.92028	9.86859	13.127	11.6585
40.8	310.059	755.005	627.441	428.467	586.548	658.569	373.535	568.237	651.245	315.973	308.838	518.799	371.704	726.929	431.519	524.902	639.038	825.806	979.614		6.47169	7.93239	10.2961	6.11135	8.5565	12.4729	6.06093	11.2078	10.4803	5.08814	5.20894	4.51915	4.43085	9.2461	6.33747	8.96197	9.94457	12.9925	12.1269
41	313.11	765.381	618.896	438.843	581.665	668.945	380.249	569.458	662.231	313.532	321.045	523.682	363.77	730.591	426.025	526.733	646.973	831.299	965.576		6.53539	8.0414	10.1558	6.25935	8.48527	12.6694	6.16987	11.2319	10.6571	5.04882	5.41482	4.56169	4.33627	9.29268	6.2568	8.99323	10.068	13.079	11.9532
41.2	296.631	758.057	625.61	457.764	581.665	666.504	361.938	595.093	673.218	298.883	342.407	532.837	357.056	715.942	426.025	513.306	643.311	839.233	974.731		6.19142	7.96445	10.266	6.52922	8.48527	12.6232	5.87276	11.7375	10.8339	4.81294	5.77513	4.64144	4.25624	9.10636	6.2568	8.76397	10.0111	13.2038	12.0665
41.4	311.89	757.446	634.155	446.167	585.938	665.894	363.77	593.262	666.504	273.859	323.486	526.733	358.887	723.267	432.739	516.357	635.986	836.182	982.666		6.50991	7.95804	10.4062	6.36381	8.54759	12.6116	5.90247	11.7014	10.7258	4.40997	5.456	4.58827	4.27806	9.19952	6.3554	8.81607	9.89708	13.1558	12.1647
41.6	298.462	756.226	629.883	451.05	583.496	664.673	359.497	598.145	653.076	278.742	301.514	526.733	365.601	744.019	433.35	524.902	634.766	835.571	988.77		6.22964	7.94522	10.3361	6.43346	8.51198	12.5885	5.83315	11.7977	10.5098	4.4886	5.08541	4.58827	4.35809	9.46348	6.36436	8.96197	9.87808	13.1462	12.2403
41.8	321.655	747.07	620.728	447.388	570.679	661.011	359.497	590.82	666.504	304.987	307.617	512.085	352.783	751.343	433.35	529.175	638.428	830.688	973.511		6.71374	7.84903	10.1859	6.38123	8.325	12.5191	5.83315	11.6533	10.7258	4.91122	5.18835	4.46067	4.20531	9.55664	6.36436	9.03491	9.93507	13.0694	12.0514
42	316.772	758.667	620.117	471.191	578.613	653.076	357.666	579.224	670.166	286.066	311.89	520.63	358.887	737.305	421.753	531.616	628.662	829.468	963.745		6.61182	7.97087	10.1759	6.72074	8.44075	12.3689	5.80344	11.4245	10.7848	4.60654	5.26041	4.5351	4.27806	9.37808	6.19405	9.0766	9.7831	13.0502	11.9305
42.2	319.824	747.681	627.441	464.478	556.641	656.738	374.146	582.275	668.335	281.183	313.721	502.319	386.353	718.994	421.143	523.071	628.662	819.702	957.642		6.67552	7.85544	10.2961	6.62498	8.12021	12.4382	6.07083	11.4847	10.7553	4.52791	5.29129	4.3756	4.60547	9.14518	6.18509	8.9307	9.7831	12.8965	11.8549
42.4	323.486	744.019	620.728	450.439	567.017	665.894	361.328	599.976	657.959	283.625	335.083	510.864	366.211	718.384	423.584	507.812	633.545	825.806	974.121		6.75196	7.81696	10.1859	6.42475	8.27158	12.6116	5.86286	11.8338	10.5883	4.56722	5.65159	4.45004	4.36537	9.13742	6.22094	8.67018	9.85909	12.9925	12.0589
42.6	315.552	752.563	628.662	425.415	566.406	659.79	366.821	582.275	645.752	292.78	327.759	521.24	363.77	712.891	429.688	519.409	629.272	836.182	966.797		6.58634	7.90674	10.3161	6.06782	8.26267	12.496	5.95199	11.4847	10.3919	4.71465	5.52806	4.54042	4.33627	9.06755	6.31058	8.86818	9.7926	13.1558	11.9683
42.8	319.214	760.498	626.221	431.519	588.379	650.024	370.483	587.769	650.635	312.922	331.421	509.033	366.211	718.994	428.467	515.137	623.779	841.064	968.628		6.66278	7.9901	10.276	6.15488	8.58321	12.3111	6.01141	11.5931	10.4705	5.03899	5.58983	4.43409	4.36537	9.14518	6.29265	8.79523	9.70712	13.2326	11.9909
43	306.396	745.239	640.869	435.791	583.496	657.959	365.601	593.262	648.804	315.973	296.021	507.202	355.225	700.684	419.312	514.526	632.324	833.74	968.018		6.39525	7.82979	10.5164	6.21582	8.51198	12.4613	5.93219	11.7014	10.441	5.08814	4.99276	4.41814	4.23441	8.91228	6.1582	8.78481	9.84009	13.1174	11.9834
43.2	303.955	734.253	618.896	447.388	576.782	653.076	365.601	577.393	651.245	310.48	292.358	502.319	366.821	692.749	413.208	496.216	625.61	827.637	964.966		6.34429	7.71436	10.1558	6.38123	8.41404	12.3689	5.93219	11.3884	10.4803	4.99968	4.93099	4.3756	4.37265	8.81136	6.06856	8.47218	9.73561	13.0213	11.9456
43.4	317.993	739.136	632.935	455.933	588.379	640.869	375.366	573.12	636.597	323.908	314.331	494.385	364.99	704.346	415.649	502.319	629.883	831.299	979.004		6.6373	7.76566	10.3862	6.5031	8.58321	12.1377	6.09064	11.3041	10.2446	5.21591	5.30159	4.30649	4.35082	8.95886	6.10441	8.57639	9.8021	13.079	12.1194
43.6	326.538	726.929	624.39	455.933	573.73	639.648	383.301	587.769	644.531	345.27	325.928	494.385	349.731	701.904	411.987	511.475	620.117	822.754	974.731		6.81566	7.63741	10.246	6.5031	8.36952	12.1146	6.21939	11.5931	10.3722	5.55991	5.49718	4.30649	4.16893	8.92781	6.05063	8.73271	9.65013	12.9445	12.0665
43.8	310.059	740.356	617.676	460.205	574.341	624.39	395.508	579.834	627.441	315.363	316.772	497.437	353.394	698.242	410.767	521.24	632.935	845.337	992.432		6.47169	7.77849	10.1358	6.56404	8.37842	11.8256	6.41746	11.4366	10.0972	5.07831	5.34276	4.33307	4.21258	8.88123	6.0327	8.89944	9.84959	13.2998	12.2856
44	305.786	731.201	610.352	467.529	593.872	625	386.353	595.093	630.493	319.635	302.124	502.93	363.77	722.656	416.26	501.709	625	838.013	1000.37		6.38251	7.6823	10.0156	6.66851	8.66334	11.8371	6.2689	11.7375	10.1463	5.14711	5.0957	4.38092	4.33627	9.19176	6.11338	8.56597	9.72611	13.1846	12.3838
44.2	327.148	733.032	603.027	459.595	593.262	640.869	387.573	596.313	623.779	290.339	314.331	496.826	363.159	729.37	416.87	499.878	639.038	856.323	985.718		6.8284	7.70154	9.89543	6.55534	8.65444	12.1377	6.28871	11.7616	10.0383	4.67534	5.30159	4.32775	4.32899	9.27716	6.12234	8.53471	9.94457	13.4727	12.2025
44.4	316.162	723.267	612.183	449.829	587.158	645.142	395.508	587.158	635.986	310.48	317.993	496.826	375.366	706.787	427.856	516.357	608.521	844.727	981.445		6.59908	7.59893	10.0457	6.41605	8.5654	12.2186	6.41746	11.581	10.2347	4.99968	5.36335	4.32775	4.4745	8.98991	6.28369	8.81607	9.46966	13.2902	12.1496
44.6	312.5	740.967	607.91	448.608	596.924	642.7	387.573	563.354	643.921	303.766	306.396	514.526	377.197	712.28	435.181	489.502	612.183	849.609	976.562		6.52265	7.7849	9.97555	6.39864	8.70786	12.1724	6.28871	11.1115	10.3624	4.89157	5.16776	4.48194	4.49633	9.05978	6.39126	8.35755	9.52665	13.367	12.0892
44.8	318.604	746.46	604.858	458.984	610.962	642.7	385.132	577.393	646.973	308.039	297.241	498.047	360.107	700.073	432.739	512.085	620.728	848.999	985.718		6.65004	7.84261	9.92547	6.54663	8.91265	12.1724	6.2491	11.3884	10.4115	4.96037	5.01334	4.33839	4.29261	8.90452	6.3554	8.74313	9.65963	13.3574	12.2025
45	333.252	748.291	587.158	450.439	595.093	649.414	388.794	567.627	654.297	318.415	310.059	499.878	366.821	703.735	418.091	523.071	612.183	853.271	983.276		6.95579	7.86185	9.63502	6.42475	8.68115	12.2995	6.30852	11.1958	10.5294	5.12745	5.22953	4.35434	4.37265	8.9511	6.14027	8.9307	9.52665	13.4247	12.1723
45.2	310.059	745.85	578.003	441.895	573.12	662.842	384.521	578.003	651.245	290.949	302.124	487.061	375.366	714.111	420.532	502.93	625	846.558	979.614		6.47169	7.8362	9.48479	6.30287	8.36061	12.5538	6.23919	11.4005	10.4803	4.68517	5.0957	4.24269	4.4745	9.08307	6.17612	8.58681	9.72611	13.319	12.1269
45.4	308.228	726.318	589.6	424.194	581.055	654.907	372.925	599.365	648.193	299.494	304.565	487.061	361.938	718.384	416.87	516.968	610.962	831.909	985.107		6.43347	7.631	9.67508	6.05041	8.47636	12.4035	6.05103	11.8218	10.4312	4.82277	5.13688	4.24269	4.31444	9.13742	6.12234	8.82649	9.50766	13.0886	12.1949
45.6	296.631	716.553	585.327	426.636	584.106	634.766	371.094	595.703	654.907	318.415	299.072	501.099	355.225	733.032	412.598	507.812	620.117	838.623	985.718		6.19142	7.5284	9.60497	6.08523	8.52088	12.0221	6.02132	11.7496	10.5392	5.12745	5.04423	4.36497	4.23441	9.32374	6.05959	8.67018	9.65013	13.1942	12.2025
45.8	303.345	714.722	588.379	432.739	583.496	648.193	374.146	570.679	653.076	325.129	300.293	480.347	350.342	741.577	413.818	489.502	617.065	825.195	989.38		6.33155	7.50916	9.65505	6.17229	8.51198	12.2764	6.07083	11.256	10.5098	5.23557	5.06482	4.1842	4.1762	9.43242	6.07752	8.35755	9.60264	12.9829	12.2478
46	314.331	729.37	596.924	444.336	578.003	643.311	383.301	583.496	645.142	278.742	296.021	485.84	355.835	720.215	405.884	480.347	614.014	823.364	980.835		6.56087	7.66306	9.79527	6.3377	8.43184	12.1839	6.21939	11.5088	10.3821	4.4886	4.99276	4.23205	4.24169	9.16071	5.96099	8.20124	9.55515	12.9541	12.1421
46.2	305.786	729.37	584.717	438.232	573.12	646.362	385.132	583.496	654.907	304.987	292.358	476.074	357.056	736.084	402.222	496.826	613.403	830.078	978.394		6.38251	7.66306	9.59496	6.25064	8.36061	12.2417	6.2491	11.5088	10.5392	4.91122	4.93099	4.14699	4.25624	9.36255	5.90721	8.4826	9.54565	13.0598	12.1118
46.4	298.462	740.356	584.106	463.257	565.186	642.7	374.756	590.82	667.114	291.559	285.645	476.074	338.135	736.084	396.729	490.112	614.624	824.585	979.614		6.22964	7.77849	9.58494	6.60757	8.24487	12.1724	6.08074	11.6533	10.7357	4.695	4.81775	4.14699	4.03069	9.36255	5.82653	8.36798	9.56464	12.9733	12.1269
46.6	304.565	725.098	599.976	450.439	579.224	639.038	374.756	598.145	657.959	293.39	297.241	474.243	343.018	740.356	380.859	499.878	627.441	813.599	981.445		6.35703	7.61817	9.84535	6.42475	8.44965	12.103	6.08074	11.7977	10.5883	4.72448	5.01334	4.13104	4.0889	9.4169	5.59347	8.53471	9.76411	12.8005	12.1496
46.8	310.669	736.694	590.82	433.35	573.73	646.362	384.521	595.093	649.414	296.442	288.086	466.919	336.914	714.722	401.001	498.047	631.714	807.495	964.355		6.48443	7.74001	9.69512	6.181	8.36952	12.2417	6.23919	11.7375	10.4508	4.77362	4.85893	4.06724	4.01614	9.09084	5.88928	8.50345	9.83059	12.7045	11.938
47	312.5	715.942	586.548	435.181	554.199	649.414	382.08	591.431	654.907	315.973	278.32	473.022	343.018	730.591	396.118	496.826	637.207	824.585	960.693		6.52265	7.52198	9.62501	6.20711	8.0846	12.2995	6.19958	11.6653	10.5392	5.08814	4.69422	4.1204	4.0889	9.29268	5.81757	8.4826	9.91608	12.9733	11.8927
47.2	313.11	750.122	593.262	442.505	550.537	643.921	385.132	580.444	658.569	316.584	288.696	491.943	341.797	730.591	397.949	473.633	614.014	809.937	963.135		6.53539	7.88109	9.73518	6.31158	8.03118	12.1955	6.2491	11.4486	10.5982	5.09797	4.86922	4.28522	4.07435	9.29268	5.84446	8.08661	9.55515	12.7429	11.9229
47.4	330.2	735.474	587.769	440.674	547.485	639.648	369.263	582.275	671.387	310.48	269.165	501.099	337.524	721.436	386.353	486.45	618.286	806.885	968.018		6.89209	7.72719	9.64504	6.28546	7.98666	12.1146	5.99161	11.4847	10.8044	4.99968	4.53981	4.36497	4.02342	9.17623	5.67415	8.30545	9.62163	12.6949	11.9834
47.6	324.097	725.098	582.886	446.777	543.823	650.024	368.042	585.327	647.583	288.508	270.996	492.554	335.693	732.422	410.156	477.905	622.559	809.326	944.214		6.7647	7.61817	9.56491	6.37252	7.93323	12.3111	5.9718	11.5449	10.4214	4.64585	4.57069	4.29054	4.00159	9.31597	6.02374	8.15956	9.68812	12.7333	11.6887
47.8	297.241	740.356	608.521	431.519	542.603	662.842	379.028	565.796	648.193	292.17	280.151	479.126	333.862	740.967	405.273	463.257	620.728	832.52	952.148		6.20416	7.77849	9.98557	6.15488	7.91543	12.5538	6.15006	11.1597	10.4312	4.70482	4.7251	4.17357	3.97976	9.42466	5.95203	7.90946	9.65963	13.0982	11.7869
48	306.396	748.901	609.131	428.467	529.785	644.531	375.977	576.172	645.752	304.377	282.593	482.788	321.655	729.37	402.832	460.205	622.559	830.688	965.576		6.39525	7.86826	9.99558	6.11135	7.72845	12.207	6.10054	11.3643	10.3919	4.9014	4.76628	4.20547	3.83425	9.27716	5.91617	7.85735	9.68812	13.0694	11.9532
48.2	307.617	747.07	595.703	421.753	551.758	670.166	372.314	556.03	646.362	292.78	278.931	504.15	326.538	726.929	395.508	462.646	622.559	817.261	960.083		6.42073	7.84903	9.77524	6.01559	8.04898	12.6925	6.04112	10.9671	10.4017	4.71465	4.70451	4.39155	3.89246	9.2461	5.8086	7.89904	9.68812	12.8581	11.8852
48.4	298.462	746.46	620.728	435.181	533.447	659.79	369.873	574.951	636.597	301.935	282.593	490.723	327.759	706.787	397.339	474.243	620.728	819.092	964.355		6.22964	7.84261	10.1859	6.20711	7.78187	12.496	6.00151	11.3403	10.2446	4.86208	4.76628	4.27459	3.90701	8.98991	5.8355	8.09703	9.65963	12.8869	11.938
48.6	301.514	741.577	612.793	435.791	564.575	643.311	374.756	596.313	646.973	325.129	278.32	509.644	325.317	714.111	400.391	468.75	608.521	816.04	974.121		6.29333	7.79131	10.0557	6.21582	8.23596	12.1839	6.08074	11.7616	10.4115	5.23557	4.69422	4.4394	3.8779	9.08307	5.88031	8.00324	9.46966	12.8389	12.0589
48.8	316.162	750.122	620.117	443.726	541.992	641.479	384.521	579.834	626.221	323.908	280.762	499.268	331.421	729.37	408.936	448.608	601.807	778.809	969.238		6.59908	7.88109	10.1759	6.32899	7.90652	12.1492	6.23919	11.4366	10.0776	5.21591	4.7354	4.34902	3.95066	9.27716	6.00581	7.65935	9.36518	12.2531	11.9985
49	312.5	752.563	619.507	438.843	545.654	660.4	393.677	587.158	618.896	292.17	268.555	488.892	331.421	702.515	387.573	448.608	588.989	832.52	972.29		6.52265	7.90674	10.1658	6.25935	7.95995	12.5076	6.38775	11.581	9.95971	4.70482	4.52951	4.25864	3.95066	8.93557	5.69207	7.65935	9.16572	13.0982	12.0363
49.2	305.176	748.901	621.948	415.039	547.485	645.142	395.508	565.186	610.352	305.597	279.541	483.398	333.252	696.411	403.442	438.232	610.352	823.975	980.225		6.36977	7.86826	10.2059	5.91983	7.98666	12.2186	6.41746	11.1476	9.8222	4.92105	4.71481	4.21079	3.97249	8.85794	5.92513	7.4822	9.49816	12.9637	12.1345
49.4	289.917	757.446	632.935	402.832	559.692	657.349	396.729	575.562	621.338	295.832	267.944	499.878	335.083	698.853	408.325	422.974	601.807	823.975	985.107		6.05128	7.95804	10.3862	5.74571	8.16473	12.4498	6.43726	11.3523	9.999	4.7638	4.51922	4.35434	3.99431	8.88899	5.99685	7.22168	9.36518	12.9637	12.1949
49.6	306.396	749.512	620.728	409.546	570.068	642.09	383.911	552.368	615.234	301.935	280.762	484.009	334.473	711.67	388.184	438.232	590.82	821.533	988.159		6.39525	7.87468	10.1859	5.84148	8.3161	12.1608	6.22929	10.8948	9.90078	4.86208	4.7354	4.2161	3.98704	9.05202	5.70104	7.4822	9.19422	12.9253	12.2327
49.8	295.41	756.226	620.728	422.363	557.251	638.428	394.287	543.823	636.597	301.325	250.854	501.709	343.018	684.814	393.066	427.246	588.989	820.923	993.652		6.16594	7.94522	10.1859	6.02429	8.12912	12.0914	6.39765	10.7263	10.2446	4.85225	4.23097	4.37029	4.0889	8.71044	5.77275	7.29462	9.16572	12.9157	12.3007
50	295.41	762.939	623.779	427.246	550.537	654.297	393.677	546.265	650.024	327.57	256.348	481.567	347.29	692.139	407.104	430.298	575.562	814.819	989.99		6.16594	8.01575	10.236	6.09394	8.03118	12.392	6.38775	10.7745	10.4606	5.27488	4.32362	4.19484	4.13983	8.8036	5.97892	7.34673	8.95676	12.8197	12.2554
50.2	296.021	758.667	597.534	434.57	538.94	653.687	408.325	535.889	623.169	312.922	259.399	488.892	343.628	697.632	406.494	413.208	574.341	830.078	997.925		6.17868	7.97087	9.80529	6.19841	7.862	12.3804	6.62543	10.5698	10.0285	5.03899	4.3751	4.25864	4.09617	8.87347	5.96995	7.05494	8.93777	13.0598	12.3536
50.4	297.241	754.395	604.858	418.701	542.603	657.959	391.235	556.03	642.7	290.949	259.399	481.567	352.173	692.139	394.287	413.818	571.899	822.754	983.887		6.20416	7.92598	9.92547	5.97206	7.91543	12.4613	6.34813	10.9671	10.3428	4.68517	4.3751	4.19484	4.19803	8.8036	5.79068	7.06536	8.89977	12.9445	12.1798
50.6	293.579	744.629	615.234	405.884	560.303	645.752	404.663	569.458	642.09	298.273	272.827	500.488	351.562	702.515	405.273	444.946	580.444	811.768	982.666		6.12772	7.82338	10.0957	5.78924	8.17364	12.2302	6.56601	11.2319	10.333	4.80311	4.60157	4.35965	4.19076	8.93557	5.95203	7.59683	9.03275	12.7717	12.1647
50.8	305.786	755.005	623.779	397.339	556.03	645.142	390.015	567.017	638.428	331.232	277.1	498.047	343.628	698.242	393.066	426.636	603.638	823.364	971.069		6.38251	7.93239	10.236	5.66736	8.11131	12.2186	6.32832	11.1838	10.274	5.33385	4.67363	4.33839	4.09617	8.88123	5.77275	7.2842	9.39368	12.9541	12.0212
51	308.228	750.732	634.766	406.494	566.406	650.024	388.794	562.134	647.583	317.804	269.775	501.709	332.642	673.828	382.08	437.012	587.769	824.585	957.642		6.43347	7.8875	10.4162	5.79795	8.26267	12.3111	6.30852	11.0875	10.4214	5.11762	4.5501	4.37029	3.96521	8.5707	5.6114	7.46136	9.14673	12.9733	11.8549
51.2	296.021	747.07	621.948	400.391	580.444	645.142	404.053	543.823	649.414	317.804	278.931	494.385	349.121	698.242	394.287	435.791	588.989	839.233	957.642		6.17868	7.84903	10.2059	5.71089	8.46746	12.2186	6.5561	10.7263	10.4508	5.11762	4.70451	4.30649	4.16165	8.88123	5.79068	7.44052	9.16572	13.2038	11.8549
51.4	288.086	753.174	626.831	411.987	596.313	646.973	397.949	539.551	654.297	299.494	259.399	506.592	358.887	712.28	393.677	423.584	579.834	836.182	962.524		6.01306	7.91315	10.286	5.8763	8.69896	12.2533	6.45707	10.642	10.5294	4.82277	4.3751	4.41282	4.27806	9.05978	5.78171	7.2321	9.02325	13.1558	11.9154
51.6	307.007	756.226	615.845	410.767	579.224	643.921	393.066	547.485	625.61	602.839	256.958	482.178	347.29	698.853	392.456	411.987	574.341	815.43	966.797		6.40799	7.94522	10.1058	5.85889	8.44965	12.1955	6.37784	10.7985	10.0678	9.70755	4.33392	4.20015	4.13983	8.88899	5.76378	7.0341	8.93777	12.8293	11.9683
51.8	314.331	748.901	614.624	418.701	570.679	632.324	398.56	543.823	631.104	319.635	265.503	473.633	353.394	694.58	404.053	408.325	568.848	822.144	960.083		6.56087	7.86826	10.0857	5.97206	8.325	11.9758	6.46697	10.7263	10.1562	5.14711	4.47804	4.12572	4.21258	8.83465	5.9341	6.97158	8.85228	12.9349	11.8852
52	321.045	756.226	625	426.025	578.613	643.921	397.949	549.927	657.349	304.377	261.23	498.047	352.783	693.359	387.573	413.208	587.769	797.729	960.083		6.701	7.94522	10.256	6.07653	8.44075	12.1955	6.45707	10.8467	10.5785	4.9014	4.40598	4.33839	4.20531	8.81912	5.69207	7.05494	9.14673	12.5508	11.8852
52.2	340.576	770.264	621.338	432.129	567.627	651.245	386.353	550.537	638.428	343.439	260.01	502.93	358.276	689.087	390.015	414.429	567.017	795.898	948.486		7.10867	8.09271	10.1959	6.16358	8.28048	12.3342	6.2689	10.8587	10.274	5.53042	4.38539	4.38092	4.27079	8.76478	5.72793	7.07578	8.82379	12.522	11.7416
52.4	321.655	773.315	626.831	441.895	566.406	651.245	404.663	558.472	642.09	328.791	258.179	492.554	361.938	680.542	390.015	427.246	587.158	809.326	962.524		6.71374	8.12477	10.286	6.30287	8.26267	12.3342	6.56601	11.0152	10.333	5.29454	4.35451	4.29054	4.31444	8.65609	5.72793	7.29462	9.13723	12.7333	11.9154
52.6	293.579	775.757	618.896	430.298	562.744	637.817	390.625	525.513	646.973	301.935	264.282	479.736	368.652	669.556	386.963	408.936	581.665	800.171	971.68		6.12772	8.15042	10.1558	6.13747	8.20925	12.0799	6.33823	10.3651	10.4115	4.86208	4.45745	4.17889	4.39447	8.51635	5.68311	6.982	9.05174	12.5892	12.0287
52.8	304.565	790.405	608.521	422.363	569.458	650.635	381.47	559.082	667.725	288.508	244.141	488.892	352.783	685.425	391.846	406.494	571.289	816.04	960.693		6.35703	8.30432	9.98557	6.02429	8.30719	12.3226	6.18968	11.0273	10.7455	4.64585	4.11774	4.25864	4.20531	8.7182	5.75482	6.94031	8.89027	12.8389	11.8927
53	286.255	767.822	607.3	410.767	566.406	645.752	399.17	557.251	668.335	289.118	251.465	491.333	349.731	667.114	380.249	394.897	576.172	823.364	967.407		5.97485	8.06705	9.96554	5.85889	8.26267	12.2302	6.47688	10.9911	10.7553	4.65568	4.24127	4.2799	4.16893	8.4853	5.58451	6.74232	8.96626	12.9541	11.9758
53.2	314.941	777.588	625	424.805	580.444	632.324	393.677	534.058	643.921	304.987	242.92	474.243	346.68	680.542	388.184	408.325	566.406	816.65	974.121		6.5736	8.16966	10.256	6.05912	8.46746	11.9758	6.38775	10.5337	10.3624	4.91122	4.09715	4.13104	4.13255	8.65609	5.70104	6.97158	8.81429	12.8485	12.0589
53.4	306.396	769.653	614.624	444.946	588.989	648.193	405.273	521.851	639.038	304.377	235.596	480.957	349.121	682.983	391.846	403.442	568.848	831.909	970.459		6.39525	8.08629	10.0857	6.3464	8.59211	12.2764	6.57591	10.2929	10.2838	4.9014	3.97362	4.18952	4.16165	8.68715	5.75482	6.88821	8.85228	13.0886	12.0136
53.6	307.617	775.146	615.234	434.57	584.717	639.648	398.56	520.63	635.376	295.832	245.972	478.516	347.9	691.528	398.56	399.17	585.327	807.495	960.083		6.42073	8.14401	10.0957	6.19841	8.52979	12.1146	6.46697	10.2688	10.2249	4.7638	4.14862	4.16825	4.1471	8.79583	5.85342	6.81526	9.10873	12.7045	11.8852
53.8	320.435	770.264	634.155	450.439	595.093	640.869	389.404	535.889	631.104	300.715	241.699	482.788	357.056	671.997	382.69	399.78	591.431	809.326	950.317		6.68826	8.09271	10.4062	6.42475	8.68115	12.1377	6.31842	10.5698	10.1562	4.84242	4.07656	4.20547	4.25624	8.54741	5.62036	6.82568	9.20371	12.7333	11.7643
54	311.89	762.939	612.183	434.57	604.858	635.376	394.287	549.927	635.986	303.766	233.765	471.802	350.952	653.076	382.69	393.066	588.989	806.885	945.435		6.50991	8.01575	10.0457	6.19841	8.82361	12.0336	6.39765	10.8467	10.2347	4.89157	3.94273	4.10977	4.18348	8.30674	5.62036	6.71105	9.16572	12.6949	11.7038
54.2	331.421	769.043	615.234	405.273	585.938	628.052	398.56	545.654	644.531	286.066	220.947	491.943	359.497	675.049	393.677	387.573	598.755	801.392	961.914		6.91757	8.07988	10.0957	5.78054	8.54759	11.8949	6.46697	10.7624	10.3722	4.60654	3.72655	4.28522	4.28534	8.58622	5.78171	6.61727	9.31769	12.6084	11.9078
54.4	310.669	753.174	606.689	415.039	585.327	651.855	395.508	541.382	635.986	293.39	260.01	476.685	345.459	676.88	390.625	408.325	595.093	805.664	959.473		6.48443	7.91315	9.95552	5.91983	8.53869	12.3457	6.41746	10.6781	10.2347	4.72448	4.38539	4.1523	4.118	8.60951	5.73689	6.97158	9.2607	12.6756	11.8776
54.6	288.696	766.602	616.455	416.87	574.951	667.114	395.508	552.368	653.687	298.883	237.427	468.14	358.887	662.842	387.573	402.222	595.703	814.819	957.642		6.0258	8.05423	10.1158	5.94594	8.38733	12.6347	6.41746	10.8948	10.5196	4.81294	4.0045	4.07787	4.27806	8.43096	5.69207	6.86737	9.2702	12.8197	11.8549
54.8	294.189	779.419	602.417	430.908	557.861	651.245	377.197	539.551	663.452	315.363	231.323	482.788	361.938	671.997	393.066	393.066	597.534	815.43	957.031		6.14046	8.18889	9.88541	6.14617	8.13802	12.3342	6.12035	10.642	10.6767	5.07831	3.90156	4.20547	4.31444	8.54741	5.77275	6.71105	9.2987	12.8293	11.8474
55	288.696	776.978	627.441	442.505	573.12	647.583	372.925	554.199	652.466	279.352	243.53	480.347	346.68	684.814	395.508	388.794	610.962	820.312	966.797		6.0258	8.16324	10.2961	6.31158	8.36061	12.2648	6.05103	10.931	10.4999	4.49843	4.10744	4.1842	4.13255	8.71044	5.8086	6.63811	9.50766	12.9061	11.9683
55.2	291.748	775.146	612.183	460.815	588.989	643.921	363.77	551.758	649.414	265.314	239.258	493.164	343.018	697.632	406.494	390.015	614.014	789.795	939.331		6.0895	8.14401	10.0457	6.57275	8.59211	12.1955	5.90247	10.8828	10.4508	4.27237	4.03538	4.29585	4.0889	8.87347	5.96995	6.65895	9.55515	12.426	11.6283
55.4	270.386	770.874	615.234	436.401	592.651	656.738	379.028	557.251	643.921	264.093	243.53	490.112	336.914	693.359	405.884	381.47	611.572	800.171	944.214		5.64362	8.09912	10.0957	6.22452	8.64553	12.4382	6.15006	10.9911	10.3624	4.25271	4.10744	4.26927	4.01614	8.81912	5.96099	6.51306	9.51715	12.5892	11.6887
55.6	285.645	772.095	625.61	432.129	579.834	643.311	390.015	546.265	646.362	267.145	230.713	483.398	345.459	701.904	380.249	393.677	608.521	780.029	938.11		5.96211	8.11194	10.266	6.16358	8.45856	12.1839	6.32832	10.7745	10.4017	4.30185	3.89126	4.21079	4.118	8.92781	5.58451	6.72147	9.46966	12.2723	11.6132
55.8	295.41	767.212	625.61	421.753	585.327	640.259	377.808	548.096	661.621	277.521	232.544	501.709	336.914	710.449	385.742	388.184	595.093	782.471	936.279		6.16594	8.06064	10.266	6.01559	8.53869	12.1261	6.13026	10.8106	10.6473	4.46894	3.92214	4.37029	4.01614	9.03649	5.66518	6.62769	9.2607	12.3107	11.5905
56	291.138	764.771	625.61	431.519	601.807	645.752	381.47	549.316	640.259	262.262	234.375	494.385	347.29	712.891	395.508	372.925	600.586	788.574	938.11		6.07676	8.03499	10.266	6.15488	8.77909	12.2302	6.18968	10.8346	10.3035	4.22323	3.95303	4.30649	4.13983	9.06755	5.8086	6.36716	9.34619	12.4068	11.6132
56.2	292.969	761.719	612.793	435.181	601.196	643.311	380.249	538.33	661.011	270.807	245.972	496.216	347.9	725.708	413.208	379.028	595.093	773.926	930.786		6.11498	8.00293	10.0557	6.20711	8.77019	12.1839	6.16987	10.618	10.6374	4.36083	4.14862	4.32244	4.1471	9.23058	6.06856	6.47137	9.2607	12.1763	11.5225
56.4	292.969	761.108	615.845	441.284	601.196	638.428	391.846	550.537	649.414	286.066	235.596	485.84	333.252	711.06	399.17	376.587	588.989	785.522	942.993		6.11498	7.99652	10.1058	6.29417	8.77019	12.0914	6.35804	10.8587	10.4508	4.60654	3.97362	4.23205	3.97249	9.04426	5.86239	6.42969	9.16572	12.3588	11.6736
56.6	299.683	770.874	624.39	446.167	601.807	651.245	393.677	571.289	655.518	271.418	234.375	480.957	335.083	694.58	395.508	366.821	596.313	774.536	932.007		6.25512	8.09912	10.246	6.36381	8.77909	12.3342	6.38775	11.268	10.549	4.37065	3.95303	4.18952	3.99431	8.83465	5.8086	6.26296	9.2797	12.1859	11.5376
56.8	299.683	758.667	610.352	454.102	612.183	652.466	380.249	566.406	652.466	283.625	244.141	468.14	339.966	689.087	391.235	366.821	603.027	783.691	916.748		6.25512	7.97087	10.0156	6.47699	8.93045	12.3573	6.16987	11.1717	10.4999	4.56723	4.11774	4.07787	4.05252	8.76478	5.74586	6.26296	9.38418	12.3299	11.3487
57	299.683	747.681	610.962	419.922	592.651	654.907	382.08	571.899	639.038	300.104	250.854	479.736	336.914	690.308	383.301	366.821	606.079	785.522	938.11		6.25512	7.85544	10.0256	5.98947	8.64553	12.4035	6.19958	11.2801	10.2838	4.8326	4.23097	4.17889	4.01614	8.78031	5.62933	6.26296	9.43167	12.3588	11.6132
57.2	277.1	761.719	607.3	429.077	601.196	659.79	365.601	568.848	659.18	334.894	249.023	487.061	325.317	667.725	403.442	372.925	596.313	775.757	927.124		5.78375	8.00293	9.96554	6.12006	8.77019	12.496	5.93219	11.2199	10.608	5.39282	4.20009	4.24269	3.8779	8.49306	5.92513	6.36716	9.2797	12.2051	11.4771
57.4	284.424	761.719	586.548	421.143	604.248	648.804	373.535	568.848	650.635	327.57	250.854	478.516	325.317	679.321	387.573	361.328	603.638	782.471	935.059		5.93663	8.00293	9.62501	6.00688	8.81471	12.2879	6.06093	11.2199	10.4705	5.27488	4.23097	4.16825	3.8779	8.64057	5.69207	6.16917	9.39368	12.3107	11.5754
57.6	272.827	762.329	591.431	434.57	606.689	653.687	363.159	567.017	653.076	320.856	261.23	467.529	332.642	654.297	399.17	375.366	604.858	762.939	951.538		5.69458	8.00934	9.70513	6.19841	8.85032	12.3804	5.89257	11.1838	10.5098	5.16677	4.40598	4.07255	3.96521	8.32227	5.86239	6.40885	9.41267	12.0035	11.7794
57.8	281.982	758.057	584.717	432.129	601.196	656.738	377.197	559.082	651.245	303.766	252.075	465.698	325.928	669.556	382.69	343.018	610.352	762.939	957.031		5.88567	7.96445	9.59496	6.16358	8.77019	12.4382	6.12035	11.0273	10.4803	4.89157	4.25156	4.0566	3.88518	8.51635	5.62036	5.85654	9.49816	12.0035	11.8474
58	270.996	770.874	583.496	407.104	585.327	650.635	380.859	552.368	634.766	315.973	258.789	478.516	322.266	665.894	389.404	342.407	612.183	777.588	955.2		5.65636	8.09912	9.57493	5.80665	8.53869	12.3226	6.17977	10.8948	10.2151	5.08814	4.3648	4.16825	3.84153	8.46977	5.71896	5.84612	9.52665	12.2339	11.8247
58.2	277.1	763.55	583.496	408.936	587.769	650.024	368.652	543.823	634.766	298.883	263.062	472.412	336.914	658.569	401.001	346.68	606.689	776.367	946.655		5.78375	8.02217	9.57493	5.83277	8.5743	12.3111	5.9817	10.7263	10.2151	4.81294	4.43686	4.11509	4.01614	8.37661	5.88928	5.91907	9.44117	12.2147	11.7189
58.4	272.827	759.277	587.769	403.442	609.131	640.259	374.146	560.913	637.207	312.922	262.451	479.736	350.342	645.752	399.78	358.276	596.924	775.146	941.162		5.69458	7.97728	9.64504	5.75442	8.88594	12.1261	6.07083	11.0634	10.2544	5.03899	4.42657	4.17889	4.1762	8.21358	5.87135	6.11706	9.2892	12.1955	11.6509
58.6	258.179	761.108	585.327	401.611	597.534	637.207	380.859	557.861	636.597	319.635	257.568	489.502	337.524	667.114	416.87	337.524	596.313	770.264	941.772		5.38883	7.99652	9.60497	5.7283	8.71676	12.0683	6.17977	11.0032	10.2446	5.14711	4.34421	4.26395	4.02342	8.4853	6.12234	5.76275	9.2797	12.1187	11.6585
58.8	260.01	756.836	603.027	416.26	603.027	641.479	372.314	563.354	659.79	330.622	262.451	484.619	330.811	656.738	419.312	359.497	592.041	756.226	930.786		5.42705	7.95163	9.89543	5.93724	8.7969	12.1492	6.04112	11.1115	10.6178	5.32402	4.42657	4.22142	3.94338	8.35332	6.1582	6.1379	9.21321	11.8978	11.5225
59	270.386	742.798	602.417	404.053	584.106	635.986	380.249	556.03	653.687	324.518	255.737	476.074	332.031	642.09	409.546	351.562	582.886	762.939	913.696		5.64362	7.80414	9.88541	5.76313	8.52088	12.0452	6.16987	10.9671	10.5196	5.22574	4.31333	4.14699	3.95794	8.167	6.01477	6.00243	9.07074	12.0035	11.3109
59.2	293.579	747.07	604.248	410.156	580.444	630.493	386.963	554.199	648.193	317.804	253.906	496.216	341.797	651.245	412.598	356.445	589.6	773.315	919.8		6.12772	7.84903	9.91546	5.85018	8.46746	11.9412	6.27881	10.931	10.4312	5.11762	4.28245	4.32244	4.07435	8.28345	6.05959	6.0858	9.17522	12.1667	11.3865
59.4	281.982	759.888	591.431	403.442	573.12	631.104	373.535	565.186	637.817	330.622	269.165	486.45	328.979	645.752	404.663	347.29	599.365	784.302	911.865		5.88567	7.98369	9.70513	5.75442	8.36061	11.9527	6.06093	11.1476	10.2642	5.32402	4.53981	4.23737	3.92156	8.21358	5.94306	5.92949	9.32719	12.3395	11.2883
59.6	295.41	762.939	600.586	419.312	584.717	651.245	368.042	563.965	656.738	337.336	277.1	468.75	338.135	645.142	391.235	339.966	584.717	765.991	933.838		6.16594	8.01575	9.85536	5.98077	8.52979	12.3342	5.9718	11.1236	10.5687	5.43214	4.67363	4.08319	4.03069	8.20582	5.74586	5.80444	9.09923	12.0515	11.5603
59.8	294.8	748.901	573.73	402.832	563.354	643.921	369.263	564.575	634.155	307.428	266.113	464.478	338.745	650.024	383.301	330.2	590.82	770.874	932.617		6.1532	7.86826	9.41468	5.74571	8.21815	12.1955	5.99161	11.1356	10.2053	4.95054	4.48833	4.04597	4.03797	8.26793	5.62933	5.6377	9.19422	12.1283	11.5451
60	288.696	752.563	587.158	402.222	589.6	648.193	374.756	559.082	654.907	325.129	258.789	484.009	326.538	646.973	405.273	344.238	603.638	779.419	928.955		6.0258	7.90674	9.63502	5.73701	8.60102	12.2764	6.08074	11.0273	10.5392	5.23557	4.3648	4.2161	3.89246	8.22911	5.95203	5.87738	9.39368	12.2627	11.4998
60.2	281.982	748.291	584.717	410.156	584.717	628.662	381.47	572.51	655.518	345.881	261.841	475.464	321.045	631.104	384.521	352.173	592.651	775.757	911.865		5.88567	7.86185	9.59496	5.85018	8.52979	11.9065	6.18968	11.2921	10.549	5.56974	4.41627	4.14167	3.82697	8.02726	5.64725	6.01285	9.22271	12.2051	11.2883
60.4	298.462	747.681	588.379	415.649	595.093	635.376	379.639	593.262	653.687	331.842	258.179	458.984	325.928	656.128	405.273	326.538	593.872	776.978	920.41		6.22964	7.85544	9.65505	5.92853	8.68115	12.0336	6.15997	11.7014	10.5196	5.34368	4.35451	3.99812	3.88518	8.34556	5.95203	5.57518	9.24171	12.2243	11.394
60.6	300.903	733.643	598.755	401.611	596.924	631.104	373.535	581.665	657.349	324.518	240.479	477.905	338.745	642.7	379.028	330.811	610.962	776.367	919.8		6.2806	7.70795	9.82532	5.7283	8.70786	11.9527	6.06093	11.4727	10.5785	5.22574	4.05597	4.16294	4.03797	8.17477	5.56658	5.64812	9.50766	12.2147	11.3865
60.8	305.786	717.163	588.989	427.246	612.183	643.921	364.99	579.224	642.7	318.415	245.361	467.529	319.824	651.245	390.625	330.811	625	776.367	917.358		6.38251	7.53481	9.66507	6.09394	8.93045	12.1955	5.92228	11.4245	10.3428	5.12745	4.13833	4.07255	3.81242	8.28345	5.73689	5.64812	9.72611	12.2147	11.3563
61	305.176	735.474	605.469	427.246	609.131	633.545	372.314	562.134	645.142	325.129	256.958	458.374	330.811	650.635	377.808	323.486	621.338	763.55	909.424		6.36977	7.72719	9.93549	6.09394	8.88594	11.999	6.04112	11.0875	10.3821	5.23557	4.33392	3.99281	3.94338	8.27569	5.54865	5.52307	9.66912	12.0131	11.258
61.2	294.189	720.825	601.807	438.843	586.548	630.493	376.587	582.275	635.986	312.922	250.244	477.905	323.486	650.024	379.028	353.394	625.61	750.732	911.865		6.14046	7.57328	9.8754	6.25935	8.5565	11.9412	6.11045	11.4847	10.2347	5.03899	4.22068	4.16294	3.85608	8.26793	5.56658	6.0337	9.73561	11.8114	11.2883
61.4	292.358	720.825	596.924	426.636	600.586	623.779	373.535	570.679	642.7	326.96	234.375	465.088	336.304	644.531	382.08	356.445	625	748.901	927.124		6.10224	7.57328	9.79527	6.08523	8.76128	11.814	6.06093	11.256	10.3428	5.26505	3.95303	4.05129	4.00887	8.19806	5.6114	6.0858	9.72611	11.7826	11.4771
61.6	288.696	729.37	597.534	411.987	592.651	642.09	371.094	593.262	634.155	330.011	241.089	469.971	333.252	645.142	396.729	346.069	609.131	736.084	904.541		6.0258	7.66306	9.80529	5.8763	8.64553	12.1608	6.02132	11.7014	10.2053	5.31419	4.06627	4.09382	3.97249	8.20582	5.82653	5.90864	9.47916	11.5809	11.1976
61.8	300.293	717.773	598.755	403.442	588.989	624.39	370.483	584.106	617.065	321.466	234.985	458.374	335.693	653.687	398.56	339.966	612.183	728.76	895.996		6.26786	7.54122	9.82532	5.75442	8.59211	11.8256	6.01141	11.5208	9.93025	5.17659	3.96332	3.99281	4.00159	8.31451	5.85342	5.80444	9.52665	11.4657	11.0918
62	298.462	727.539	603.027	405.884	594.482	633.545	365.601	580.444	632.324	325.739	247.803	468.14	347.29	665.894	410.767	339.355	592.651	731.201	890.503		6.22964	7.64382	9.89543	5.78924	8.67225	11.999	5.93219	11.4486	10.1758	5.24539	4.1795	4.07787	4.13983	8.46977	6.0327	5.79402	9.22271	11.5041	11.0238
62.2	294.189	728.76	601.807	428.467	599.365	640.259	365.601	592.651	643.311	326.96	234.985	476.074	335.693	649.414	392.456	349.121	593.872	711.06	885.62		6.14046	7.65665	9.8754	6.11135	8.74348	12.1261	5.93219	11.6894	10.3526	5.26505	3.96332	4.14699	4.00159	8.26016	5.76378	5.96075	9.24171	11.1872	10.9634
62.4	288.696	727.539	592.651	420.532	571.289	646.362	360.718	578.003	637.817	350.153	236.206	457.764	332.031	632.324	393.066	350.342	596.924	710.449	883.789		6.0258	7.64382	9.72516	5.99818	8.3339	12.2417	5.85296	11.4005	10.2642	5.63853	3.98391	3.98749	3.95794	8.04279	5.77275	5.98159	9.2892	11.1776	10.9407
62.6	307.617	726.929	597.534	412.598	575.562	651.245	357.666	581.665	639.038	342.218	224.609	460.815	322.266	651.245	386.963	336.914	601.196	723.267	875.244		6.42073	7.63741	9.80529	5.885	8.39623	12.3342	5.80344	11.4727	10.2838	5.51076	3.78832	4.01407	3.84153	8.28345	5.68311	5.75233	9.35568	11.3793	10.8349
62.8	285.645	726.929	606.689	415.649	596.313	648.804	370.483	575.562	631.104	313.532	236.206	463.867	322.876	640.869	386.963	348.511	595.703	721.436	869.751		5.96211	7.63741	9.95552	5.92853	8.69896	12.2879	6.01141	11.3523	10.1562	5.04882	3.98391	4.04065	3.8488	8.15148	5.68311	5.95033	9.2702	11.3505	10.7669
63	286.865	726.318	596.313	412.598	581.665	642.7	364.38	571.289	637.207	317.804	220.947	463.867	332.642	634.766	375.366	344.849	585.938	732.422	904.541		5.98759	7.631	9.78526	5.885	8.48527	12.1724	5.91238	11.268	10.2544	5.11762	3.72655	4.04065	3.96521	8.07384	5.51279	5.8878	9.11823	11.5233	11.1976
63.2	284.424	722.046	617.676	410.767	581.665	644.531	371.094	564.575	625.61	338.556	218.506	471.191	324.707	640.259	371.094	347.29	595.703	720.825	905.151		5.93663	7.58611	10.1358	5.85889	8.48527	12.207	6.02132	11.1356	10.0678	5.45179	3.68537	4.10445	3.87063	8.14371	5.45005	5.92949	9.2702	11.3409	11.2051
63.4	292.969	731.812	608.521	404.053	581.055	650.024	369.263	563.965	646.973	311.701	203.247	449.829	346.68	631.714	375.977	344.238	601.807	726.318	891.724		6.11498	7.68871	9.98557	5.76313	8.47636	12.3111	5.99161	11.1236	10.4115	5.01934	3.42802	3.91837	4.13255	8.03503	5.52176	5.87738	9.36518	11.4273	11.0389
63.6	275.879	735.474	604.858	424.805	589.6	640.869	369.873	559.692	635.376	336.725	198.364	455.933	330.811	636.597	360.718	327.148	592.041	714.722	899.658		5.75827	7.72719	9.92547	6.05912	8.60102	12.1377	6.00151	11.0393	10.2249	5.42231	3.34566	3.97154	3.94338	8.09713	5.29766	5.5856	9.21321	11.2448	11.1371
63.8	268.555	737.915	606.079	433.96	579.834	642.09	368.042	558.472	625.61	336.725	227.051	439.453	325.928	623.169	353.394	343.018	604.858	731.201	887.451		5.6054	7.75284	9.94551	6.1897	8.45856	12.1608	5.9718	11.0152	10.0678	5.42231	3.8295	3.82799	3.88518	7.92634	5.19009	5.85654	9.41267	11.5041	10.986
64	259.399	745.85	607.3	432.129	591.431	643.921	369.873	560.303	640.869	330.011	221.558	454.712	334.473	631.104	345.459	355.835	597.534	714.722	894.775		5.41431	7.8362	9.96554	6.16358	8.62773	12.1955	6.00151	11.0513	10.3133	5.31419	3.73685	3.96091	3.98704	8.02726	5.07356	6.07538	9.2987	11.2448	11.0767
64.2	256.348	753.174	610.352	437.012	579.834	629.272	371.704	557.251	627.441	315.973	228.882	448.608	319.824	623.169	350.952	363.159	595.703	700.073	892.944		5.35061	7.91315	10.0156	6.23323	8.45856	11.918	6.03122	10.9911	10.0972	5.08814	3.86038	3.90774	3.81242	7.92634	5.15424	6.20043	9.2702	11.0144	11.054
64.4	272.827	746.46	596.924	421.753	595.093	637.817	376.587	562.744	634.155	317.804	197.754	458.374	335.693	625.61	355.225	346.069	604.858	711.67	894.165		5.69458	7.84261	9.79527	6.01559	8.68115	12.0799	6.11045	11.0995	10.2053	5.11762	3.33537	3.99281	4.00159	7.95739	5.21699	5.90864	9.41267	11.1968	11.0691
64.6	269.775	742.188	596.924	418.701	597.534	640.869	391.235	565.796	623.779	302.546	212.402	447.998	313.11	610.352	361.328	322.266	587.769	711.67	882.568		5.63088	7.79773	9.79527	5.97206	8.71676	12.1377	6.34813	11.1597	10.0383	4.87191	3.58243	3.90242	3.73239	7.76331	5.30663	5.50223	9.14673	11.1968	10.9256
64.8	275.879	736.084	589.6	434.57	587.158	639.038	388.794	557.861	625.61	308.039	208.13	440.674	324.097	617.676	384.521	349.121	606.079	708.008	892.944		5.75827	7.7336	9.67508	6.19841	8.5654	12.103	6.30852	11.0032	10.0678	4.96037	3.51037	3.83862	3.86335	7.85647	5.64725	5.96075	9.43167	11.1392	11.054
65	270.996	747.681	588.989	442.505	592.651	651.855	380.859	574.341	646.973	313.532	214.233	438.232	321.655	614.624	383.301	336.914	604.248	729.98	881.958		5.65636	7.85544	9.66507	6.31158	8.64553	12.3457	6.17977	11.3282	10.4115	5.04882	3.61331	3.81736	3.83425	7.81765	5.62933	5.75233	9.40318	11.4849	10.918
65.2	269.165	725.708	580.444	437.012	597.534	653.687	386.353	573.73	639.038	311.701	188.599	441.895	321.045	623.779	377.197	329.59	604.858	729.98	914.307		5.61814	7.62459	9.52485	6.23323	8.71676	12.3804	6.2689	11.3162	10.2838	5.01934	3.18095	3.84926	3.82697	7.9341	5.53969	5.62728	9.41267	11.4849	11.3185
65.4	267.334	744.629	574.951	446.777	591.431	650.635	391.235	569.458	628.662	306.208	209.961	447.998	332.642	620.728	390.625	319.824	584.717	734.863	900.879		5.57992	7.82338	9.43471	6.37252	8.62773	12.3226	6.34813	11.2319	10.1169	4.93088	3.54125	3.90242	3.96521	7.89529	5.73689	5.46055	9.09923	11.5617	11.1523
65.6	253.906	733.643	584.717	438.232	587.769	650.024	375.977	568.848	639.648	305.597	213.623	432.129	328.979	630.493	389.404	343.628	604.248	718.384	891.113		5.29965	7.70795	9.59496	6.25064	8.5743	12.3111	6.10054	11.2199	10.2937	4.92105	3.60302	3.76419	3.92156	8.0195	5.71896	5.86696	9.40318	11.3025	11.0314
65.8	274.048	722.656	579.224	451.05	571.899	634.766	388.794	572.51	626.831	333.674	217.896	441.895	317.993	645.142	380.859	360.718	595.093	741.577	896.606		5.72006	7.59252	9.50482	6.43346	8.34281	12.0221	6.30852	11.2921	10.0874	5.37316	3.67508	3.84926	3.7906	8.20582	5.59347	6.15875	9.2607	11.6674	11.0994
66	283.203	731.201	588.989	427.246	581.665	626.831	384.521	545.044	629.883	303.766	213.623	450.439	321.655	645.142	369.873	374.756	609.741	726.929	894.775		5.91115	7.6823	9.66507	6.09394	8.48527	11.8718	6.23919	10.7504	10.1365	4.89157	3.60302	3.92369	3.83425	8.20582	5.43212	6.39843	9.48866	11.4369	11.0767
66.2	273.438	719.604	588.989	437.012	564.575	628.662	381.47	558.472	637.207	311.701	231.323	424.805	318.604	630.493	380.249	352.783	604.248	726.929	908.203		5.70732	7.56046	9.66507	6.23323	8.23596	11.9065	6.18968	11.0152	10.2544	5.01934	3.90156	3.70039	3.79787	8.0195	5.58451	6.02327	9.40318	11.4369	11.2429
66.4	261.841	728.76	589.6	434.57	573.12	625.61	376.587	551.147	620.117	306.818	233.765	440.674	310.669	642.7	388.794	363.159	605.469	726.318	915.527		5.46526	7.65665	9.67508	6.19841	8.36061	11.8487	6.11045	10.8708	9.97936	4.94071	3.94273	3.83862	3.70329	8.17477	5.71	6.20043	9.42217	11.4273	11.3336
66.6	256.348	735.474	595.093	430.908	569.458	632.935	374.146	530.396	631.714	332.453	214.844	438.232	315.552	644.531	383.301	362.549	606.689	726.318	903.32		5.35061	7.72719	9.76522	6.14617	8.30719	11.9874	6.07083	10.4614	10.166	5.35351	3.62361	3.81736	3.76149	8.19806	5.62933	6.19001	9.44117	11.4273	11.1825
66.8	250.854	736.084	590.21	424.805	583.496	627.441	369.263	540.771	621.948	321.466	211.182	469.36	310.059	620.117	386.963	370.483	603.638	731.812	899.048		5.23595	7.7336	9.6851	6.05912	8.51198	11.8834	5.99161	10.6661	10.0088	5.17659	3.56184	4.0885	3.69601	7.88752	5.68311	6.32548	9.39368	11.5137	11.1296
67	243.53	730.591	597.534	421.753	573.73	629.272	371.094	553.589	637.817	316.584	222.778	450.439	308.228	628.052	365.601	360.718	614.624	734.253	906.982		5.08308	7.67589	9.80529	6.01559	8.36952	11.918	6.02132	10.9189	10.2642	5.09797	3.75743	3.92369	3.67419	7.98845	5.36937	6.15875	9.56464	11.5521	11.2278
67.2	259.399	732.422	583.496	415.649	570.068	628.662	373.535	556.641	614.014	317.804	226.44	435.181	311.89	635.376	359.497	354.004	616.455	737.915	911.255		5.41431	7.69512	9.57493	5.92853	8.3161	11.9065	6.06093	10.9791	9.88113	5.11762	3.8192	3.79077	3.71784	8.08161	5.27973	6.04412	9.59314	11.6097	11.2807
67.4	271.606	734.253	572.51	416.87	568.237	630.493	374.146	561.523	614.624	319.025	216.675	420.532	298.462	643.921	366.211	358.887	612.183	736.084	909.424		5.6691	7.71436	9.39465	5.94594	8.28938	11.9412	6.07083	11.0754	9.89096	5.13728	3.65449	3.66317	3.55778	8.19029	5.37834	6.12748	9.52665	11.5809	11.258
67.6	254.517	732.422	585.938	407.104	570.068	622.559	381.47	562.744	605.469	320.246	216.064	436.401	306.396	636.597	358.887	338.135	611.572	753.784	907.593		5.31239	7.69512	9.61499	5.80665	8.3161	11.7909	6.18968	11.0995	9.74362	5.15694	3.6442	3.80141	3.65236	8.09713	5.27077	5.77317	9.51715	11.8594	11.2354
67.8	271.606	737.915	591.431	418.701	591.431	612.793	389.404	558.472	599.976	337.946	224.609	438.232	294.189	648.804	357.666	339.966	614.624	757.446	903.931		5.6691	7.75284	9.70513	5.97206	8.62773	11.6059	6.31842	11.0152	9.65522	5.44196	3.78832	3.81736	3.50685	8.2524	5.25284	5.80444	9.56464	11.917	11.19
68	254.517	736.694	588.379	421.753	598.145	618.896	377.197	563.354	607.91	315.363	219.727	435.181	308.838	642.7	352.173	328.979	600.586	744.629	901.489		5.31239	7.74001	9.65505	6.01559	8.72567	11.7215	6.12035	11.1115	9.78291	5.07831	3.70596	3.79077	3.68146	8.17477	5.17217	5.61686	9.34619	11.7154	11.1598
68.2	261.841	739.746	583.496	435.791	589.6	621.948	386.963	568.237	607.3	317.194	202.637	422.363	296.021	656.128	362.549	344.849	612.183	761.719	891.724		5.46526	7.77207	9.57493	6.21582	8.60102	11.7793	6.27881	11.2078	9.77309	5.10779	3.41772	3.67912	3.52867	8.34556	5.32455	5.8878	9.52665	11.9842	11.0389
68.4	246.582	740.356	588.989	471.191	603.027	628.662	383.301	573.12	601.807	320.246	205.078	423.584	299.683	658.569	352.783	325.928	603.027	773.315	886.841		5.14678	7.77849	9.66507	6.72074	8.7969	11.9065	6.21939	11.3041	9.68469	5.15694	3.4589	3.68976	3.57233	8.37661	5.18113	5.56476	9.38418	12.1667	10.9785
68.6	256.958	753.174	585.938	463.867	588.379	613.403	382.08	559.082	606.689	309.87	200.806	431.519	313.11	667.114	373.535	330.2	603.027	756.836	900.269		5.36335	7.91315	9.61499	6.61628	8.58321	11.6175	6.19958	11.0273	9.76327	4.98985	3.38684	3.75887	3.73239	8.4853	5.4859	5.6377	9.38418	11.9074	11.1447
68.8	260.01	760.498	588.989	462.646	588.989	613.403	391.235	569.458	615.845	318.415	213.013	436.401	311.279	668.335	369.263	322.266	613.403	764.16	890.503		5.42705	7.9901	9.66507	6.59887	8.59211	11.6175	6.34813	11.2319	9.9106	5.12745	3.59273	3.80141	3.71056	8.50083	5.42316	5.50223	9.54565	12.0227	11.0238
69	250.854	767.822	576.782	454.712	612.183	640.259	375.366	563.965	628.662	331.232	203.247	432.129	316.162	667.114	351.562	309.448	635.376	770.264	913.696		5.23595	8.06705	9.46476	6.48569	8.93045	12.1261	6.09064	11.1236	10.1169	5.33385	3.42802	3.76419	3.76877	8.4853	5.1632	5.28339	9.88758	12.1187	11.3109
69.2	249.634	769.043	564.575	449.829	601.807	617.065	388.184	573.12	649.414	319.025	220.337	415.649	312.5	674.438	364.99	308.838	627.441	778.198	917.358		5.21047	8.07988	9.26444	6.41605	8.77909	11.6868	6.29861	11.3041	10.4508	5.13728	3.71626	3.62064	3.72512	8.57846	5.36041	5.27297	9.76411	12.2435	11.3563
69.4	239.258	759.277	573.73	464.478	591.431	621.338	381.47	567.627	639.648	330.622	241.089	420.532	315.552	677.49	348.511	312.5	628.662	768.433	906.372		4.9939	7.97728	9.41468	6.62498	8.62773	11.7678	6.18968	11.1958	10.2937	5.32402	4.06627	3.66317	3.76149	8.61728	5.11838	5.3355	9.7831	12.0899	11.2203
69.6	240.479	769.653	576.782	469.36	596.313	621.948	379.639	561.523	620.728	338.556	236.816	429.688	330.811	672.607	351.562	311.89	610.962	762.939	913.696		5.01938	8.08629	9.46476	6.69463	8.69896	11.7793	6.15997	11.0754	9.98918	5.45179	3.9942	3.74292	3.94338	8.55517	5.1632	5.32508	9.50766	12.0035	11.3109
69.8	253.906	761.108	560.913	473.633	576.782	618.896	382.69	573.12	629.272	326.96	223.999	442.505	327.148	668.945	341.187	319.824	612.793	750.122	906.372		5.29965	7.99652	9.20435	6.75557	8.41404	11.7215	6.20948	11.3041	10.1267	5.26505	3.77802	3.85457	3.89973	8.50859	5.01082	5.46055	9.53615	11.8018	11.2203
70	265.503	763.55	568.848	483.398	582.886	616.455	373.535	573.12	637.207	328.791	227.661	431.519	328.369	676.88	375.977	316.772	614.624	750.122	906.982		5.5417	8.02217	9.33455	6.89486	8.50307	11.6753	6.06093	11.3041	10.2544	5.29454	3.83979	3.75887	3.91428	8.60951	5.52176	5.40844	9.56464	11.8018	11.2278
70.2	250.244	760.498	566.406	466.309	593.262	612.793	383.911	559.082	625.61	330.011	219.116	424.194	308.228	668.335	375.977	310.669	626.221	747.681	909.424		5.22321	7.9901	9.29449	6.6511	8.65444	11.6059	6.22929	11.0273	10.0678	5.31419	3.69567	3.69507	3.67419	8.50083	5.52176	5.30423	9.74511	11.7634	11.258
70.4	247.192	772.705	579.834	463.257	595.703	632.324	369.263	584.106	630.493	331.842	226.44	432.129	308.228	662.231	373.535	307.007	619.507	757.446	923.462		5.15952	8.11836	9.51483	6.60757	8.69005	11.9758	5.99161	11.5208	10.1463	5.34368	3.8192	3.76419	3.67419	8.42319	5.4859	5.24171	9.64063	11.917	11.4318
70.6	264.893	770.264	585.327	454.102	588.989	647.583	353.394	584.717	625	341.608	217.285	435.791	325.928	664.062	378.418	313.11	605.469	764.771	925.903		5.52896	8.09271	9.60497	6.47699	8.59211	12.2648	5.73412	11.5329	10.0579	5.50094	3.66479	3.79609	3.88518	8.44648	5.55761	5.34592	9.42217	12.0323	11.462
70.8	247.192	769.653	574.341	454.102	574.951	638.428	357.056	590.82	626.831	321.466	224.609	439.453	311.279	648.193	384.521	323.486	604.858	758.057	919.8		5.15952	8.08629	9.42469	6.47699	8.38733	12.0914	5.79354	11.6533	10.0874	5.17659	3.78832	3.82799	3.71056	8.24464	5.64725	5.52307	9.41267	11.9266	11.3865
71	246.582	770.874	569.458	476.074	584.106	628.052	372.314	602.417	637.207	331.842	240.479	441.895	314.331	640.259	394.897	306.396	615.234	764.771	903.931		5.14678	8.09912	9.34457	6.79039	8.52088	11.8949	6.04112	11.882	10.2544	5.34368	4.05597	3.84926	3.74694	8.14371	5.79964	5.23129	9.57414	12.0323	11.19
71.2	249.023	767.822	580.444	460.815	589.6	640.869	373.535	596.924	648.193	342.218	215.454	435.181	313.721	643.311	405.273	319.824	597.534	761.719	908.203		5.19773	8.06705	9.52485	6.57275	8.60102	12.1377	6.06093	11.7736	10.4312	5.51076	3.6339	3.79077	3.73967	8.18253	5.95203	5.46055	9.2987	11.9842	11.2429
71.4	261.841	748.901	601.807	473.633	604.248	626.831	369.873	595.093	645.142	309.87	218.506	447.998	308.228	643.311	391.846	305.786	592.651	755.615	903.32		5.46526	7.86826	9.8754	6.75557	8.81471	11.8718	6.00151	11.7375	10.3821	4.98985	3.68537	3.90242	3.67419	8.18253	5.75482	5.22087	9.22271	11.8882	11.1825
71.6	256.348	747.681	588.989	474.854	595.703	622.559	372.314	598.145	635.376	330.011	224.609	446.167	322.876	627.441	391.235	318.604	586.548	762.329	910.645		5.35061	7.85544	9.66507	6.77298	8.69005	11.7909	6.04112	11.7977	10.2249	5.31419	3.78832	3.88647	3.8488	7.98068	5.74586	5.4397	9.12773	11.9938	11.2731
71.8	241.089	754.395	572.51	494.385	595.703	620.117	369.873	612.183	623.779	338.556	214.844	453.491	313.721	628.052	380.249	316.162	581.055	771.484	903.931		5.03212	7.92598	9.39465	7.05156	8.69005	11.7446	6.00151	12.0746	10.0383	5.45179	3.62361	3.95027	3.73967	7.98845	5.58451	5.39802	9.04225	12.1379	11.19
72	241.699	748.901	581.055	471.802	610.352	603.027	359.497	602.417	620.117	354.425	238.037	444.336	309.448	618.286	383.301	322.266	585.938	765.381	902.71		5.04486	7.86826	9.53487	6.72945	8.90374	11.421	5.83315	11.882	9.97936	5.70733	4.01479	3.87052	3.68874	7.86423	5.62933	5.50223	9.11823	12.0419	11.1749
72.2	216.064	761.719	585.938	487.671	610.962	617.676	361.938	601.807	628.052	361.75	218.506	450.439	318.604	615.234	385.742	331.421	578.613	759.277	909.424		4.5098	8.00293	9.61499	6.9558	8.91265	11.6984	5.87276	11.87	10.107	5.82528	3.68537	3.92369	3.79787	7.82542	5.66518	5.65854	9.00425	11.9458	11.258
72.4	217.285	753.784	570.679	494.995	599.976	623.779	359.497	594.482	620.728	366.633	211.792	454.102	302.734	628.662	382.08	320.435	582.275	738.525	906.372		4.53528	7.91956	9.3646	7.06026	8.75238	11.814	5.83315	11.7255	9.98918	5.90391	3.57214	3.95559	3.60871	7.99621	5.6114	5.47097	9.06124	11.6193	11.2203
72.6	222.168	765.991	567.017	491.333	598.755	642.7	362.549	596.924	634.155	345.881	198.364	441.895	298.462	649.414	383.301	323.486	577.393	752.563	885.01		4.63719	8.04782	9.30451	7.00803	8.73457	12.1724	5.88267	11.7736	10.2053	5.56974	3.34566	3.84926	3.55778	8.26016	5.62933	5.52307	8.98526	11.8402	10.9558
72.8	219.116	773.315	576.172	484.619	593.262	627.441	364.38	607.3	615.845	355.646	195.923	437.622	305.176	661.011	377.808	314.331	593.262	725.708	905.151		4.5735	8.12477	9.45474	6.91227	8.65444	11.8834	5.91238	11.9783	9.9106	5.72699	3.30448	3.81204	3.63781	8.40767	5.54865	5.36676	9.23221	11.4177	11.2051
73	230.713	756.226	565.796	472.412	593.262	627.441	352.173	628.662	620.117	380.06	179.443	448.608	302.734	634.766	376.587	308.228	581.665	732.422	904.541		4.81555	7.94522	9.28447	6.73816	8.65444	11.8834	5.71431	12.3996	9.97936	6.12013	3.02654	3.90774	3.60871	8.07384	5.53072	5.26255	9.05174	11.5233	11.1976
73.2	224.609	758.667	554.199	477.295	598.755	621.948	345.459	614.014	614.624	355.036	185.547	447.388	297.852	654.297	385.132	315.552	567.627	723.877	892.944		4.68815	7.97087	9.09418	6.8078	8.73457	11.7793	5.60537	12.1107	9.89096	5.71716	3.12948	3.89711	3.5505	8.32227	5.65622	5.3876	8.83329	11.3889	11.054
73.4	230.713	760.498	551.758	476.685	603.638	626.831	355.225	595.093	624.39	332.453	195.923	438.843	301.514	650.635	372.925	307.617	581.055	709.229	889.282		4.81555	7.9901	9.05412	6.7991	8.8058	11.8718	5.76383	11.7375	10.0481	5.35351	3.30448	3.82267	3.59416	8.27569	5.47694	5.25213	9.04225	11.1584	11.0087
73.6	238.647	751.953	554.199	469.36	616.455	606.079	362.549	606.689	615.234	317.194	191.04	441.284	291.138	649.414	372.314	317.383	579.224	724.487	899.048		4.98116	7.90033	9.09418	6.69463	8.99278	11.4788	5.88267	11.9663	9.90078	5.10779	3.22213	3.84394	3.47047	8.26016	5.46798	5.41886	9.01375	11.3985	11.1296
73.8	234.375	756.836	553.589	449.829	622.559	609.741	347.29	612.793	624.39	363.581	191.65	433.96	299.072	647.583	380.859	330.811	579.834	729.98	914.917		4.89198	7.95163	9.08416	6.41605	9.08182	11.5481	5.63508	12.0866	10.0481	5.85476	3.23242	3.78014	3.56505	8.23687	5.59347	5.64812	9.02325	11.4849	11.326
74	244.751	769.043	565.796	454.712	591.431	612.793	352.783	610.352	610.962	362.36	195.923	437.622	300.293	659.79	380.859	317.993	578.003	737.915	895.996		5.10856	8.07988	9.28447	6.48569	8.62773	11.6059	5.72421	12.0385	9.83202	5.83511	3.30448	3.81204	3.5796	8.39214	5.59347	5.42928	8.99475	11.6097	11.0918
74.2	228.271	782.471	556.03	461.426	584.106	597.534	346.069	597.534	604.248	353.815	198.975	441.284	286.255	646.362	380.249	319.824	582.275	728.149	916.748		4.76459	8.22096	9.12423	6.58145	8.52088	11.3169	5.61527	11.7857	9.72398	5.69751	3.35596	3.84394	3.41226	8.22135	5.58451	5.46055	9.06124	11.4561	11.3487
74.4	230.103	768.433	549.316	473.633	578.003	610.962	354.004	610.352	615.845	330.011	186.768	434.57	295.41	661.011	382.08	321.045	571.899	740.967	910.645		4.80281	8.07347	9.01405	6.75557	8.43184	11.5712	5.74402	12.0385	9.9106	5.31419	3.15007	3.78546	3.5214	8.40767	5.6114	5.48139	8.89977	11.6578	11.2731
74.6	234.985	749.512	551.758	478.516	581.055	617.065	354.614	594.482	600.586	360.529	199.585	437.622	299.683	654.297	396.118	311.279	574.951	735.474	917.969		4.90472	7.87468	9.05412	6.82521	8.47636	11.6868	5.75392	11.7255	9.66505	5.80562	3.36625	3.81204	3.57233	8.32227	5.81757	5.31465	8.94726	11.5713	11.3638
74.8	242.31	767.822	564.575	483.398	582.886	604.858	356.445	609.131	601.196	348.932	217.896	436.401	305.786	626.831	393.677	316.772	571.899	741.577	891.724		5.0576	8.06705	9.26444	6.89486	8.50307	11.4557	5.78363	12.0144	9.67487	5.61888	3.67508	3.80141	3.64508	7.97292	5.78171	5.40844	8.89977	11.6674	11.0389
75	233.765	754.395	570.679	476.685	598.755	596.313	354.614	598.145	604.248	358.088	226.44	427.246	302.124	631.714	397.949	313.721	560.303	759.888	880.737		4.87925	7.92598	9.3646	6.7991	8.73457	11.2938	5.75392	11.7977	9.72398	5.76631	3.8192	3.72166	3.60143	8.03503	5.84446	5.35634	8.71931	11.9554	10.9029
75.2	226.44	761.719	581.665	472.412	573.12	598.145	360.718	592.041	596.313	340.387	220.337	421.753	300.903	648.193	405.273	329.59	584.106	755.005	880.737		4.72637	8.00293	9.54488	6.73816	8.36061	11.3285	5.85296	11.6773	9.59629	5.48128	3.71626	3.67381	3.58688	8.24464	5.95203	5.62728	9.08974	11.8786	10.9029
75.4	245.972	761.719	581.665	485.229	583.496	599.365	358.276	599.976	590.82	349.543	217.896	416.87	289.917	636.597	397.339	313.721	574.951	758.057	892.944		5.13404	8.00293	9.54488	6.92097	8.51198	11.3516	5.81334	11.8338	9.50789	5.62871	3.67508	3.63127	3.45592	8.09713	5.8355	5.35634	8.94726	11.9266	11.054
75.6	262.451	750.732	588.989	479.736	578.613	610.352	357.666	598.755	618.896	370.905	214.844	421.753	305.176	632.935	377.808	296.021	574.341	764.771	888.672		5.478	7.8875	9.66507	6.84262	8.44075	11.5597	5.80344	11.8098	9.95971	5.9727	3.62361	3.67381	3.63781	8.05055	5.54865	5.05413	8.93777	12.0323	11.0011
75.8	244.141	756.226	579.834	469.971	575.562	609.131	357.056	593.872	604.248	363.581	211.182	421.753	305.786	657.349	373.535	287.476	571.899	748.901	896.606		5.09582	7.94522	9.51483	6.70333	8.39623	11.5366	5.79354	11.7135	9.72398	5.85476	3.56184	3.67381	3.64508	8.36109	5.4859	4.90824	8.89977	11.7826	11.0994
76	244.141	742.798	586.548	481.567	577.393	612.183	365.601	595.093	615.845	353.815	214.233	426.636	303.955	640.869	380.859	288.696	582.275	745.239	867.31		5.09582	7.80414	9.62501	6.86874	8.42294	11.5944	5.93219	11.7375	9.9106	5.69751	3.61331	3.71634	3.62326	8.15148	5.59347	4.92908	9.06124	11.725	10.7367
76.2	252.075	741.577	581.665	474.854	581.665	624.39	350.342	601.807	617.676	341.608	211.792	436.401	305.176	638.428	358.887	295.41	576.782	739.136	869.751		5.26143	7.79131	9.54488	6.77298	8.48527	11.8256	5.6846	11.87	9.94007	5.50094	3.57214	3.80141	3.63781	8.12042	5.27077	5.04371	8.97576	11.6289	10.7669
76.4	263.672	740.967	584.717	478.516	573.12	616.455	355.225	596.924	609.131	327.57	201.416	413.208	299.072	648.804	368.042	316.772	570.679	737.305	864.258		5.50348	7.7849	9.59496	6.82521	8.36061	11.6753	5.76383	11.7736	9.80256	5.27488	3.39713	3.59937	3.56505	8.2524	5.40523	5.40844	8.88078	11.6001	10.6989
76.6	264.893	745.85	570.068	492.554	571.289	619.507	354.614	584.106	601.807	326.349	206.299	430.908	300.293	637.817	361.328	291.748	583.496	720.215	855.103		5.52896	7.8362	9.35458	7.02544	8.3339	11.7331	5.75392	11.5208	9.68469	5.25522	3.47949	3.75356	3.5796	8.11266	5.30663	4.98119	9.08024	11.3313	10.5856
76.8	263.672	745.85	567.627	484.619	552.368	607.3	349.121	579.834	607.91	339.777	223.389	421.753	305.786	614.014	371.704	292.969	591.431	736.084	871.582		5.50348	7.8362	9.31452	6.91227	8.05789	11.5019	5.66479	11.4366	9.78291	5.47145	3.76773	3.67381	3.64508	7.80989	5.45901	5.00203	9.20371	11.5809	10.7896
77	269.775	742.188	557.861	505.371	556.03	609.741	348.511	577.393	617.676	315.363	206.909	403.442	295.41	651.245	377.197	300.293	573.12	718.994	869.751		5.63088	7.79773	9.15427	7.20826	8.11131	11.5481	5.65489	11.3884	9.94007	5.07831	3.48978	3.51431	3.5214	8.28345	5.53969	5.12708	8.91877	11.3121	10.7669
77.2	264.282	739.136	571.289	533.447	570.068	621.948	352.783	559.082	595.703	318.415	208.74	438.843	297.852	641.479	385.742	296.631	567.017	720.215	866.089		5.51622	7.76566	9.37462	7.60872	8.3161	11.7793	5.72421	11.0273	9.58647	5.12745	3.52067	3.82267	3.5505	8.15924	5.66518	5.06455	8.82379	11.3313	10.7216
77.4	248.413	746.46	562.744	505.371	568.237	626.831	349.731	559.692	611.572	355.036	205.688	419.922	291.138	629.272	380.249	292.969	551.147	704.346	877.686		5.18499	7.84261	9.2344	7.20826	8.28938	11.8718	5.67469	11.0393	9.84185	5.71716	3.46919	3.65786	3.47047	8.00397	5.58451	5.00203	8.57684	11.0816	10.8651
77.6	263.062	751.343	567.627	505.371	567.017	620.728	350.342	565.796	608.521	334.894	218.506	394.287	297.852	624.39	395.508	296.631	559.692	701.904	875.244		5.49074	7.89391	9.31452	7.20826	8.27158	11.7562	5.6846	11.1597	9.79273	5.39282	3.68537	3.43456	3.5505	7.94187	5.8086	5.06455	8.70981	11.0432	10.8349
77.8	247.192	742.188	567.627	504.15	566.406	628.052	357.056	578.003	606.689	312.922	216.064	396.729	292.358	609.131	379.028	300.903	559.082	697.632	885.62		5.15952	7.79773	9.31452	7.19085	8.26267	11.8949	5.79354	11.4005	9.76327	5.03899	3.6442	3.45582	3.48502	7.74779	5.56658	5.1375	8.70031	10.976	10.9634
78	267.334	758.057	576.782	506.592	566.406	631.104	360.107	566.406	610.962	336.115	214.233	383.301	291.748	627.441	389.404	281.982	556.03	686.646	885.01		5.57992	7.96445	9.46476	7.22567	8.26267	11.9527	5.84305	11.1717	9.83202	5.41248	3.61331	3.33886	3.47775	7.98068	5.71896	4.81445	8.65282	10.8031	10.9558
78.2	248.413	756.226	568.237	523.682	568.237	637.817	358.887	587.769	609.131	312.311	206.909	407.104	284.424	626.221	388.184	294.8	565.796	717.163	899.048		5.18499	7.94522	9.32454	7.46943	8.28938	12.0799	5.82325	11.5931	9.80256	5.02917	3.48978	3.54621	3.39044	7.96516	5.70104	5.03329	8.80479	11.2832	11.1296
78.4	249.023	751.953	559.082	502.319	555.42	623.779	358.276	571.899	594.482	340.387	194.092	417.48	285.645	620.728	382.08	312.5	574.341	718.384	905.151		5.19773	7.90033	9.1743	7.16473	8.10241	11.814	5.81334	11.2801	9.56682	5.48128	3.2736	3.63659	3.40499	7.89529	5.6114	5.3355	8.93777	11.3025	11.2051
78.6	252.686	748.291	556.03	498.657	579.834	614.014	358.276	579.834	601.807	329.401	205.078	401.001	276.489	613.403	384.521	286.255	572.51	718.384	897.827		5.27417	7.86185	9.12423	7.1125	8.45856	11.629	5.81334	11.4366	9.68469	5.30436	3.4589	3.49304	3.29585	7.80213	5.64725	4.8874	8.90927	11.3025	11.1145
78.8	243.53	748.291	568.237	482.788	569.458	622.559	353.394	561.523	607.91	317.804	210.571	394.897	275.269	614.014	399.17	290.527	561.523	728.149	887.451		5.08308	7.86185	9.32454	6.88615	8.30719	11.7909	5.73412	11.0754	9.78291	5.11762	3.55155	3.43987	3.2813	7.80989	5.86239	4.96034	8.7383	11.4561	10.986
79	240.479	740.967	566.406	462.036	568.237	634.155	358.887	559.082	603.027	343.439	211.792	400.391	283.203	632.324	398.56	285.645	565.796	733.032	892.944		5.01938	7.7849	9.29449	6.59016	8.28938	12.0105	5.82325	11.0273	9.70433	5.53042	3.57214	3.48772	3.37589	8.04279	5.85342	4.87698	8.80479	11.5329	11.054
79.2	251.465	741.577	559.082	476.074	579.224	627.441	344.238	554.81	595.093	333.674	214.844	381.47	292.969	621.338	383.301	304.565	576.172	728.76	908.203		5.24869	7.79131	9.1743	6.79039	8.44965	11.8834	5.58556	10.943	9.57665	5.37316	3.62361	3.32291	3.4923	7.90305	5.62933	5.20002	8.96626	11.4657	11.2429
79.4	258.789	743.408	552.979	477.295	588.989	618.286	347.29	552.368	604.248	324.518	214.844	385.742	289.307	645.752	386.963	304.565	577.393	723.877	887.451		5.40157	7.81055	9.07415	6.8078	8.59211	11.71	5.63508	10.8948	9.72398	5.22574	3.62361	3.36012	3.44864	8.21358	5.68311	5.20002	8.98526	11.3889	10.986
79.6	264.282	758.667	564.575	478.516	601.807	620.117	345.459	550.537	609.741	324.518	213.013	391.846	283.813	654.297	396.118	298.462	583.496	745.85	888.062		5.51622	7.97087	9.26444	6.82521	8.77909	11.7446	5.60537	10.8587	9.81238	5.22574	3.59273	3.41329	3.38316	8.32227	5.81757	5.09582	9.08024	11.7346	10.9936
79.8	266.724	759.888	543.823	490.112	577.393	626.221	348.511	564.575	607.3	342.829	221.558	394.287	299.072	643.921	397.949	296.021	570.068	731.812	906.372		5.56718	7.98369	8.92391	6.99062	8.42294	11.8602	5.65489	11.1356	9.77309	5.52059	3.73685	3.43456	3.56505	8.19029	5.84446	5.05413	8.87128	11.5137	11.2203
80	255.737	748.291	545.044	488.281	578.613	609.131	365.601	568.848	605.469	340.998	204.468	386.963	277.1	626.221	402.222	273.438	563.354	745.239	910.645		5.33787	7.86185	8.94394	6.9645	8.44075	11.5366	5.93219	11.2199	9.74362	5.49111	3.4486	3.37076	3.30313	7.96516	5.90721	4.66856	8.7668	11.725	11.2731
80.2	256.958	756.226	571.899	488.892	576.172	604.858	366.211	557.861	624.39	329.401	220.337	379.639	283.203	630.493	391.235	274.048	557.861	740.356	911.865		5.36335	7.94522	9.38463	6.97321	8.40513	11.4557	5.94209	11.0032	10.0481	5.30436	3.71626	3.30696	3.37589	8.0195	5.74586	4.67898	8.68132	11.6482	11.2883
80.4	248.413	761.108	566.406	482.178	581.665	601.807	358.276	576.782	615.845	325.129	208.74	378.418	281.372	618.896	397.949	275.269	549.927	751.343	924.072		5.18499	7.99652	9.29449	6.87745	8.48527	11.3979	5.81334	11.3764	9.9106	5.23557	3.52067	3.29632	3.35406	7.872	5.84446	4.69982	8.55784	11.821	11.4394
80.6	247.803	753.784	573.12	463.867	585.938	597.534	359.497	573.73	620.117	306.208	216.064	399.17	304.565	638.428	408.325	272.217	543.213	747.681	911.865		5.17225	7.91956	9.40466	6.61628	8.54759	11.3169	5.83315	11.3162	9.97936	4.93088	3.6442	3.47709	3.63053	8.12042	5.99685	4.64772	8.45336	11.7634	11.2883
80.8	224.609	748.901	567.017	462.646	586.548	598.145	360.718	554.81	618.286	321.466	211.792	393.677	302.124	639.038	428.467	266.724	546.875	739.136	916.138		4.68815	7.86826	9.30451	6.59887	8.5565	11.3285	5.85296	10.943	9.94989	5.17659	3.57214	3.42924	3.60143	8.12819	6.29265	4.55393	8.51035	11.6289	11.3411
81	243.53	756.226	572.51	460.815	585.327	601.807	368.042	574.951	631.714	330.011	217.285	383.301	280.762	632.324	428.467	267.334	548.706	729.37	917.358		5.08308	7.94522	9.39465	6.57275	8.53869	11.3979	5.9718	11.3403	10.166	5.31419	3.66479	3.33886	3.34678	8.04279	6.29265	4.56435	8.53884	11.4753	11.3563
81.2	241.699	762.939	571.899	456.543	589.6	604.248	373.535	567.017	607.3	343.439	193.481	382.08	278.931	632.935	417.48	273.438	544.434	745.85	894.165		5.04486	8.01575	9.38463	6.51181	8.60102	11.4441	6.06093	11.1838	9.77309	5.53042	3.26331	3.32822	3.32496	8.05055	6.1313	4.66856	8.47236	11.7346	11.0691
81.4	241.699	755.005	564.575	454.712	590.21	595.703	366.821	554.199	615.845	342.218	209.961	391.235	287.476	656.738	415.039	270.996	554.81	755.005	892.334		5.04486	7.93239	9.26444	6.48569	8.60992	11.2823	5.95199	10.931	9.9106	5.51076	3.54125	3.40797	3.42682	8.35332	6.09545	4.62688	8.63382	11.8786	11.0465
81.6	238.647	764.771	574.951	454.712	589.6	592.651	366.821	545.654	603.027	348.322	211.792	395.508	293.579	629.272	416.26	268.555	541.382	736.084	894.165		4.98116	8.03499	9.43471	6.48569	8.60102	11.2245	5.95199	10.7624	9.70433	5.60905	3.57214	3.44519	3.49957	8.00397	6.11338	4.58519	8.42487	11.5809	11.0691
81.8	249.634	762.329	577.393	444.946	584.717	603.027	358.276	556.641	609.741	342.829	211.182	385.132	291.748	621.948	421.753	270.996	541.992	732.422	897.217		5.21047	8.00934	9.47477	6.3464	8.52979	11.421	5.81334	10.9791	9.81238	5.52059	3.56184	3.35481	3.47775	7.91081	6.19405	4.62688	8.43436	11.5233	11.1069
82	246.582	764.771	573.73	444.336	576.782	606.079	360.718	562.744	595.093	327.57	197.754	389.404	299.683	613.403	411.987	273.438	539.551	734.253	880.127		5.14678	8.03499	9.41468	6.3377	8.41404	11.4788	5.85296	11.0995	9.57665	5.27488	3.33537	3.39202	3.57233	7.80213	6.05063	4.66856	8.39637	11.5521	10.8954
82.2	244.141	766.602	582.886	455.322	576.782	601.196	358.887	554.199	585.327	321.466	208.13	382.08	301.514	627.441	422.363	274.048	526.733	739.746	874.023		5.09582	8.05423	9.56491	6.4944	8.41404	11.3863	5.82325	10.931	9.41949	5.17659	3.51037	3.32822	3.59416	7.98068	6.20301	4.67898	8.19691	11.6385	10.8198
82.4	260.62	763.55	573.73	446.777	573.12	596.924	366.821	559.082	599.976	328.791	202.026	385.132	282.593	625	424.194	278.931	540.161	742.798	874.023		5.43979	8.02217	9.41468	6.37252	8.36061	11.3054	5.95199	11.0273	9.65522	5.29454	3.40743	3.35481	3.36861	7.94963	6.22991	4.76235	8.40587	11.6866	10.8198
82.6	260.62	767.822	587.769	431.519	585.327	599.365	356.445	560.913	592.041	327.57	204.468	380.249	280.762	613.403	429.077	277.71	546.875	748.291	862.427		5.43979	8.06705	9.64504	6.15488	8.53869	11.3516	5.78363	11.0634	9.52753	5.27488	3.4486	3.31227	3.34678	7.80213	6.30162	4.74151	8.51035	11.773	10.6762
82.8	234.375	758.667	567.627	416.26	576.172	614.014	366.821	571.289	590.21	345.27	219.116	390.015	277.1	610.962	420.532	274.658	552.979	759.888	872.192		4.89198	7.97087	9.31452	5.93724	8.40513	11.629	5.95199	11.268	9.49807	5.55991	3.69567	3.39734	3.30313	7.77107	6.17612	4.6894	8.60533	11.9554	10.7971
83	214.844	751.343	554.81	437.622	576.172	606.079	361.938	569.458	580.444	326.349	220.337	393.066	277.1	620.117	417.48	249.023	559.082	770.264	855.103		4.48432	7.89391	9.10419	6.24194	8.40513	11.4788	5.87276	11.2319	9.34091	5.25522	3.71626	3.42392	3.30313	7.88752	6.1313	4.25172	8.70031	12.1187	10.5856
83.2	220.947	761.719	557.251	428.467	567.627	618.896	356.445	563.965	587.158	355.036	197.754	382.08	274.658	612.793	435.181	251.465	548.096	768.433	856.323		4.61172	8.00293	9.14426	6.11135	8.28048	11.7215	5.78363	11.1236	9.44896	5.71716	3.33537	3.32822	3.27403	7.79436	6.39126	4.29341	8.52934	12.0899	10.6007
83.4	232.544	767.212	552.368	438.232	575.562	610.962	343.628	556.03	586.548	340.387	219.727	371.094	279.541	612.793	405.273	268.555	548.706	756.836	841.064		4.85377	8.06064	9.06413	6.25064	8.39623	11.5712	5.57566	10.9671	9.43914	5.48128	3.70596	3.23252	3.33223	7.79436	5.95203	4.58519	8.53884	11.9074	10.4118
83.6	230.713	759.277	556.03	433.96	567.627	597.534	349.731	554.199	584.106	361.75	202.026	375.366	280.151	602.417	396.118	266.113	560.913	743.408	849.609		4.81555	7.97728	9.12423	6.1897	8.28048	11.3169	5.67469	10.931	9.39985	5.82528	3.40743	3.26974	3.33951	7.66239	5.81757	4.54351	8.72881	11.6962	10.5176
83.8	242.92	764.16	550.537	441.284	571.899	582.886	351.562	551.147	562.134	358.698	212.402	377.808	280.762	600.586	394.287	276.489	573.12	751.343	855.103		5.07034	8.02858	9.03408	6.29417	8.34281	11.0395	5.70441	10.8708	9.04625	5.77613	3.58243	3.29101	3.34678	7.6391	5.79068	4.72066	8.91877	11.821	10.5856
84	238.037	762.939	557.861	426.636	574.341	605.469	349.121	550.537	570.679	347.101	201.416	377.808	272.827	613.403	379.028	277.71	543.213	772.095	856.323		4.96842	8.01575	9.15427	6.08523	8.37842	11.4672	5.66479	10.8587	9.18376	5.58939	3.39713	3.29101	3.2522	7.80213	5.56658	4.74151	8.45336	12.1475	10.6007
84.2	245.972	754.395	540.771	437.012	595.703	621.338	348.511	563.965	559.692	331.842	196.533	377.197	276.489	601.807	380.249	291.138	554.81	739.136	863.647		5.13404	7.92598	8.87383	6.23323	8.69005	11.7678	5.65489	11.1236	9.00696	5.34368	3.31478	3.28569	3.29585	7.65463	5.58451	4.97076	8.63382	11.6289	10.6914
84.4	269.165	758.057	552.368	422.974	594.482	611.572	344.849	575.562	580.444	356.257	201.416	378.418	286.255	627.441	377.808	274.658	552.979	733.032	867.31		5.61814	7.96445	9.06413	6.033	8.67225	11.5828	5.59547	11.3523	9.34091	5.73682	3.39713	3.29632	3.41226	7.98068	5.54865	4.6894	8.60533	11.5329	10.7367
84.6	236.816	758.667	550.537	433.35	578.003	598.755	347.29	568.848	577.393	337.336	213.623	373.535	263.062	626.831	402.832	289.307	550.537	749.512	864.258		4.94294	7.97087	9.03408	6.181	8.43184	11.3401	5.63508	11.2199	9.2918	5.43214	3.60302	3.25379	3.13579	7.97292	5.91617	4.9395	8.56734	11.7922	10.6989
84.8	266.724	751.343	545.654	429.077	574.951	595.703	357.666	570.679	596.924	335.505	193.481	374.756	280.762	638.428	385.132	269.775	548.096	740.967	864.258		5.56718	7.89391	8.95396	6.12006	8.38733	11.2823	5.80344	11.256	9.60611	5.40265	3.26331	3.26442	3.34678	8.12042	5.65622	4.60603	8.52934	11.6578	10.6989
85	239.868	768.433	556.641	403.442	565.186	590.21	352.783	588.379	554.199	352.594	194.702	383.301	271.606	619.507	408.936	283.813	552.368	752.563	852.661		5.00664	8.07347	9.13424	5.75442	8.24487	11.1782	5.72421	11.6051	8.91856	5.67785	3.2839	3.33886	3.23765	7.87976	6.00581	4.84571	8.59583	11.8402	10.5553
85.2	235.596	761.108	549.927	415.039	568.237	588.379	350.342	595.703	582.275	334.894	184.937	389.404	270.386	599.365	407.715	251.465	551.758	752.563	872.803		4.91746	7.99652	9.02407	5.91983	8.28938	11.1435	5.6846	11.7496	9.37038	5.39282	3.11919	3.39202	3.2231	7.62357	5.98788	4.29341	8.58633	11.8402	10.8047
85.4	244.141	757.446	563.965	407.715	573.73	595.703	350.342	612.183	574.951	322.687	184.326	388.794	261.841	626.221	402.222	261.23	549.316	753.174	869.751		5.09582	7.95804	9.25443	5.81536	8.36952	11.2823	5.6846	12.0746	9.25251	5.19625	3.10889	3.38671	3.12124	7.96516	5.90721	4.46014	8.54834	11.8498	10.7669
85.6	244.141	742.798	559.082	423.584	573.12	610.352	363.77	607.3	562.744	320.856	178.833	384.521	263.062	613.403	385.132	255.737	545.654	769.043	875.244		5.09582	7.80414	9.1743	6.04171	8.36061	11.5597	5.90247	11.9783	9.05607	5.16677	3.01624	3.34949	3.13579	7.80213	5.65622	4.36635	8.49135	12.0995	10.8349
85.8	259.399	763.55	559.692	433.96	554.81	603.027	354.004	596.313	551.758	308.039	195.312	383.911	272.827	626.221	370.483	251.465	552.979	751.343	874.023		5.41431	8.02217	9.18432	6.1897	8.0935	11.421	5.74402	11.7616	8.87927	4.96037	3.29419	3.34417	3.2522	7.96516	5.44108	4.29341	8.60533	11.821	10.8198
86	245.972	745.85	555.42	459.595	582.886	599.365	358.887	598.145	568.237	331.232	196.533	383.301	258.179	622.559	380.249	245.361	546.265	747.681	877.075		5.13404	7.8362	9.11421	6.55534	8.50307	11.3516	5.82325	11.7977	9.14447	5.33385	3.31478	3.33886	3.07759	7.91858	5.58451	4.1892	8.50085	11.7634	10.8576
86.2	242.31	758.667	558.472	458.984	588.989	593.872	353.394	576.782	581.665	329.401	202.637	331.421	270.386	623.779	387.573	247.803	546.265	765.381	888.672		5.0576	7.97087	9.16429	6.54663	8.59211	11.2476	5.73412	11.3764	9.36056	5.30436	3.41772	2.88694	3.2231	7.9341	5.69207	4.23088	8.50085	12.0419	11.0011
86.4	237.427	757.446	554.199	467.529	581.055	592.651	358.887	592.651	567.627	347.712	180.664	382.08	257.568	603.638	386.963	248.413	559.692	746.46	892.334		4.95568	7.95804	9.09418	6.66851	8.47636	11.2245	5.82325	11.6894	9.13465	5.59922	3.04713	3.32822	3.07031	7.67792	5.68311	4.2413	8.70981	11.7442	11.0465
86.6	249.023	734.863	560.913	472.412	610.962	578.613	364.38	591.431	573.73	340.387	186.768	386.963	246.582	593.872	386.353	245.972	566.406	745.239	898.438		5.19773	7.72077	9.20435	6.73816	8.91265	10.9586	5.91238	11.6653	9.23287	5.48128	3.15007	3.37076	2.93935	7.5537	5.67415	4.19962	8.81429	11.725	11.122
86.8	245.361	731.201	551.147	518.188	603.027	596.313	364.38	587.158	562.744	344.66	187.378	387.573	249.023	607.3	380.859	244.751	561.523	748.291	866.699		5.1213	7.6823	9.0441	7.39108	8.7969	11.2938	5.91238	11.581	9.05607	5.55008	3.16036	3.37607	2.96845	7.7245	5.59347	4.17878	8.7383	11.773	10.7291
87	256.348	739.136	554.81	516.968	593.262	618.286	365.601	582.886	552.979	317.194	179.443	374.756	254.517	618.896	377.808	238.647	558.472	728.149	881.958		5.35061	7.76566	9.10419	7.37367	8.65444	11.71	5.93219	11.4968	8.89891	5.10779	3.02654	3.26442	3.03393	7.872	5.54865	4.07457	8.69081	11.4561	10.918
87.2	254.517	739.746	551.758	510.864	587.769	617.065	375.366	574.341	557.861	334.284	195.312	374.756	252.686	618.896	380.859	247.803	568.237	719.604	877.075		5.31239	7.77207	9.05412	7.28661	8.5743	11.6868	6.09064	11.3282	8.97749	5.38299	3.29419	3.26442	3.01211	7.872	5.59347	4.23088	8.84278	11.3217	10.8576
87.4	252.075	744.019	555.42	494.995	595.703	626.831	368.042	573.73	570.679	336.725	179.443	371.094	260.01	634.766	390.015	234.375	552.979	734.253	875.244		5.26143	7.81696	9.11421	7.06026	8.69005	11.8718	5.9718	11.3162	9.18376	5.42231	3.02654	3.23252	3.09941	8.07384	5.72793	4.00162	8.60533	11.5521	10.8349
87.6	260.62	740.356	547.485	487.671	599.976	612.183	383.301	567.627	562.744	298.883	179.443	364.38	260.01	630.493	393.677	230.713	553.589	739.746	877.686		5.43979	7.77849	8.98401	6.9558	8.75238	11.5944	6.21939	11.1958	9.05607	4.81294	3.02654	3.17404	3.09941	8.0195	5.78171	3.9391	8.61483	11.6385	10.8651
87.8	268.555	738.525	556.03	489.502	598.755	604.248	378.418	577.393	571.899	308.039	197.144	367.432	256.348	632.324	401.001	230.103	552.979	733.032	886.23		5.6054	7.75925	9.12423	6.98191	8.73457	11.4441	6.14016	11.3884	9.2034	4.96037	3.32507	3.20062	3.05576	8.04279	5.88928	3.92868	8.60533	11.5329	10.9709
88	274.658	725.708	546.875	493.774	578.613	616.455	360.107	565.186	565.796	321.466	205.688	366.211	244.141	639.648	380.859	217.285	552.979	743.408	878.296		5.73279	7.62459	8.97399	7.04285	8.44075	11.6753	5.84305	11.1476	9.10518	5.17659	3.46919	3.18999	2.91025	8.13595	5.59347	3.70984	8.60533	11.6962	10.8727
88.2	272.827	731.812	551.758	473.022	591.431	612.183	373.535	566.406	545.654	316.584	181.274	375.366	249.023	644.531	397.949	234.985	541.382	745.239	878.906		5.69458	7.68871	9.05412	6.74686	8.62773	11.5944	6.06093	11.1717	8.78105	5.09797	3.05742	3.26974	2.96845	8.19806	5.84446	4.01204	8.42487	11.725	10.8802
88.4	250.854	739.746	551.147	463.257	582.275	607.91	378.418	559.692	550.537	306.818	180.054	368.652	265.503	651.855	411.987	252.686	555.42	734.863	881.348		5.23595	7.77207	9.0441	6.60757	8.49417	11.5134	6.14016	11.0393	8.85963	4.94071	3.03683	3.21126	3.16489	8.29122	6.05063	4.31425	8.64332	11.5617	10.9105
88.6	259.399	734.253	554.199	450.439	576.172	624.39	373.535	560.913	552.368	309.259	178.833	360.718	255.737	659.18	403.442	249.023	544.434	740.356	873.413		5.41431	7.71436	9.09418	6.42475	8.40513	11.8256	6.06093	11.0634	8.88909	4.98002	3.01624	3.14214	3.04848	8.38438	5.92513	4.25172	8.47236	11.6482	10.8122
88.8	260.62	731.812	530.396	447.998	583.496	606.079	376.587	580.444	560.913	317.804	175.171	383.301	247.192	654.297	424.194	251.465	545.044	725.098	866.699		5.43979	7.68871	8.70357	6.38993	8.51198	11.4788	6.11045	11.4486	9.0266	5.11762	2.95448	3.33886	2.94663	8.32227	6.22991	4.29341	8.48185	11.4081	10.7291
89	265.503	736.084	548.096	451.66	581.665	625.61	372.925	577.393	559.082	335.505	183.105	374.756	272.217	667.114	396.729	245.972	552.368	712.891	859.985		5.5417	7.7336	8.99402	6.44216	8.48527	11.8487	6.05103	11.3884	8.99714	5.40265	3.0883	3.26442	3.24493	8.4853	5.82653	4.19962	8.59583	11.216	10.646
89.2	255.737	749.512	545.044	454.712	593.262	615.234	376.587	587.769	559.082	324.518	187.988	383.911	275.269	692.139	383.301	261.23	561.523	709.229	866.089		5.33787	7.87468	8.94394	6.48569	8.65444	11.6522	6.11045	11.5931	8.99714	5.22574	3.17066	3.34417	3.2813	8.8036	5.62933	4.46014	8.7383	11.1584	10.7216
89.4	271.606	756.226	560.303	463.257	587.769	634.155	385.742	568.237	553.589	304.987	178.223	380.249	256.348	682.373	392.456	254.517	582.886	686.035	855.713		5.6691	7.94522	9.19433	6.60757	8.5743	12.0105	6.259	11.2078	8.90874	4.91122	3.00595	3.31227	3.05576	8.67938	5.76378	4.34551	9.07074	10.7935	10.5931
89.6	275.269	747.681	554.199	454.102	598.145	616.455	375.366	573.73	546.875	319.635	173.95	364.38	254.517	697.632	394.287	227.661	571.899	722.046	864.868		5.74553	7.85544	9.09418	6.47699	8.72567	11.6753	6.09064	11.3162	8.80069	5.14711	2.93389	3.17404	3.03393	8.87347	5.79068	3.88699	8.89977	11.3601	10.7065
89.8	266.113	743.408	557.251	479.736	592.651	617.065	370.483	579.224	584.106	292.17	177.612	379.028	269.775	689.087	407.104	233.765	565.796	715.942	870.361		5.55444	7.81055	9.14426	6.84262	8.64553	11.6868	6.01141	11.4245	9.39985	4.70482	2.99565	3.30164	3.21582	8.76478	5.97892	3.9912	8.80479	11.264	10.7745
90	266.113	762.939	573.12	485.84	587.158	628.052	361.328	570.068	576.782	297.663	193.481	373.535	256.348	680.542	399.78	242.31	564.575	725.708	863.037		5.55444	8.01575	9.40466	6.92968	8.5654	11.8949	5.86286	11.244	9.28198	4.79328	3.26331	3.25379	3.05576	8.65609	5.87135	4.13709	8.7858	11.4177	10.6838
90.2	268.555	759.888	572.51	519.409	584.106	617.676	366.821	557.861	555.42	320.246	189.819	343.018	253.906	674.438	414.429	247.803	552.368	744.019	861.816		5.6054	7.98369	9.39465	7.40849	8.52088	11.6984	5.95199	11.0032	8.9382	5.15694	3.20154	2.98796	3.02666	8.57846	6.08648	4.23088	8.59583	11.7058	10.6687
90.4	261.23	762.939	581.665	540.161	582.275	615.234	369.873	574.341	558.472	339.167	176.392	377.197	256.958	695.19	412.598	242.31	543.823	737.915	859.375		5.45252	8.01575	9.54488	7.70448	8.49417	11.6522	6.00151	11.3282	8.98731	5.46162	2.97506	3.28569	3.06304	8.84241	6.05959	4.13709	8.46286	11.6097	10.6385
90.6	250.854	772.095	594.482	533.447	597.534	607.91	352.173	551.147	568.848	336.115	187.378	366.211	260.01	678.711	398.56	249.634	541.382	752.563	864.258		5.23595	8.11194	9.75521	7.60872	8.71676	11.5134	5.71431	10.8708	9.15429	5.41248	3.16036	3.18999	3.09941	8.6328	5.85342	4.26214	8.42487	11.8402	10.6989
90.8	258.179	758.667	580.444	532.837	586.548	609.741	360.718	567.017	548.706	306.208	182.495	358.276	260.01	648.804	410.156	244.751	537.72	741.577	847.168		5.38883	7.97087	9.52485	7.60001	8.5565	11.5481	5.85296	11.1838	8.83016	4.93088	3.07801	3.12087	3.09941	8.2524	6.02374	4.17878	8.36788	11.6674	10.4873
91	234.375	752.563	580.444	515.137	597.534	604.248	371.094	557.251	563.965	317.804	207.52	364.38	252.075	647.583	414.429	239.258	548.096	743.408	844.727		4.89198	7.90674	9.52485	7.34755	8.71676	11.4441	6.02132	10.9911	9.07571	5.11762	3.50008	3.17404	3.00483	8.23687	6.08648	4.08499	8.52934	11.6962	10.4571
91.2	246.582	758.667	582.275	491.333	587.158	595.093	352.173	561.523	554.81	346.491	191.65	360.107	263.062	656.738	433.35	234.985	550.537	728.149	842.285		5.14678	7.97087	9.5549	7.00803	8.5654	11.2707	5.71431	11.0754	8.92838	5.57956	3.23242	3.13682	3.13579	8.35332	6.36436	4.01204	8.56734	11.4561	10.4269
91.4	250.854	760.498	577.393	495.605	581.665	599.976	346.069	564.575	563.965	320.246	195.312	370.483	249.634	653.687	425.415	246.582	552.368	742.798	843.506		5.23595	7.9901	9.47477	7.06897	8.48527	11.3632	5.61527	11.1356	9.07571	5.15694	3.29419	3.22721	2.97573	8.31451	6.24783	4.21004	8.59583	11.6866	10.442
91.6	252.686	758.667	577.393	512.695	583.496	588.989	355.835	569.458	556.641	350.763	167.847	368.652	249.634	662.842	433.96	241.699	545.654	738.525	841.675		5.27417	7.97087	9.47477	7.31273	8.51198	11.1551	5.77373	11.2319	8.95785	5.64836	2.83094	3.21126	2.97573	8.43096	6.37333	4.12667	8.49135	11.6193	10.4193
91.8	244.141	738.525	579.834	501.709	582.275	605.469	361.938	581.665	542.603	346.491	183.105	355.835	258.179	650.024	426.025	227.661	537.109	755.615	852.051		5.09582	7.75925	9.51483	7.15603	8.49417	11.4672	5.87276	11.4727	8.73194	5.57956	3.0883	3.09961	3.07759	8.26793	6.2568	3.88699	8.35838	11.8882	10.5478
92	236.206	736.084	573.73	514.526	590.21	608.521	354.004	587.769	537.109	350.763	180.054	355.225	253.906	637.817	429.688	243.53	545.044	754.395	850.22		4.9302	7.7336	9.41468	7.33884	8.60992	11.525	5.74402	11.5931	8.64354	5.64836	3.03683	3.09429	3.02666	8.11266	6.31058	4.15794	8.48185	11.869	10.5251
92.2	239.868	754.395	575.562	502.319	600.586	617.676	356.445	584.106	542.603	328.18	172.119	368.652	255.737	644.531	419.922	233.154	555.42	753.784	845.947		5.00664	7.92598	9.44472	7.16473	8.76128	11.6984	5.78363	11.5208	8.73194	5.28471	2.903	3.21126	3.04848	8.19806	6.16716	3.98078	8.64332	11.8594	10.4722
92.4	227.051	746.46	571.899	496.216	610.962	615.845	363.77	578.613	543.823	329.401	164.795	355.225	256.958	650.635	425.415	253.906	534.058	744.019	834.351		4.73911	7.84261	9.38463	7.07768	8.91265	11.6637	5.90247	11.4125	8.75158	5.30436	2.77947	3.09429	3.06304	8.27569	6.24783	4.33509	8.31089	11.7058	10.3287
92.6	227.051	748.291	572.51	476.074	612.183	615.845	354.004	565.796	540.161	341.608	169.067	349.121	257.568	637.207	404.663	242.92	539.551	743.408	827.026		4.73911	7.86185	9.39465	6.79039	8.93045	11.6637	5.74402	11.1597	8.69265	5.50094	2.85153	3.04112	3.07031	8.1049	5.94306	4.14751	8.39637	11.6962	10.238
92.8	235.596	751.343	563.965	491.943	596.924	621.338	371.704	594.482	531.616	330.011	179.443	340.576	247.803	631.714	404.663	253.906	529.175	743.408	844.116		4.91746	7.89391	9.25443	7.01674	8.70786	11.7678	6.03122	11.7255	8.55514	5.31419	3.02654	2.96669	2.9539	8.03503	5.94306	4.33509	8.2349	11.6962	10.4496
93	237.427	748.291	564.575	475.464	601.807	622.559	354.614	584.106	551.147	319.025	175.781	338.135	262.451	629.272	397.949	251.465	524.902	735.474	831.299		4.95568	7.86185	9.26444	6.78168	8.77909	11.7909	5.75392	11.5208	8.86945	5.13728	2.96477	2.94542	3.12852	8.00397	5.84446	4.29341	8.16841	11.5713	10.2909
93.2	247.192	753.784	562.744	493.164	611.572	609.131	366.211	590.82	542.603	336.725	195.312	346.68	253.906	625	396.118	253.296	518.188	755.005	845.337		5.15952	7.91956	9.2344	7.03415	8.92155	11.5366	5.94209	11.6533	8.73194	5.42231	3.29419	3.01986	3.02666	7.94963	5.81757	4.32467	8.06394	11.8786	10.4647
93.4	237.427	758.667	557.861	524.902	618.896	614.624	366.211	598.755	538.94	310.48	186.157	357.666	251.465	623.779	388.184	267.334	532.227	745.85	843.506		4.95568	7.97087	9.15427	7.48684	9.0284	11.6406	5.94209	11.8098	8.673	4.99968	3.13977	3.11556	2.99755	7.9341	5.70104	4.56435	8.28239	11.7346	10.442
93.6	244.751	758.057	562.744	518.188	612.183	615.845	363.77	582.275	531.006	345.27	192.261	357.666	270.386	639.648	382.69	249.634	527.344	733.032	847.778		5.10856	7.96445	9.2344	7.39108	8.93045	11.6637	5.90247	11.4847	8.54531	5.55991	3.24272	3.11556	3.2231	8.13595	5.62036	4.26214	8.20641	11.5329	10.4949
93.8	262.451	757.446	560.913	515.137	604.248	634.155	361.328	584.106	533.447	340.387	183.105	357.056	258.789	622.559	387.573	239.258	536.499	739.136	845.947		5.478	7.95804	9.20435	7.34755	8.81471	12.0105	5.86286	11.5208	8.5846	5.48128	3.0883	3.11024	3.08486	7.91858	5.69207	4.08499	8.34888	11.6289	10.4722
94	241.089	753.174	554.81	499.268	614.014	626.221	361.328	570.068	523.682	334.284	200.195	333.252	260.01	617.676	380.249	234.985	516.968	715.332	833.74		5.03212	7.91315	9.10419	7.1212	8.95717	11.8602	5.86286	11.244	8.42745	5.38299	3.37654	2.90289	3.09941	7.85647	5.58451	4.01204	8.04494	11.2544	10.3211
94.2	247.192	759.277	567.627	505.371	618.896	640.259	356.445	552.979	537.72	344.66	175.781	346.069	277.1	604.858	387.573	231.934	517.578	722.656	826.416		5.15952	7.97728	9.31452	7.20826	9.0284	12.1261	5.78363	10.9069	8.65336	5.55008	2.96477	3.01454	3.30313	7.69344	5.69207	3.95994	8.05444	11.3697	10.2305
94.4	249.634	753.174	553.589	500.488	622.559	634.766	357.666	556.641	541.992	333.063	202.026	347.29	272.827	609.741	403.442	233.765	523.682	730.591	841.675		5.21047	7.91315	9.08416	7.13861	9.08182	12.0221	5.80344	10.9791	8.72211	5.36334	3.40743	3.02517	3.2522	7.75555	5.92513	3.9912	8.14942	11.4945	10.4193
94.6	255.737	748.901	557.861	505.981	612.183	620.728	351.562	546.265	542.603	335.505	189.209	347.29	274.048	611.572	392.456	251.465	529.175	725.098	836.792		5.33787	7.86826	9.15427	7.21697	8.93045	11.7562	5.70441	10.7745	8.73194	5.40265	3.19125	3.02517	3.26675	7.77884	5.76378	4.29341	8.2349	11.4081	10.3589
94.8	237.427	754.395	562.744	516.357	613.403	629.883	371.704	534.058	539.551	325.739	189.819	343.018	273.438	607.3	391.846	228.882	525.513	709.229	845.947		4.95568	7.92598	9.2344	7.36496	8.94826	11.9296	6.03122	10.5337	8.68283	5.24539	3.20154	2.98796	3.25948	7.7245	5.75482	3.90783	8.17791	11.1584	10.4722
95	239.868	767.822	559.692	521.851	615.234	621.948	356.445	548.096	527.954	325.129	191.65	355.225	278.32	604.248	393.066	249.023	519.409	708.008	833.13		5.00664	8.06705	9.18432	7.44331	8.97497	11.7793	5.78363	10.8106	8.4962	5.23557	3.23242	3.09429	3.31768	7.68568	5.77275	4.25172	8.08293	11.1392	10.3136
95.2	252.686	744.019	563.354	516.357	603.027	627.441	365.601	536.499	534.058	329.401	173.95	357.056	289.307	601.196	380.859	238.037	514.526	676.27	840.454		5.27417	7.81696	9.24441	7.36496	8.7969	11.8834	5.93219	10.5818	8.59443	5.30436	2.93389	3.11024	3.44864	7.64686	5.59347	4.06415	8.00695	10.6399	10.4042
95.4	275.879	749.512	555.42	524.292	590.21	634.155	375.366	545.654	540.771	345.27	171.509	337.524	287.476	587.158	386.353	247.803	518.188	686.035	852.051		5.75827	7.87468	9.11421	7.47813	8.60992	12.0105	6.09064	10.7624	8.70247	5.55991	2.89271	2.94011	3.42682	7.46831	5.67415	4.23088	8.06394	10.7935	10.5478
95.6	257.568	751.953	551.147	543.823	594.482	627.441	371.094	552.368	527.954	324.518	177.612	327.759	307.617	587.769	384.521	235.596	516.968	682.373	842.896		5.37609	7.90033	9.0441	7.75671	8.67225	11.8834	6.02132	10.8948	8.4962	5.22574	2.99565	2.85504	3.66691	7.47607	5.64725	4.02246	8.04494	10.7359	10.4345
95.8	250.854	755.615	557.251	550.537	598.145	628.052	381.47	546.265	530.396	306.208	189.209	360.718	292.969	587.769	392.456	239.868	528.564	689.697	839.844		5.23595	7.9388	9.14426	7.85248	8.72567	11.8949	6.18968	10.7745	8.53549	4.93088	3.19125	3.14214	3.4923	7.47607	5.76378	4.09541	8.2254	10.8511	10.3967
96	274.048	753.784	582.886	544.434	588.379	625	370.483	542.603	508.423	326.96	187.988	346.069	288.086	577.393	397.949	247.192	515.137	712.28	842.896		5.72006	7.91956	9.56491	7.76542	8.58321	11.8371	6.01141	10.7022	8.18189	5.26505	3.17066	3.01454	3.43409	7.34409	5.84446	4.22046	8.01644	11.2064	10.4345
96.2	244.751	761.108	578.613	531.616	593.872	618.896	376.587	545.654	521.24	319.025	181.885	326.538	292.358	583.496	401.611	257.568	526.733	725.098	837.402		5.10856	7.99652	9.4948	7.5826	8.66334	11.7215	6.11045	10.7624	8.38816	5.13728	3.06771	2.84441	3.48502	7.42173	5.89824	4.39762	8.19691	11.4081	10.3665
96.4	244.751	742.188	573.73	515.137	587.769	624.39	374.146	563.965	523.071	336.725	208.74	339.966	298.462	600.586	401.611	244.751	516.357	715.942	832.52		5.10856	7.79773	9.41468	7.34755	8.5743	11.8256	6.07083	11.1236	8.41763	5.42231	3.52067	2.96137	3.55778	7.6391	5.89824	4.17878	8.03544	11.264	10.306
96.6	250.244	753.174	581.055	512.085	585.938	622.559	362.549	557.861	540.161	318.415	190.43	346.68	296.631	607.91	386.963	230.103	527.954	681.763	829.468		5.22321	7.91315	9.53487	7.30402	8.54759	11.7909	5.88267	11.0032	8.69265	5.12745	3.21183	3.01986	3.53595	7.73226	5.68311	3.92868	8.21591	10.7263	10.2682
96.8	225.22	744.019	582.275	541.992	591.431	609.741	364.38	557.861	543.823	326.349	196.533	342.407	291.138	603.027	385.742	242.92	512.695	675.659	842.896		4.70089	7.81696	9.5549	7.7306	8.62773	11.5481	5.91238	11.0032	8.75158	5.25522	3.31478	2.98264	3.47047	7.67015	5.66518	4.14751	7.97845	10.6303	10.4345
97	242.92	744.629	579.834	543.823	584.106	623.169	366.821	545.044	532.837	339.167	176.392	338.745	280.151	616.455	403.442	264.282	516.357	692.139	839.844		5.07034	7.82338	9.51483	7.75671	8.52088	11.8024	5.95199	10.7504	8.57478	5.46162	2.97506	2.95074	3.33951	7.84094	5.92513	4.51225	8.03544	10.8895	10.3967
97.2	247.803	748.901	579.834	548.706	598.755	617.065	372.314	535.889	543.213	336.115	183.716	333.252	279.541	611.572	393.677	250.244	517.578	691.528	839.233		5.17225	7.86826	9.51483	7.82636	8.73457	11.6868	6.04112	10.5698	8.74176	5.41248	3.0986	2.90289	3.33223	7.77884	5.78171	4.27257	8.05444	10.8799	10.3891
97.4	255.737	734.253	567.627	534.058	586.548	625.61	364.38	540.771	527.954	339.167	180.054	344.849	284.424	592.651	400.391	241.699	519.409	689.087	858.765		5.33787	7.71436	9.31452	7.61742	8.5565	11.8487	5.91238	10.6661	8.4962	5.46162	3.03683	3.00391	3.39044	7.53818	5.88031	4.12667	8.08293	10.8415	10.6309
97.6	233.765	745.85	552.979	493.774	610.352	625	363.159	537.109	523.071	331.842	187.988	339.966	286.865	585.327	396.729	260.01	513.306	686.035	845.947		4.87925	7.8362	9.07415	7.04285	8.90374	11.8371	5.89257	10.5939	8.41763	5.34368	3.17066	2.96137	3.41954	7.44502	5.82653	4.4393	7.98795	10.7935	10.4722
97.8	237.427	733.643	550.537	483.398	622.559	621.948	359.497	549.316	532.837	347.712	178.223	352.173	278.32	603.638	394.287	265.503	515.747	686.646	852.661		4.95568	7.70795	9.03408	6.89486	9.08182	11.7793	5.83315	10.8346	8.57478	5.59922	3.00595	3.06771	3.31768	7.67792	5.79068	4.53309	8.02594	10.8031	10.5553
98	227.051	746.46	521.851	480.347	611.572	620.728	360.107	556.641	517.578	315.363	169.678	347.29	287.476	614.624	402.832	247.803	519.409	677.49	866.089		4.73911	7.84261	8.56335	6.85133	8.92155	11.7562	5.84305	10.9791	8.32923	5.07831	2.86183	3.02517	3.42682	7.81765	5.91617	4.23088	8.08293	10.6591	10.7216
98.2	234.985	747.07	523.682	477.295	608.521	617.065	361.938	571.289	510.864	322.077	175.781	339.355	276.489	629.272	401.001	247.803	529.175	667.114	861.206		4.90472	7.84903	8.5934	6.8078	8.87703	11.6868	5.87276	11.268	8.22118	5.18642	2.96477	2.95606	3.29585	8.00397	5.88928	4.23088	8.2349	10.4958	10.6611
98.4	244.141	759.277	518.799	491.943	604.858	627.441	364.99	556.641	513.306	346.491	185.547	341.797	281.982	645.142	394.287	241.089	534.058	687.866	872.192		5.09582	7.97728	8.51327	7.01674	8.82361	11.8834	5.92228	10.9791	8.26047	5.57956	3.12948	2.97732	3.36134	8.20582	5.79068	4.11625	8.31089	10.8223	10.7971
98.6	250.854	747.07	526.123	490.723	595.093	620.117	361.938	550.537	521.851	319.635	189.209	355.225	284.424	623.779	376.587	244.751	535.278	663.452	865.479		5.23595	7.84903	8.63346	6.99932	8.68115	11.7446	5.87276	10.8587	8.39798	5.14711	3.19125	3.09429	3.39044	7.9341	5.53072	4.17878	8.32988	10.4382	10.714
98.8	264.282	747.07	479.736	472.412	579.834	614.624	367.432	523.071	496.216	304.987	180.054	346.68	285.034	631.714	382.08	238.037	535.889	692.139	863.037		5.51622	7.84903	7.87227	6.73816	8.45856	11.6406	5.9619	10.317	7.98545	4.91122	3.03683	3.01986	3.39771	8.03503	5.6114	4.06415	8.33938	10.8895	10.6838
99	252.075	758.667	529.785	465.698	598.145	606.689	368.042	529.785	504.761	312.922	161.743	343.628	284.424	636.597	377.808	264.282	530.396	696.411	864.258		5.26143	7.97087	8.69355	6.64239	8.72567	11.4903	5.9718	10.4494	8.12296	5.03899	2.728	2.99327	3.39044	8.09713	5.54865	4.51225	8.2539	10.9568	10.6989
99.2	247.192	742.798	531.616	470.581	593.872	609.131	360.718	544.434	518.799	335.505	198.364	347.9	281.372	632.324	389.404	254.517	513.916	693.97	859.375		5.15952	7.80414	8.7236	6.71204	8.66334	11.5366	5.85296	10.7383	8.34887	5.40265	3.34566	3.03049	3.35406	8.04279	5.71896	4.34551	7.99745	10.9183	10.6385
99.4	245.361	747.07	538.33	462.036	604.248	615.234	350.952	532.227	503.54	335.505	162.964	328.979	280.762	635.376	392.456	241.699	527.344	693.359	850.83		5.1213	7.84903	8.83377	6.59016	8.81471	11.6522	5.6945	10.4976	8.10332	5.40265	2.74859	2.86568	3.34678	8.08161	5.76378	4.12667	8.20641	10.9087	10.5327
99.6	248.413	745.239	540.771	475.464	621.948	603.027	362.549	523.682	512.695	331.232	184.937	336.914	264.893	650.024	391.846	238.647	531.616	698.853	851.44		5.18499	7.82979	8.87383	6.78168	9.07291	11.421	5.88267	10.329	8.25065	5.33385	3.11919	2.93479	3.15762	8.26793	5.75482	4.07457	8.27289	10.9952	10.5402
99.8	255.737	751.343	549.927	479.126	613.403	588.989	354.614	527.954	507.812	313.532	170.288	340.576	274.048	626.831	375.366	236.206	514.526	713.501	834.351		5.33787	7.89391	9.02407	6.83392	8.94826	11.1551	5.75392	10.4133	8.17207	5.04882	2.87212	2.96669	3.26675	7.97292	5.51279	4.03288	8.00695	11.2256	10.3287
100	236.816	739.746	539.551	467.529	603.638	608.521	361.328	541.992	503.54	312.922	180.664	346.68	264.893	603.027	372.314	238.647	496.826	603.027	843.506		4.94294	7.77207	8.8538	6.66851	8.8058	11.525	5.86286	10.6902	8.10332	5.03899	3.04713	3.01986	3.15762	7.67015	5.46798	4.07457	7.7315	9.48753	10.442
100.2	234.375	739.746	541.992	469.36	586.548	637.817	368.042	536.499	527.954	330.011	176.392	340.576	256.348	600.586	374.146	249.023	491.943	714.111	852.051		4.89198	7.77207	8.89387	6.69463	8.5565	12.0799	5.9718	10.5818	8.4962	5.31419	2.97506	2.96669	3.05576	7.6391	5.49487	4.25172	7.65551	11.2352	10.5478
100.4	251.465	760.498	534.668	467.529	586.548	608.521	360.107	546.265	513.306	319.025	164.795	343.018	248.413	598.755	363.77	258.789	494.385	737.915	863.037		5.24869	7.9901	8.77368	6.66851	8.5565	11.525	5.84305	10.7745	8.26047	5.13728	2.77947	2.98796	2.96118	7.61581	5.34248	4.41846	7.69351	11.6097	10.6838
100.6	240.479	745.85	532.837	452.271	614.014	606.079	366.821	546.875	504.15	315.363	187.378	341.187	271.606	595.093	367.432	259.399	506.592	706.787	849.609		5.01938	7.8362	8.74363	6.45087	8.95717	11.4788	5.95199	10.7865	8.11314	5.07831	3.16036	2.97201	3.23765	7.56923	5.39626	4.42888	7.88347	11.12	10.5176
100.8	250.244	750.122	513.916	447.388	603.027	615.234	363.159	562.134	499.268	300.104	178.223	352.173	267.334	602.417	368.042	252.686	505.371	699.463	867.92		5.22321	7.88109	8.43315	6.38123	8.7969	11.6522	5.89257	11.0875	8.03456	4.8326	3.00595	3.06771	3.18672	7.66239	5.40523	4.31425	7.86447	11.0048	10.7442
101	272.217	740.967	526.123	463.867	599.976	605.469	370.483	560.303	486.45	293.39	184.326	349.731	254.517	592.651	382.08	256.958	509.033	710.449	867.31		5.68184	7.7849	8.63346	6.61628	8.75238	11.4672	6.01141	11.0513	7.82829	4.72448	3.10889	3.04644	3.03393	7.53818	5.6114	4.38719	7.92146	11.1776	10.7367
101.2	267.334	736.694	506.592	458.984	599.365	619.507	369.263	544.434	488.281	303.156	184.326	347.9	281.982	574.951	384.521	233.154	513.916	718.994	861.816		5.57992	7.74001	8.31296	6.54663	8.74348	11.7331	5.99161	10.7383	7.85776	4.88174	3.10889	3.03049	3.36134	7.31304	5.64725	3.98078	7.99745	11.3121	10.6687
101.4	256.958	750.732	505.371	473.633	592.041	633.545	366.211	544.434	502.319	303.766	189.209	343.018	279.541	562.134	388.184	242.31	505.981	718.994	849.609		5.36335	7.8875	8.29293	6.75557	8.63663	11.999	5.94209	10.7383	8.08367	4.89157	3.19125	2.98796	3.33223	7.15001	5.70104	4.13709	7.87397	11.3121	10.5176
101.6	249.634	740.356	511.475	462.036	594.482	622.559	363.159	555.42	503.54	279.963	174.561	358.276	272.217	568.848	371.704	242.31	508.423	695.801	864.258		5.21047	7.77849	8.39309	6.59016	8.67225	11.7909	5.89257	10.955	8.10332	4.50825	2.94418	3.12087	3.24493	7.23541	5.45901	4.13709	7.91196	10.9471	10.6989
101.8	261.841	731.812	517.578	452.881	594.482	612.793	364.38	595.093	518.188	301.325	187.378	363.77	272.827	576.782	389.404	251.465	516.968	707.397	847.168		5.46526	7.68871	8.49324	6.45958	8.67225	11.6059	5.91238	11.7375	8.33905	4.85225	3.16036	3.16872	3.2522	7.33633	5.71896	4.29341	8.04494	11.1296	10.4873
102	258.179	739.136	522.461	453.491	581.055	625.61	354.614	588.379	498.657	304.987	197.144	349.731	273.438	581.665	377.197	226.44	526.123	726.929	855.713		5.38883	7.76566	8.57337	6.46828	8.47636	11.8487	5.75392	11.6051	8.02474	4.91122	3.32507	3.04644	3.25948	7.39844	5.53969	3.86615	8.18741	11.4369	10.5931
102.2	238.037	734.253	504.761	467.529	564.575	604.858	357.666	585.938	488.892	303.156	186.157	351.562	263.672	580.444	393.677	228.271	529.175	701.904	850.22		4.96842	7.71436	8.28291	6.66851	8.23596	11.4557	5.80344	11.557	7.86758	4.88174	3.13977	3.06239	3.14307	7.38291	5.78171	3.89741	8.2349	11.0432	10.5251
102.4	260.01	740.967	487.671	476.074	563.965	626.221	359.497	571.289	489.502	306.818	191.04	349.731	257.568	598.755	394.897	252.075	524.902	688.477	858.154		5.42705	7.7849	8.00248	6.79039	8.22706	11.8602	5.83315	11.268	7.87741	4.94071	3.22213	3.04644	3.07031	7.61581	5.79964	4.30383	8.16841	10.8319	10.6234
102.6	250.854	744.019	490.112	460.205	574.951	633.545	347.9	548.096	512.085	315.973	184.326	344.849	258.789	588.989	402.222	237.427	516.968	679.932	855.713		5.23595	7.81696	8.04254	6.56404	8.38733	11.999	5.64498	10.8106	8.24083	5.08814	3.10889	3.00391	3.08486	7.4916	5.90721	4.05373	8.04494	10.6975	10.5931
102.8	252.075	749.512	500.488	439.453	581.665	618.286	341.797	574.951	510.254	336.725	187.378	352.173	260.01	590.82	390.625	234.985	508.423	674.438	839.844		5.26143	7.87468	8.2128	6.26805	8.48527	11.71	5.54595	11.3403	8.21136	5.42231	3.16036	3.06771	3.09941	7.51489	5.73689	4.01204	7.91196	10.6111	10.3967
103	251.465	746.46	494.385	444.336	575.562	618.286	357.056	559.082	510.864	333.063	189.209	350.342	272.827	581.665	399.78	241.699	500.488	686.646	850.83		5.24869	7.84261	8.11265	6.3377	8.39623	11.71	5.79354	11.0273	8.22118	5.36334	3.19125	3.05176	3.2522	7.39844	5.87135	4.12667	7.78849	10.8031	10.5327
103.2	233.765	765.381	487.061	453.491	583.496	613.403	344.238	532.837	512.695	360.529	186.768	368.042	260.62	582.275	379.028	223.389	495.605	683.594	856.934		4.87925	8.0414	7.99246	6.46828	8.51198	11.6175	5.58556	10.5096	8.25065	5.80562	3.15007	3.20594	3.10669	7.4062	5.56658	3.81405	7.7125	10.7551	10.6082
103.4	233.154	756.836	484.619	470.581	582.886	609.131	353.394	545.654	516.968	331.232	182.495	361.938	272.827	570.679	376.587	232.544	497.437	681.152	864.258		4.86651	7.95163	7.9524	6.71204	8.50307	11.5366	5.73412	10.7624	8.3194	5.33385	3.07801	3.15277	3.2522	7.2587	5.53072	3.97036	7.741	10.7167	10.6989
103.6	235.596	745.239	480.347	470.581	562.134	625.61	369.873	565.186	534.668	340.998	181.274	363.159	268.555	579.224	396.729	241.089	490.112	692.139	857.544		4.91746	7.82979	7.88229	6.71204	8.20035	11.8487	6.00151	11.1476	8.60425	5.49111	3.05742	3.16341	3.20127	7.36738	5.82653	4.11625	7.62702	10.8895	10.6158
103.8	227.661	750.732	459.595	488.892	571.899	612.793	360.107	570.679	521.24	312.922	181.885	361.328	256.348	597.534	385.132	247.192	497.437	690.308	847.168		4.75185	7.8875	7.54176	6.97321	8.34281	11.6059	5.84305	11.256	8.38816	5.03899	3.06771	3.14746	3.05576	7.60028	5.65622	4.22046	7.741	10.8607	10.4873
104	227.051	734.863	468.14	483.398	583.496	607.3	366.211	546.265	542.603	295.221	181.274	369.263	264.282	587.158	374.146	229.492	495.605	697.021	830.078		4.73911	7.72077	7.68198	6.89486	8.51198	11.5019	5.94209	10.7745	8.73194	4.75397	3.05742	3.21657	3.15034	7.46831	5.49487	3.91825	7.7125	10.9664	10.2758
104.2	228.271	741.577	479.126	504.761	603.638	603.638	380.249	556.641	541.382	332.453	206.299	347.29	257.568	592.041	378.418	231.934	485.84	700.684	847.778		4.76459	7.79131	7.86226	7.19955	8.8058	11.4325	6.16987	10.9791	8.71229	5.35351	3.47949	3.02517	3.07031	7.53041	5.55761	3.95994	7.56053	11.024	10.4949
104.4	238.647	740.967	468.14	475.464	592.041	620.117	364.99	551.147	530.396	332.453	205.688	361.938	255.127	591.431	378.418	240.479	501.709	706.177	844.116		4.98116	7.7849	7.68198	6.78168	8.63663	11.7446	5.92228	10.8708	8.53549	5.35351	3.46919	3.15277	3.04121	7.52265	5.55761	4.10583	7.80748	11.1104	10.4496
104.6	229.492	757.446	474.243	469.36	588.379	607.91	369.263	584.717	514.526	326.96	206.299	350.952	241.699	592.041	374.146	244.141	493.164	712.28	823.975		4.79007	7.95804	7.78213	6.69463	8.58321	11.5134	5.99161	11.5329	8.28012	5.26505	3.47949	3.05707	2.88114	7.53041	5.49487	4.16836	7.67451	11.2064	10.2002
104.8	236.206	747.07	477.295	484.009	578.613	604.858	369.873	569.458	537.109	312.311	206.909	345.459	249.634	571.899	364.99	238.037	474.243	703.125	823.975		4.9302	7.84903	7.83221	6.90356	8.44075	11.4557	6.00151	11.2319	8.64354	5.02917	3.48978	3.00922	2.97573	7.27422	5.36041	4.06415	7.38007	11.0624	10.2002
105	244.141	750.122	489.502	470.581	586.548	608.521	371.094	579.224	542.603	320.246	197.754	354.614	236.816	571.289	358.887	209.961	475.464	699.463	836.792		5.09582	7.88109	8.03252	6.71204	8.5565	11.525	6.02132	11.4245	8.73194	5.15694	3.33537	3.08897	2.82294	7.26646	5.27077	3.58479	7.39906	11.0048	10.3589
105.2	236.816	755.615	492.554	458.374	577.393	608.521	364.99	557.251	543.823	306.818	216.064	348.511	243.53	568.237	371.094	225.22	487.061	721.436	848.999		4.94294	7.9388	8.0826	6.53793	8.42294	11.525	5.92228	10.9911	8.75158	4.94071	3.6442	3.03581	2.90297	7.22764	5.45005	3.84531	7.57953	11.3505	10.51
105.4	240.479	756.836	500.488	449.219	574.341	613.403	366.211	579.834	541.992	334.284	203.857	357.666	249.634	582.275	380.249	221.558	479.736	717.773	855.103		5.01938	7.95163	8.2128	6.40734	8.37842	11.6175	5.94209	11.4366	8.72211	5.38299	3.43831	3.11556	2.97573	7.4062	5.58451	3.78278	7.46555	11.2928	10.5856
105.6	239.868	755.005	488.281	450.439	598.145	612.183	368.042	565.796	532.227	338.556	291.138	346.069	239.868	574.341	375.366	229.492	488.281	715.332	846.558		5.00664	7.93239	8.01249	6.42475	8.72567	11.5944	5.9718	11.1597	8.56496	5.45179	4.9104	3.01454	2.85932	7.30528	5.51279	3.91825	7.59853	11.2544	10.4798
105.8	238.647	740.967	487.671	456.543	587.769	599.976	362.549	575.562	517.578	329.401	191.04	349.121	313.11	590.21	363.159	222.168	485.229	718.994	818.481		4.98116	7.7849	8.00248	6.51181	8.5743	11.3632	5.88267	11.3523	8.32923	5.30436	3.22213	3.04112	3.73239	7.50712	5.33352	3.7932	7.55103	11.3121	10.1322
106	252.075	731.201	494.995	453.491	576.172	612.793	366.211	571.899	527.954	334.894	202.637	335.693	243.53	597.534	384.521	216.675	474.243	731.201	814.819		5.26143	7.6823	8.12266	6.46828	8.40513	11.6059	5.94209	11.2801	8.4962	5.39282	3.41772	2.92416	2.90297	7.60028	5.64725	3.69942	7.38007	11.5041	10.0869
106.2	242.92	746.46	482.788	462.646	578.003	608.521	360.718	555.42	531.616	339.167	220.337	335.693	246.582	596.313	389.404	213.623	479.736	712.891	825.806		5.07034	7.84261	7.92235	6.59887	8.43184	11.525	5.85296	10.955	8.55514	5.46162	3.71626	2.92416	2.93935	7.58476	5.71896	3.64731	7.46555	11.216	10.2229
106.4	224.609	751.953	487.061	476.074	571.899	615.234	368.652	577.393	529.785	304.987	200.806	346.069	249.634	582.275	399.17	202.637	480.957	714.111	822.144		4.68815	7.90033	7.99246	6.79039	8.34281	11.6522	5.9817	11.3884	8.52567	4.91122	3.38684	3.01454	2.97573	7.4062	5.86239	3.45974	7.48455	11.2352	10.1776
106.6	233.154	755.005	483.398	466.919	590.82	617.065	358.276	588.379	517.578	317.804	207.52	332.642	249.023	591.431	402.222	236.206	484.009	729.37	812.988		4.86651	7.93239	7.93237	6.65981	8.61882	11.6868	5.81334	11.6051	8.32923	5.11762	3.50008	2.89757	2.96845	7.52265	5.90721	4.03288	7.53204	11.4753	10.0642
106.8	229.492	749.512	482.788	449.219	578.613	605.469	360.107	584.717	522.461	325.739	204.468	349.121	250.244	571.289	394.287	225.22	476.685	731.812	809.937		4.79007	7.87468	7.92235	6.40734	8.44075	11.4672	5.84305	11.5329	8.4078	5.24539	3.4486	3.04112	2.983	7.26646	5.79068	3.84531	7.41806	11.5137	10.0264
107	222.168	740.356	470.581	440.674	568.237	609.741	352.783	585.938	515.747	315.973	223.999	343.628	242.92	583.496	402.222	223.389	474.854	720.825	806.885		4.63719	7.77849	7.72204	6.28546	8.28938	11.5481	5.72421	11.557	8.29976	5.08814	3.77802	2.99327	2.8957	7.42173	5.90721	3.81405	7.38957	11.3409	9.98867
107.2	221.558	742.188	470.581	465.088	574.951	603.638	349.121	603.638	522.461	315.973	230.713	330.2	245.361	579.834	408.936	227.051	476.685	702.515	797.119		4.62445	7.79773	7.72204	6.63369	8.38733	11.4325	5.66479	11.9061	8.4078	5.08814	3.89126	2.87631	2.9248	7.37515	6.00581	3.87657	7.41806	11.0528	9.86778
107.4	223.999	733.643	456.543	461.426	592.041	618.896	339.355	601.196	516.357	309.259	211.792	340.576	249.023	587.769	415.649	217.896	477.905	715.942	791.016		4.67541	7.70795	7.49168	6.58145	8.63663	11.7215	5.50634	11.8579	8.30958	4.98002	3.57214	2.96669	2.96845	7.47607	6.10441	3.72026	7.43706	11.264	9.79222
107.6	216.675	728.149	459.595	446.777	598.755	613.403	357.666	582.886	527.344	309.87	208.74	333.252	253.296	579.224	406.494	219.727	484.619	713.501	786.743		4.52254	7.65024	7.54176	6.37252	8.73457	11.6175	5.80344	11.4968	8.48638	4.98985	3.52067	2.90289	3.01938	7.36738	5.96995	3.75152	7.54154	11.2256	9.73933
107.8	221.558	729.37	455.322	469.36	603.638	606.689	360.718	573.12	521.24	301.325	213.013	339.966	243.53	572.51	391.235	231.934	465.698	719.604	770.874		4.62445	7.66306	7.47165	6.69463	8.8058	11.4903	5.85296	11.3041	8.38816	4.85225	3.59273	2.96137	2.90297	7.28199	5.74586	3.95994	7.24709	11.3217	9.54288
108	221.558	723.267	461.426	471.802	620.728	618.896	364.99	607.3	541.382	287.897	227.661	332.642	233.154	559.692	394.287	238.037	476.074	729.98	781.86		4.62445	7.59893	7.5718	6.72945	9.05511	11.7215	5.92228	11.9783	8.71229	4.63603	3.83979	2.89757	2.77929	7.11896	5.79068	4.06415	7.40856	11.4849	9.67889
108.2	232.544	726.929	454.712	491.943	617.065	618.896	357.666	606.689	517.578	305.597	216.675	345.459	250.244	559.692	382.69	230.713	484.009	722.046	770.264		4.85377	7.63741	7.46163	7.01674	9.00168	11.7215	5.80344	11.9663	8.32923	4.92105	3.65449	3.00922	2.983	7.11896	5.62036	3.9391	7.53204	11.3601	9.53533
108.4	236.816	709.229	454.102	488.892	604.248	612.793	361.938	605.469	521.24	306.818	197.754	348.511	237.427	585.938	390.625	217.896	486.45	709.229	785.522		4.94294	7.45144	7.45162	6.97321	8.81471	11.6059	5.87276	11.9422	8.38816	4.94071	3.33537	3.03581	2.83022	7.45278	5.73689	3.72026	7.57003	11.1584	9.72422
108.6	217.896	712.28	438.232	486.45	702.515	610.352	358.887	584.717	527.344	320.246	196.533	329.59	228.882	587.769	397.339	220.947	464.478	720.215	792.236		4.54802	7.48351	7.19121	6.93839	10.2482	11.5597	5.82325	11.5329	8.48638	5.15694	3.31478	2.87099	2.72836	7.47607	5.8355	3.77236	7.2281	11.3313	9.80733
108.8	211.182	709.839	443.726	491.943	534.668	609.131	354.004	573.73	518.799	314.753	194.702	357.056	217.285	595.703	390.015	225.83	472.412	709.229	781.86		4.40788	7.45786	7.28135	7.01674	7.79968	11.5366	5.74402	11.3162	8.34887	5.06848	3.2839	3.11024	2.59012	7.57699	5.72793	3.85573	7.35157	11.1584	9.67889
109	217.896	709.839	450.439	515.137	553.589	610.352	352.173	574.341	527.344	295.221	195.923	360.718	228.271	579.224	394.897	220.947	466.309	709.229	780.029		4.54802	7.45786	7.39152	7.34755	8.07569	11.5597	5.71431	11.3282	8.48638	4.75397	3.30448	3.14214	2.72108	7.36738	5.79964	3.77236	7.25659	11.1584	9.65622
109.2	211.792	714.722	444.946	512.695	576.782	611.572	360.107	587.769	522.461	294.611	205.078	347.9	222.168	589.6	387.573	216.064	463.867	724.487	779.419		4.42062	7.50916	7.30138	7.31273	8.41404	11.5828	5.84305	11.5931	8.4078	4.74414	3.4589	3.03049	2.64832	7.49936	5.69207	3.689	7.2186	11.3985	9.64866
109.4	217.285	695.801	446.167	526.733	581.055	600.586	377.197	573.12	530.396	339.777	216.064	346.68	230.713	601.196	401.001	211.182	455.322	729.37	789.795		4.53528	7.31037	7.32141	7.51296	8.47636	11.3747	6.12035	11.3041	8.53549	5.47145	3.6442	3.01986	2.75018	7.64686	5.88928	3.60563	7.08563	11.4753	9.77711
109.6	222.778	704.346	449.829	522.461	587.769	600.586	367.432	574.341	525.513	316.584	214.233	335.693	233.765	608.521	376.587	205.078	451.05	725.098	787.964		4.64993	7.40014	7.38151	7.45202	8.5743	11.3747	5.9619	11.3282	8.45691	5.09797	3.61331	2.92416	2.78656	7.74002	5.53072	3.50142	7.01914	11.4081	9.75444
109.8	246.582	698.242	460.815	527.954	586.548	599.976	363.159	554.199	520.02	297.052	197.144	350.952	235.596	610.352	379.028	208.13	464.478	723.267	800.171		5.14678	7.33602	7.56179	7.53037	8.5565	11.3632	5.89257	10.931	8.36852	4.78345	3.32507	3.05707	2.80839	7.76331	5.56658	3.55352	7.2281	11.3793	9.90556
110	220.337	706.787	465.698	518.799	593.262	596.313	364.99	570.068	521.24	302.546	185.547	341.187	225.83	598.145	381.47	209.351	466.309	734.253	795.898		4.59898	7.42579	7.64191	7.39978	8.65444	11.2938	5.92228	11.244	8.38816	4.87191	3.12948	2.97201	2.69198	7.60805	5.60243	3.57437	7.25659	11.5521	9.85267
110.2	218.506	710.449	464.478	511.475	581.055	609.741	357.666	585.327	526.123	309.87	197.754	338.745	222.778	601.196	382.08	192.871	449.829	731.201	798.95		4.56076	7.46427	7.62188	7.29532	8.47636	11.5481	5.80344	11.5449	8.46674	4.98985	3.33537	2.95074	2.6556	7.64686	5.6114	3.293	7.00014	11.5041	9.89045
110.4	228.882	703.125	451.66	527.344	578.613	615.845	357.056	596.313	524.902	308.039	199.585	349.121	234.375	591.431	371.704	205.688	451.05	718.994	783.081		4.77733	7.38732	7.41155	7.52166	8.44075	11.6637	5.79354	11.7616	8.44709	4.96037	3.36625	3.04112	2.79384	7.52265	5.45901	3.51184	7.01914	11.3121	9.694
110.6	224.609	710.449	447.998	530.396	570.679	603.638	365.601	598.755	523.071	319.635	183.105	356.445	222.168	603.027	372.314	208.74	458.984	714.111	783.081		4.68815	7.46427	7.35146	7.56519	8.325	11.4325	5.93219	11.8098	8.41763	5.14711	3.0883	3.10492	2.64832	7.67015	5.46798	3.56394	7.14261	11.2352	9.694
110.8	216.675	710.449	454.712	518.188	573.12	598.145	360.718	598.145	523.682	306.208	189.819	350.342	228.271	604.858	388.794	209.961	449.829	719.604	803.833		4.52254	7.46427	7.46163	7.39108	8.36061	11.3285	5.85296	11.7977	8.42745	4.93088	3.20154	3.05176	2.72108	7.69344	5.71	3.58479	7.00014	11.3217	9.95089
111	223.389	713.501	461.426	532.837	572.51	604.858	371.094	612.793	519.409	311.701	178.833	347.29	209.961	605.469	396.729	215.454	457.153	710.449	784.912		4.66267	7.49633	7.5718	7.60001	8.35171	11.4557	6.02132	12.0866	8.35869	5.01934	3.01624	3.02517	2.50281	7.70121	5.82653	3.67857	7.11412	11.1776	9.71666
111.2	237.427	715.332	463.257	520.63	596.924	610.352	357.666	621.948	535.889	300.104	175.171	345.459	223.999	603.027	397.949	206.909	451.05	705.566	791.016		4.95568	7.51557	7.60185	7.4259	8.70786	11.5597	5.80344	12.2672	8.62389	4.8326	2.95448	3.00922	2.67015	7.67015	5.84446	3.53268	7.01914	11.1008	9.79222
111.4	230.103	714.722	467.529	541.382	590.82	606.689	347.29	619.507	513.306	304.987	173.34	354.614	211.792	631.104	390.625	209.961	449.829	696.411	781.25		4.80281	7.50916	7.67196	7.72189	8.61882	11.4903	5.63508	12.2191	8.26047	4.91122	2.92359	3.08897	2.52464	8.02726	5.73689	3.58479	7.00014	10.9568	9.67133
111.6	244.141	715.332	459.595	537.109	581.055	590.82	366.821	609.131	514.526	308.649	156.86	341.797	206.299	646.973	401.001	192.871	454.102	711.06	789.185		5.09582	7.51557	7.54176	7.66095	8.47636	11.1898	5.95199	12.0144	8.28012	4.97019	2.64565	2.97732	2.45916	8.22911	5.88928	3.293	7.06663	11.1872	9.76955
111.8	245.361	701.904	466.309	522.461	594.482	598.145	369.873	623.169	507.202	335.505	188.599	354.614	217.896	650.635	405.884	220.337	460.815	708.008	794.067		5.1213	7.37449	7.65193	7.45202	8.67225	11.3285	6.00151	12.2913	8.16225	5.40265	3.18095	3.08897	2.5974	8.27569	5.96099	3.76194	7.17111	11.1392	9.83
112	252.075	722.046	467.529	511.475	590.82	583.496	366.821	604.858	511.475	289.118	172.119	358.887	209.351	644.531	372.925	219.116	470.581	722.656	797.729		5.26143	7.58611	7.67196	7.29532	8.61882	11.0511	5.95199	11.9301	8.231	4.65568	2.903	3.12619	2.49554	8.19806	5.47694	3.7411	7.32308	11.3697	9.87533
112.2	228.271	716.553	466.309	496.216	575.562	589.6	369.873	582.275	490.723	290.949	162.354	369.263	216.064	642.7	393.066	204.468	464.478	733.032	820.312		4.76459	7.5284	7.65193	7.07768	8.39623	11.1667	6.00151	11.4847	7.89705	4.68517	2.7383	3.21657	2.57557	8.17477	5.77275	3.491	7.2281	11.5329	10.1549
112.4	225.22	722.046	467.529	496.216	577.393	603.638	368.652	589.6	499.268	275.69	170.288	357.666	227.661	643.311	385.132	206.909	462.646	716.553	802.002		4.70089	7.58611	7.67196	7.07768	8.42294	11.4325	5.9817	11.6292	8.03456	4.43945	2.87212	3.11556	2.71381	8.18253	5.65622	3.53268	7.1996	11.2736	9.92822
112.6	230.713	718.994	469.36	484.619	589.6	613.403	366.821	600.586	505.371	308.039	166.016	348.511	212.402	620.117	383.911	216.064	449.829	704.956	792.236		4.81555	7.55405	7.70201	6.91227	8.60102	11.6175	5.95199	11.8459	8.13278	4.96037	2.80006	3.03581	2.53191	7.88752	5.63829	3.689	7.00014	11.0912	9.80733
112.8	225.22	718.994	474.854	505.371	568.848	615.234	363.77	616.455	504.15	339.777	164.795	368.042	212.402	635.376	388.794	223.999	460.205	717.773	798.34		4.70089	7.55405	7.79215	7.20826	8.29829	11.6522	5.90247	12.1589	8.11314	5.47145	2.77947	3.20594	2.53191	8.08161	5.71	3.82447	7.16161	11.2928	9.88289
113	209.351	706.177	458.374	517.578	593.262	606.689	355.225	603.638	501.099	308.039	157.471	352.173	207.52	616.455	375.977	223.999	458.374	712.891	814.209		4.36966	7.41938	7.52173	7.38237	8.65444	11.4903	5.76383	11.9061	8.06403	4.96037	2.65594	3.06771	2.47371	7.84094	5.52176	3.82447	7.13312	11.216	10.0793
113.2	213.013	709.229	465.698	513.916	596.313	631.104	358.276	588.989	507.202	305.597	161.743	350.342	203.247	603.638	389.404	217.896	452.271	703.125	806.274		4.4461	7.45144	7.64191	7.33014	8.69896	11.9527	5.81334	11.6171	8.16225	4.92105	2.728	3.05176	2.42278	7.67792	5.71896	3.72026	7.03813	11.0624	9.98111
113.4	226.44	714.722	455.933	515.137	594.482	670.166	364.38	580.444	501.099	301.935	165.405	342.407	190.43	594.482	373.535	209.961	456.543	695.19	787.964		4.72637	7.50916	7.48166	7.34755	8.67225	12.6925	5.91238	11.4486	8.06403	4.86208	2.78977	2.98264	2.26999	7.56147	5.4859	3.58479	7.10462	10.9375	9.75444
113.6	213.623	714.111	447.998	505.981	592.651	614.014	366.211	574.951	505.371	297.052	160.522	338.745	191.65	590.82	377.197	215.454	449.829	693.359	796.509		4.45884	7.50275	7.35146	7.21697	8.64553	11.629	5.94209	11.3403	8.13278	4.78345	2.70741	2.95074	2.28454	7.51489	5.53969	3.67857	7.00014	10.9087	9.86022
113.8	208.74	702.515	434.57	509.644	585.327	594.482	354.004	596.313	494.995	297.663	157.471	353.394	204.468	598.145	372.925	212.402	470.581	686.035	829.468		4.35692	7.38091	7.13112	7.2692	8.53869	11.2591	5.74402	11.7616	7.9658	4.79328	2.65594	3.07834	2.43733	7.60805	5.47694	3.62647	7.32308	10.7935	10.2682
114	223.389	715.332	424.194	506.592	570.068	597.534	355.225	600.586	509.033	309.87	169.678	348.511	205.078	585.938	343.018	197.144	458.374	681.763	800.171		4.66267	7.51557	6.96085	7.22567	8.3161	11.3169	5.76383	11.8459	8.19172	4.98985	2.86183	3.03581	2.44461	7.45278	5.03771	3.36595	7.13312	10.7263	9.90556
114.2	202.026	738.525	422.974	503.54	573.73	613.403	361.328	591.431	486.45	297.052	175.781	347.29	194.092	570.679	338.745	216.064	457.764	685.425	787.354		4.21679	7.75925	6.94082	7.18214	8.36952	11.6175	5.86286	11.6653	7.82829	4.78345	2.96477	3.02517	2.31365	7.2587	4.97496	3.689	7.12362	10.7839	9.74689
114.4	225.83	720.825	420.532	484.009	585.938	599.976	366.821	602.417	497.437	308.039	166.626	354.004	192.871	557.251	321.655	221.558	460.205	692.749	796.509		4.71363	7.57328	6.90076	6.90356	8.54759	11.3632	5.95199	11.882	8.00509	4.96037	2.81036	3.08366	2.2991	7.0879	4.72397	3.78278	7.16161	10.8991	9.86022
114.6	227.051	715.942	433.96	509.033	571.289	614.014	350.342	602.417	482.788	294.611	167.236	340.576	201.416	541.382	338.745	231.934	454.102	675.049	786.743		4.73911	7.52198	7.1211	7.26049	8.3339	11.629	5.6846	11.882	7.76936	4.74414	2.82065	2.96669	2.40095	6.88606	4.97496	3.95994	7.06663	10.6207	9.73933
114.8	216.675	731.201	426.025	502.93	576.782	608.521	361.328	612.183	505.981	323.298	178.833	364.38	198.975	546.875	334.473	215.454	440.674	680.542	781.25		4.52254	7.6823	6.9909	7.17344	8.41404	11.525	5.86286	12.0746	8.1426	5.20608	3.01624	3.17404	2.37185	6.95593	4.91221	3.67857	6.85767	10.7071	9.67133
115	220.337	721.436	438.843	512.085	570.679	593.872	360.718	606.689	502.93	306.208	186.157	341.187	213.623	568.848	330.2	213.013	451.66	680.542	781.25		4.59898	7.5797	7.20123	7.30402	8.325	11.2476	5.85296	11.9663	8.09349	4.93088	3.13977	2.97201	2.54647	7.23541	4.84947	3.63689	7.02864	10.7071	9.67133
115.2	213.013	732.422	438.232	520.63	572.51	604.858	363.77	595.093	490.723	268.366	216.064	340.576	221.558	581.665	346.68	207.52	452.881	671.387	776.978		4.4461	7.69512	7.19121	7.4259	8.35171	11.4557	5.90247	11.7375	7.89705	4.32151	3.6442	2.96669	2.64105	7.39844	5.09149	3.5431	7.04763	10.563	9.61844
115.4	213.623	730.591	455.322	517.578	576.172	610.962	359.497	606.079	485.229	265.314	155.029	330.2	217.896	617.065	353.394	216.064	457.764	676.88	781.25		4.45884	7.67589	7.47165	7.38237	8.40513	11.5712	5.83315	11.9542	7.80865	4.27237	2.61476	2.87631	2.5974	7.84871	5.19009	3.689	7.12362	10.6495	9.67133
115.6	223.999	723.267	446.167	515.137	598.755	606.689	374.756	584.717	486.45	288.508	175.171	325.928	211.182	634.155	338.135	206.299	446.167	700.073	795.288		4.67541	7.59893	7.32141	7.34755	8.73457	11.4903	6.08074	11.5329	7.82829	4.64585	2.95448	2.83909	2.51736	8.06608	4.966	3.52226	6.94315	11.0144	9.84511
115.8	230.103	731.812	444.336	513.306	588.379	597.534	383.911	578.003	485.229	294.611	171.509	325.317	206.909	614.624	344.238	188.599	443.115	697.632	802.612		4.80281	7.68871	7.29137	7.32143	8.58321	11.3169	6.22929	11.4005	7.80865	4.74414	2.89271	2.83378	2.46643	7.81765	5.05564	3.22006	6.89566	10.976	9.93578
116	214.844	720.825	457.153	501.099	578.613	585.938	371.704	565.796	492.554	262.873	175.171	321.045	214.233	616.455	340.576	201.416	446.777	703.735	776.978		4.48432	7.57328	7.5017	7.14732	8.44075	11.0973	6.03122	11.1597	7.92652	4.23306	2.95448	2.79656	2.55374	7.84094	5.00185	3.43889	6.95265	11.072	9.61844
116.2	186.157	727.539	471.191	515.137	587.769	585.327	371.704	565.186	492.554	263.483	165.405	333.252	211.792	599.365	339.966	198.975	426.025	738.525	770.264		3.88556	7.64382	7.73205	7.34755	8.5743	11.0857	6.03122	11.1476	7.92652	4.24288	2.78977	2.90289	2.52464	7.62357	4.99289	3.39721	6.62971	11.6193	9.53533
116.4	216.064	729.37	461.426	521.851	592.041	594.482	368.042	592.041	509.033	286.066	167.236	321.045	218.506	601.196	343.018	183.105	433.96	726.318	778.198		4.5098	7.66306	7.5718	7.44331	8.63663	11.2591	5.9718	11.6773	8.19172	4.60654	2.82065	2.79656	2.60467	7.64686	5.03771	3.12627	6.75319	11.4273	9.63355
116.6	214.233	722.656	473.633	516.968	580.444	587.158	379.028	572.51	482.178	287.287	164.185	330.811	227.661	597.534	360.718	198.975	443.726	717.773	789.795		4.47158	7.59252	7.77212	7.37367	8.46746	11.1204	6.15006	11.2921	7.75954	4.6262	2.76918	2.88162	2.71381	7.60028	5.29766	3.39721	6.90516	11.2928	9.77711
116.8	228.271	722.656	471.802	504.15	590.21	579.834	375.366	567.017	494.385	264.704	151.367	326.538	205.688	610.352	360.718	202.637	440.674	716.553	796.509		4.76459	7.59252	7.74207	7.19085	8.60992	10.9817	6.09064	11.1838	7.95598	4.26254	2.553	2.84441	2.45188	7.76331	5.29766	3.45974	6.85767	11.2736	9.86022
117	227.661	737.305	460.205	507.202	571.899	592.651	363.77	568.237	511.475	270.197	148.926	325.928	213.623	618.286	351.562	208.13	447.998	732.422	794.678		4.75185	7.74642	7.55177	7.23438	8.34281	11.2245	5.90247	11.2078	8.231	4.351	2.51182	2.83909	2.54647	7.86423	5.1632	3.55352	6.97165	11.5233	9.83756
117.2	227.051	742.188	473.022	513.916	574.341	585.327	374.756	562.744	489.502	230.524	173.34	323.486	216.064	605.469	365.601	196.533	456.543	737.305	787.354		4.73911	7.79773	7.7621	7.33014	8.37842	11.0857	6.08074	11.0995	7.87741	3.71214	2.92359	2.81783	2.57557	7.70121	5.36937	3.35553	7.10462	11.6001	9.74689
117.4	218.506	728.76	482.178	504.761	556.641	592.651	365.601	599.365	504.15	254.938	183.105	329.59	218.506	579.834	360.107	194.092	457.153	736.694	796.509		4.56076	7.65665	7.91234	7.19955	8.12021	11.2245	5.93219	11.8218	8.11314	4.10528	3.0883	2.87099	2.60467	7.37515	5.2887	3.31384	7.11412	11.5905	9.86022
117.6	217.896	722.046	474.243	505.981	565.796	581.055	364.99	585.938	503.54	251.886	178.223	348.511	217.896	579.834	348.511	201.416	465.698	717.163	771.484		4.54802	7.58611	7.78213	7.21697	8.25377	11.0048	5.92228	11.557	8.10332	4.05614	3.00595	3.03581	2.5974	7.37515	5.11838	3.43889	7.24709	11.2832	9.55044
117.8	222.168	717.773	486.45	478.516	570.679	593.262	366.821	583.496	514.526	277.521	184.937	348.511	241.699	548.096	349.121	191.65	454.712	718.994	782.471		4.63719	7.54122	7.98244	6.82521	8.325	11.236	5.95199	11.5088	8.28012	4.46894	3.11919	3.03581	2.88114	6.97145	5.12735	3.27216	7.07613	11.3121	9.68644
118	219.116	718.384	478.516	461.426	579.224	604.248	355.835	573.12	514.526	275.69	195.923	341.187	225.22	568.848	339.355	192.871	458.984	727.539	767.822		4.5735	7.54763	7.85224	6.58145	8.44965	11.4441	5.77373	11.3041	8.28012	4.43945	3.30448	2.97201	2.6847	7.23541	4.98393	3.293	7.14261	11.4465	9.5051
118.2	208.13	713.501	490.112	457.153	577.393	604.858	370.483	541.992	500.488	284.845	178.223	345.459	227.051	563.354	325.317	194.702	456.543	714.722	773.315		4.34418	7.49633	8.04254	6.52052	8.42294	11.4557	6.01141	10.6902	8.0542	4.58688	3.00595	3.00922	2.70653	7.16554	4.77776	3.32426	7.10462	11.2448	9.57311
118.4	217.285	708.618	476.685	459.595	572.51	592.041	378.418	546.265	511.475	258.6	170.898	355.835	213.623	588.989	328.369	215.454	455.933	717.773	784.302		4.53528	7.44503	7.8222	6.55534	8.35171	11.2129	6.14016	10.7745	8.231	4.16426	2.88242	3.09961	2.54647	7.4916	4.82258	3.67857	7.09512	11.2928	9.70911
118.6	214.233	709.839	468.14	455.933	562.744	595.093	380.859	579.224	515.747	270.807	149.536	339.355	208.13	574.341	333.862	198.364	454.102	715.332	776.978		4.47158	7.45786	7.68198	6.5031	8.20925	11.2707	6.17977	11.4245	8.29976	4.36083	2.52211	2.95606	2.48099	7.30528	4.90325	3.38679	7.06663	11.2544	9.61844
118.8	214.233	708.618	466.919	469.36	559.692	602.417	371.094	574.951	518.188	259.821	158.691	350.342	200.195	570.679	321.655	194.702	446.777	715.942	775.146		4.47158	7.44503	7.66195	6.69463	8.16473	11.4094	6.02132	11.3403	8.33905	4.18391	2.67653	3.05176	2.3864	7.2587	4.72397	3.32426	6.95265	11.264	9.59577
119	208.74	709.839	459.595	471.191	580.444	611.572	371.094	585.938	502.319	258.6	169.678	347.9	208.13	567.627	310.059	205.688	444.946	704.956	786.743		4.35692	7.45786	7.54176	6.72074	8.46746	11.5828	6.02132	11.557	8.08367	4.16426	2.86183	3.03049	2.48099	7.21988	4.55366	3.51184	6.92416	11.0912	9.73933
119.2	207.52	705.566	455.933	468.75	581.665	601.196	366.821	595.703	523.682	268.976	158.691	341.187	215.454	565.796	327.148	206.299	437.622	716.553	774.536		4.33145	7.41297	7.48166	6.68592	8.48527	11.3863	5.95199	11.7496	8.42745	4.33134	2.67653	2.97201	2.56829	7.19659	4.80465	3.52226	6.81018	11.2736	9.58822
119.4	214.844	709.229	464.478	474.243	565.796	586.548	355.835	569.458	510.254	262.873	142.822	337.524	212.402	571.899	340.576	209.351	446.167	722.656	782.471		4.48432	7.45144	7.62188	6.76427	8.25377	11.1089	5.77373	11.2319	8.21136	4.23305	2.40888	2.94011	2.53191	7.27422	5.00185	3.57437	6.94315	11.3697	9.68644
119.6	217.285	706.787	457.764	460.815	587.158	588.379	352.783	588.379	487.061	262.262	142.822	347.9	211.792	554.81	339.355	173.34	446.167	715.942	776.978		4.53528	7.42579	7.51171	6.57275	8.5654	11.1435	5.72421	11.6051	7.83812	4.22323	2.40888	3.03049	2.52464	7.05685	4.98393	2.95953	6.94315	11.264	9.61844
119.8	204.468	709.839	460.815	452.271	579.224	574.951	359.497	599.365	488.892	243.341	164.185	346.68	203.247	568.848	347.29	197.754	443.726	741.577	786.133		4.26775	7.45786	7.56179	6.45087	8.44965	10.8892	5.83315	11.8218	7.86758	3.91854	2.76918	3.01986	2.42278	7.23541	5.10046	3.37637	6.90516	11.6674	9.73178
120	219.116	708.008	455.322	457.153	569.458	590.82	363.77	599.365	484.009	282.404	189.819	344.849	205.078	571.289	350.952	198.975	452.881	733.032	786.743		4.5735	7.43862	7.47165	6.52052	8.30719	11.1898	5.90247	11.8218	7.78901	4.54757	3.20154	3.00391	2.44461	7.26646	5.15424	3.39721	7.04763	11.5329	9.73933
120.2	227.661	701.294	452.271	447.388	559.692	585.327	360.718	599.365	488.281	271.418	161.743	361.328	195.312	582.886	335.083	194.092	449.219	734.253	787.354		4.75185	7.36808	7.42157	6.38123	8.16473	11.0857	5.85296	11.8218	7.85776	4.37065	2.728	3.14746	2.3282	7.41396	4.92118	3.31384	6.99064	11.5521	9.74689
120.4	211.792	697.632	455.322	444.336	562.744	596.924	361.938	589.6	483.398	263.483	160.522	357.666	191.04	588.379	316.162	179.443	449.829	732.422	812.988		4.42062	7.32961	7.47165	6.3377	8.20925	11.3054	5.87276	11.6292	7.77918	4.24288	2.70741	3.11556	2.27727	7.48383	4.6433	3.06374	7.00014	11.5233	10.0642
120.6	217.285	697.021	438.232	414.429	584.106	587.769	369.873	592.041	490.112	270.197	140.381	353.394	198.975	584.717	333.862	190.43	449.219	729.37	799.561		4.53528	7.32319	7.19121	5.91112	8.52088	11.132	6.00151	11.6773	7.88723	4.351	2.3677	3.07834	2.37185	7.43725	4.90325	3.25132	6.99064	11.4753	9.898
120.8	217.285	705.566	430.908	414.429	570.679	604.858	371.094	575.562	510.254	266.535	152.588	336.914	202.637	574.341	339.355	200.195	438.232	736.084	810.547		4.53528	7.41297	7.07102	5.91112	8.325	11.4557	6.02132	11.3523	8.21136	4.29203	2.57359	2.93479	2.41551	7.30528	4.98393	3.41805	6.81968	11.5809	10.034
121	218.506	710.449	434.57	401.001	549.927	587.158	363.77	581.055	519.409	278.132	147.095	350.342	209.961	576.172	349.121	206.299	425.415	724.487	794.067		4.56076	7.46427	7.13112	5.7196	8.02227	11.1204	5.90247	11.4606	8.35869	4.47877	2.48094	3.05176	2.50281	7.32857	5.12735	3.52226	6.62022	11.3985	9.83
121.2	200.195	715.332	444.946	401.611	566.406	572.51	347.9	596.924	507.812	256.769	153.198	345.459	200.806	549.927	362.549	195.312	440.674	698.242	784.912		4.17857	7.51557	7.30138	5.7283	8.26267	10.843	5.64498	11.7736	8.17207	4.13477	2.58388	3.00922	2.39368	6.99474	5.32455	3.33468	6.85767	10.9856	9.71666
121.4	196.533	704.346	446.777	438.232	560.913	581.055	361.328	591.431	494.995	250.666	147.095	342.407	188.599	557.251	368.042	214.233	437.622	712.28	782.471		4.10213	7.40014	7.33143	6.25064	8.18254	11.0048	5.86286	11.6653	7.9658	4.03648	2.48094	2.98264	2.24817	7.0879	5.40523	3.65773	6.81018	11.2064	9.68644
121.6	211.792	693.359	462.036	456.543	560.913	581.665	346.68	572.51	493.774	253.717	148.926	346.069	178.223	580.444	367.432	205.688	461.426	701.904	776.367		4.42062	7.28472	7.58182	6.51181	8.18254	11.0164	5.62518	11.2921	7.94616	4.08563	2.51182	3.01454	2.12448	7.38291	5.39626	3.51184	7.18061	11.0432	9.61088
121.8	233.154	692.139	442.505	467.529	554.81	563.965	346.069	557.251	498.047	262.262	153.198	321.655	198.975	568.237	382.08	202.637	454.102	703.125	781.86		4.86651	7.27189	7.26132	6.66851	8.0935	10.6812	5.61527	10.9911	8.01492	4.22323	2.58388	2.80188	2.37185	7.22764	5.6114	3.45974	7.06663	11.0624	9.67889
122	220.337	698.242	449.219	465.088	567.017	576.172	352.173	573.12	489.502	281.183	147.705	332.031	187.988	532.227	375.977	199.585	451.05	701.904	776.978		4.59898	7.33602	7.37149	6.63369	8.27158	10.9123	5.71431	11.3041	7.87741	4.52791	2.49123	2.89226	2.24089	6.76961	5.52176	3.40763	7.01914	11.0432	9.61844
122.2	238.647	700.684	448.608	480.347	574.341	584.717	343.018	575.562	497.437	264.093	156.86	338.745	201.416	530.396	374.146	190.43	465.088	703.125	765.381		4.98116	7.36167	7.36148	6.85133	8.37842	11.0742	5.56576	11.3523	8.00509	4.25271	2.64565	2.95074	2.40095	6.74632	5.49487	3.25132	7.2376	11.0624	9.47488
122.4	245.361	697.632	446.167	456.543	590.21	579.224	354.614	587.769	513.916	256.159	154.419	331.421	197.144	517.578	363.159	178.833	448.608	709.839	780.029		5.1213	7.32961	7.32141	6.51181	8.60992	10.9701	5.75392	11.5931	8.27029	4.12494	2.60447	2.88694	2.35002	6.58329	5.33352	3.05332	6.98115	11.168	9.65622
122.6	227.051	695.19	441.284	484.619	579.834	585.327	364.38	582.886	507.202	262.262	162.964	336.304	208.74	499.878	372.925	201.416	447.998	703.735	784.912		4.73911	7.30395	7.24129	6.91227	8.45856	11.0857	5.91238	11.4968	8.16225	4.22323	2.74859	2.92947	2.48826	6.35815	5.47694	3.43889	6.97165	11.072	9.71666
122.8	237.427	703.735	449.829	477.295	582.275	579.224	352.783	587.158	493.774	250.055	150.146	324.707	200.806	484.009	376.587	193.481	448.608	703.735	787.354		4.95568	7.39373	7.38151	6.8078	8.49417	10.9701	5.72421	11.581	7.94616	4.02666	2.53241	2.82846	2.39368	6.15631	5.53072	3.30342	6.98115	11.072	9.74689
123	226.44	703.735	446.777	476.685	584.106	571.289	353.394	567.627	495.605	237.238	169.678	339.355	199.585	482.178	357.056	200.195	464.478	701.904	776.978		4.72637	7.39373	7.33143	6.7991	8.52088	10.8199	5.73412	11.1958	7.97563	3.82026	2.86183	2.95606	2.37913	6.13302	5.24388	3.41805	7.2281	11.0432	9.61844
123.2	223.389	722.656	460.205	465.698	572.51	578.003	340.576	567.627	476.074	221.979	158.691	335.693	200.806	484.619	347.29	195.923	474.243	691.528	786.133		4.66267	7.59252	7.55177	6.64239	8.35171	10.947	5.52614	11.1958	7.66132	3.57454	2.67653	2.92416	2.39368	6.16407	5.10046	3.34511	7.38007	10.8799	9.73178
123.4	233.765	719.604	476.685	480.347	576.782	574.951	349.121	579.834	484.619	252.497	139.771	330.2	194.702	503.54	336.304	201.416	463.867	689.087	793.457		4.87925	7.56046	7.8222	6.85133	8.41404	10.8892	5.66479	11.4366	7.79883	4.06597	2.3574	2.87631	2.32092	6.40473	4.93911	3.43889	7.2186	10.8415	9.82244
123.6	220.947	731.201	457.764	462.036	578.613	574.341	339.355	578.003	496.826	266.535	137.939	332.642	191.04	501.099	336.304	198.975	466.919	687.866	800.781		4.61172	7.6823	7.51171	6.59016	8.44075	10.8777	5.50634	11.4005	7.99527	4.29203	2.32652	2.89757	2.27727	6.37368	4.93911	3.39721	7.26609	10.8223	9.91311
123.8	222.778	724.487	486.45	465.698	576.782	581.055	346.069	587.769	480.347	257.99	137.329	328.979	220.337	509.033	335.693	191.65	458.984	697.021	789.185		4.64993	7.61176	7.98244	6.64239	8.41404	11.0048	5.61527	11.5931	7.73007	4.15443	2.31623	2.86568	2.6265	6.4746	4.93014	3.27216	7.14261	10.9664	9.76955
124	239.258	742.188	484.619	482.178	579.224	588.379	340.576	584.106	504.761	271.418	155.029	335.693	209.351	503.54	338.745	186.157	466.309	706.787	801.392		4.9939	7.79773	7.9524	6.87745	8.44965	11.1435	5.52614	11.5208	8.12296	4.37065	2.61476	2.92416	2.49554	6.40473	4.97496	3.17837	7.25659	11.12	9.92067
124.2	230.713	727.539	469.36	469.36	590.82	584.717	342.407	585.938	502.93	273.249	150.146	319.214	220.947	510.864	336.914	191.65	474.854	706.177	811.768		4.81555	7.64382	7.70201	6.69463	8.61882	11.0742	5.55585	11.557	8.09349	4.40014	2.53241	2.78061	2.63377	6.49789	4.94807	3.27216	7.38957	11.1104	10.0491
124.4	228.271	736.694	482.788	486.45	584.717	578.003	344.849	597.534	498.047	279.963	151.367	330.2	213.013	533.447	347.9	192.871	461.426	719.604	798.95		4.76459	7.74001	7.92235	6.93839	8.52979	10.947	5.59547	11.7857	8.01492	4.50825	2.553	2.87631	2.53919	6.78513	5.10942	3.293	7.18061	11.3217	9.89045
124.6	236.206	736.694	469.971	477.905	595.703	565.186	343.628	574.951	505.371	284.845	156.86	322.876	218.506	547.485	327.759	192.871	463.257	715.942	791.626		4.9302	7.74001	7.71202	6.81651	8.69005	10.7043	5.57566	11.3403	8.13278	4.58688	2.64565	2.81251	2.60467	6.96369	4.81361	3.293	7.2091	11.264	9.79978
124.8	215.454	739.746	466.919	480.957	596.313	563.965	342.407	576.782	502.319	302.546	144.653	324.097	216.675	537.109	343.018	198.364	458.374	715.332	784.912		4.49706	7.77207	7.66195	6.86003	8.69896	10.6812	5.55585	11.3764	8.08367	4.87191	2.43976	2.82314	2.58284	6.83171	5.03771	3.38679	7.13312	11.2544	9.71666
125	214.844	736.084	487.671	485.84	597.534	568.237	332.031	563.965	501.709	277.521	157.471	331.421	220.337	524.902	338.745	197.144	455.933	718.384	776.367		4.48432	7.7336	8.00248	6.92968	8.71676	10.7621	5.38749	11.1236	8.07385	4.46894	2.65594	2.88694	2.6265	6.67645	4.97496	3.36595	7.09512	11.3025	9.61088
125.2	230.103	752.563	480.347	498.047	583.496	579.224	340.576	575.562	502.319	286.066	149.536	326.538	200.806	521.24	327.148	181.885	456.543	717.163	765.991		4.80281	7.90674	7.88229	7.10379	8.51198	10.9701	5.52614	11.3523	8.08367	4.60654	2.52211	2.84441	2.39368	6.62987	4.80465	3.10543	7.10462	11.2832	9.48244
125.4	227.661	747.07	484.619	500.488	576.782	583.496	334.473	592.651	510.254	267.756	156.86	335.693	201.416	520.02	333.252	184.326	456.543	716.553	783.081		4.75185	7.84903	7.9524	7.13861	8.41404	11.0511	5.42711	11.6894	8.21136	4.31168	2.64565	2.92416	2.40095	6.61434	4.89429	3.14711	7.10462	11.2736	9.694
125.6	233.154	746.46	473.022	511.475	574.341	579.224	330.811	588.989	507.202	304.377	168.457	335.693	200.806	540.771	332.642	176.392	462.036	728.76	764.771		4.86651	7.84261	7.7621	7.29532	8.37842	10.9701	5.36769	11.6171	8.16225	4.9014	2.84124	2.92416	2.39368	6.87829	4.88532	3.01164	7.1901	11.4657	9.46732
125.8	229.492	745.85	482.178	524.902	593.872	573.12	319.824	596.313	490.723	284.235	156.25	352.173	189.819	513.916	321.655	177.002	458.374	720.825	773.315		4.79007	7.8362	7.91234	7.48684	8.66334	10.8545	5.18942	11.7616	7.89705	4.57705	2.63535	3.06771	2.26272	6.53671	4.72397	3.02206	7.13312	11.3409	9.57311
126	225.83	734.863	482.788	517.578	590.21	568.848	326.538	618.896	482.178	263.483	136.719	337.524	178.223	498.047	330.811	192.871	440.674	729.98	770.264		4.71363	7.72077	7.92235	7.38237	8.60992	10.7736	5.29836	12.207	7.75954	4.24288	2.30593	2.94011	2.12448	6.33486	4.85843	3.293	6.85767	11.4849	9.53533
126.2	221.558	753.784	493.774	531.006	593.872	568.237	332.642	601.807	507.812	286.066	131.226	337.524	203.247	486.45	341.187	170.288	437.622	723.267	767.822		4.62445	7.91956	8.10263	7.5739	8.66334	10.7621	5.3974	11.87	8.17207	4.60654	2.21328	2.94011	2.42278	6.18736	5.01082	2.90743	6.81018	11.3793	9.5051
126.4	220.337	761.108	510.254	531.616	595.703	569.458	330.811	588.989	486.45	275.08	161.743	342.407	202.026	505.981	340.576	189.819	451.05	736.084	783.691		4.59898	7.99652	8.37305	7.5826	8.69005	10.7852	5.36769	11.6171	7.82829	4.42963	2.728	2.98264	2.40823	6.43579	5.00185	3.2409	7.01914	11.5809	9.70155
126.6	219.116	745.239	507.202	545.654	576.782	560.303	338.745	589.6	483.398	272.028	161.133	358.887	196.533	501.099	341.797	194.702	462.646	728.149	784.302		4.5735	7.82979	8.32298	7.78283	8.41404	10.6118	5.49643	11.6292	7.77918	4.38048	2.71771	3.12619	2.34275	6.37368	5.01978	3.32426	7.1996	11.4561	9.70911
126.8	222.168	747.681	506.592	539.551	585.327	568.237	330.2	610.352	487.061	263.483	145.264	352.783	194.092	503.54	347.29	191.65	452.881	735.474	776.367		4.63719	7.85544	8.31296	7.69577	8.53869	10.7621	5.35778	12.0385	7.83812	4.24288	2.45005	3.07302	2.31365	6.40473	5.10046	3.27216	7.04763	11.5713	9.61088
127	227.661	756.836	509.033	526.123	587.158	576.172	335.083	609.741	487.671	272.638	150.757	346.68	202.637	490.723	360.718	188.599	457.764	747.681	774.536		4.75185	7.95163	8.35302	7.50425	8.5654	10.9123	5.43701	12.0265	7.84794	4.39031	2.5427	3.01986	2.41551	6.2417	5.29766	3.22006	7.12362	11.7634	9.58822
127.2	226.44	756.226	507.202	512.695	585.327	587.769	337.524	595.093	483.398	253.107	140.991	346.069	192.261	491.333	369.873	164.795	471.802	726.929	784.302		4.72637	7.94522	8.32298	7.31273	8.53869	11.132	5.47663	11.7375	7.77918	4.0758	2.37799	3.01454	2.29182	6.24947	5.43212	2.81364	7.34208	11.4369	9.70911
127.4	228.271	742.798	496.216	484.009	576.172	582.275	333.252	612.183	476.685	270.807	145.874	347.9	194.092	499.878	367.432	184.326	460.815	744.629	789.795		4.76459	7.80414	8.14269	6.90356	8.40513	11.0279	5.4073	12.0746	7.67114	4.36083	2.46035	3.03049	2.31365	6.35815	5.39626	3.14711	7.17111	11.7154	9.77711
127.6	228.882	751.953	502.93	496.826	570.679	587.769	324.097	618.286	488.892	264.704	173.34	346.68	213.623	510.254	374.756	184.326	463.867	738.525	790.405		4.77733	7.90033	8.25287	7.08638	8.325	11.132	5.25875	12.195	7.86758	4.26254	2.92359	3.01986	2.54647	6.49013	5.50383	3.14711	7.2186	11.6193	9.78467
127.8	233.765	731.812	496.216	482.178	569.458	571.289	341.797	614.624	487.671	264.704	167.236	358.276	203.247	504.761	373.535	203.247	466.919	725.098	775.757		4.87925	7.68871	8.14269	6.87745	8.30719	10.8199	5.54595	12.1228	7.84794	4.26254	2.82065	3.12087	2.42278	6.42026	5.4859	3.47016	7.26609	11.4081	9.60333
128	242.31	739.136	488.892	496.826	559.692	555.42	343.628	604.248	493.164	260.431	169.067	349.731	209.351	507.202	378.418	197.144	462.646	721.436	776.978		5.0576	7.76566	8.02251	7.08638	8.16473	10.5193	5.57566	11.9181	7.93634	4.19374	2.85153	3.04644	2.49554	6.45131	5.55761	3.36595	7.1996	11.3505	9.61844
128.2	244.751	726.318	480.347	512.695	566.406	564.575	341.797	587.769	468.75	252.497	175.171	339.355	210.571	504.15	369.873	198.975	454.102	728.149	778.198		5.10856	7.631	7.88229	7.31273	8.26267	10.6927	5.54595	11.5931	7.54345	4.06597	2.95448	2.95606	2.51009	6.4125	5.43212	3.39721	7.06663	11.4561	9.63355
128.4	233.765	728.76	487.671	510.254	557.251	581.665	330.2	611.572	479.736	231.745	181.274	330.811	217.896	489.502	366.211	203.247	469.36	721.436	786.743		4.87925	7.65665	8.00248	7.2779	8.12912	11.0164	5.35778	12.0626	7.72025	3.7318	3.05742	2.88162	2.5974	6.22618	5.37834	3.47016	7.30408	11.3505	9.73933
128.6	222.778	734.863	496.826	493.164	543.823	568.237	334.473	610.352	479.736	234.186	163.574	342.407	216.064	491.943	344.849	199.585	464.478	712.891	787.964		4.64993	7.72077	8.15271	7.03415	7.93323	10.7621	5.42711	12.0385	7.72025	3.77111	2.75888	2.98264	2.57557	6.25723	5.0646	3.40763	7.2281	11.216	9.75444
128.8	233.765	733.643	495.605	488.892	557.861	580.444	330.2	591.431	476.685	256.769	159.912	338.135	213.013	484.009	327.759	197.754	450.439	729.37	801.392		4.87925	7.70795	8.13268	6.97321	8.13802	10.9933	5.35778	11.6653	7.67114	4.13477	2.69712	2.94542	2.53919	6.15631	4.81361	3.37637	7.00964	11.4753	9.92067
129	242.92	743.408	488.892	504.761	552.979	576.172	323.486	590.82	479.736	253.717	150.146	333.862	207.52	501.099	341.187	203.857	454.712	715.942	787.964		5.07034	7.81055	8.02251	7.19955	8.06679	10.9123	5.24885	11.6533	7.72025	4.08563	2.53241	2.90821	2.47371	6.37368	5.01082	3.48058	7.07613	11.264	9.75444
129.2	236.206	735.474	489.502	523.682	561.523	574.951	322.266	585.938	457.153	223.2	163.574	354.004	206.909	506.592	332.031	208.13	458.374	737.305	774.536		4.9302	7.72719	8.03252	7.46943	8.19144	10.8892	5.22904	11.557	7.35683	3.5942	2.75888	3.08366	2.46643	6.44355	4.87636	3.55352	7.13312	11.6001	9.58822
129.4	233.765	734.253	494.995	541.382	564.575	568.848	321.655	571.289	454.102	230.524	157.471	333.252	206.299	481.567	308.228	198.364	452.881	746.46	784.302		4.87925	7.71436	8.12266	7.72189	8.23596	10.7736	5.21913	11.268	7.30772	3.71214	2.65594	2.90289	2.45916	6.12525	4.52677	3.38679	7.04763	11.7442	9.70911
129.6	232.544	718.994	501.099	547.485	556.641	575.562	324.097	565.186	450.439	250.055	162.964	330.811	194.702	488.281	308.228	183.716	457.764	749.512	783.081		4.85377	7.55405	8.22282	7.80895	8.12021	10.9008	5.25875	11.1476	7.24878	4.02666	2.74859	2.88162	2.32092	6.21065	4.52677	3.13669	7.12362	11.7922	9.694
129.8	217.285	739.136	476.074	546.265	568.237	574.951	332.642	552.979	457.153	239.679	150.146	336.304	203.247	501.099	324.707	195.923	453.491	750.122	779.419		4.53528	7.76566	7.81218	7.79154	8.28938	10.8892	5.3974	10.9069	7.35683	3.85957	2.53241	2.92947	2.42278	6.37368	4.76879	3.34511	7.05713	11.8018	9.64866
130	233.154	719.604	484.619	542.603	561.523	573.12	318.604	513.306	480.347	247.614	150.146	353.394	189.819	491.943	335.693	186.768	450.439	769.653	801.392		4.86651	7.56046	7.9524	7.7393	8.19144	10.8545	5.16962	10.1244	7.73007	3.98734	2.53241	3.07834	2.26272	6.25723	4.93014	3.18879	7.00964	12.1091	9.92067
130.2	234.375	740.967	476.685	554.81	574.341	575.562	327.759	532.837	488.281	259.211	159.912	346.069	205.688	526.123	338.135	206.909	455.322	761.719	767.212		4.89198	7.7849	7.8222	7.91342	8.37842	10.9008	5.31817	10.5096	7.85776	4.17408	2.69712	3.01454	2.45188	6.69197	4.966	3.53268	7.08563	11.9842	9.49755
130.4	238.037	734.863	471.191	550.537	569.458	578.003	329.59	538.33	487.671	279.963	158.691	322.266	195.923	533.447	327.148	195.923	443.115	746.46	768.433		4.96842	7.72077	7.73205	7.85248	8.30719	10.947	5.34788	10.618	7.84794	4.50825	2.67653	2.80719	2.33547	6.78513	4.80465	3.34511	6.89566	11.7442	9.51266
130.6	253.296	729.98	474.243	536.499	559.692	584.106	335.693	537.109	461.426	272.638	162.354	330.2	206.909	549.927	325.928	192.871	445.557	743.408	773.315		5.28691	7.66947	7.78213	7.65225	8.16473	11.0626	5.44691	10.5939	7.42558	4.39031	2.7383	2.87631	2.46643	6.99474	4.78672	3.293	6.93365	11.6962	9.57311
130.8	244.751	738.525	463.257	535.889	565.796	575.562	332.031	546.875	485.84	257.99	158.081	334.473	195.923	546.265	328.369	190.43	454.712	753.174	778.198		5.10856	7.75925	7.60185	7.64354	8.25377	10.9008	5.38749	10.7865	7.81847	4.15443	2.66623	2.91352	2.33547	6.94816	4.82258	3.25132	7.07613	11.8498	9.63355
131	235.596	735.474	469.36	521.24	550.537	579.834	336.914	531.616	460.205	250.666	167.236	326.538	224.609	564.575	327.759	201.416	458.374	761.719	803.223		4.91746	7.72719	7.70201	7.43461	8.03118	10.9817	5.46672	10.4855	7.40594	4.03648	2.82065	2.84441	2.67743	7.18106	4.81361	3.43889	7.13312	11.9842	9.94334
131.2	225.22	729.98	458.374	502.319	563.354	585.938	328.979	536.499	473.022	242.121	164.185	329.59	200.195	547.485	350.342	215.454	467.529	737.305	806.274		4.70089	7.66947	7.52173	7.16473	8.21815	11.0973	5.33798	10.5818	7.61221	3.89889	2.76918	2.87099	2.3864	6.96369	5.14528	3.67857	7.27559	11.6001	9.98111
131.4	242.31	738.525	451.66	484.619	553.589	588.379	321.655	531.616	501.709	240.29	162.964	319.824	209.961	563.354	341.797	194.092	468.75	725.098	786.743		5.0576	7.75925	7.41155	6.91227	8.07569	11.1435	5.21913	10.4855	8.07385	3.8694	2.74859	2.78593	2.50281	7.16554	5.01978	3.31384	7.29458	11.4081	9.73933
131.6	242.31	738.525	454.712	494.995	560.303	589.6	331.421	544.434	488.892	248.224	156.86	339.966	219.727	554.81	349.121	208.13	469.36	731.201	786.743		5.0576	7.75925	7.46163	7.06026	8.17364	11.1667	5.37759	10.7383	7.86758	3.99717	2.64565	2.96137	2.61922	7.05685	5.12735	3.55352	7.30408	11.5041	9.73933
131.8	240.479	745.239	465.698	510.254	552.368	577.393	344.849	562.134	477.905	270.807	162.964	341.797	223.999	548.096	344.238	211.792	471.802	731.201	784.302		5.01938	7.82979	7.64191	7.2779	8.05789	10.9355	5.59547	11.0875	7.69078	4.36083	2.74859	2.97732	2.67015	6.97145	5.05564	3.61605	7.34208	11.5041	9.70911
132	222.778	726.318	454.712	508.423	543.213	573.73	328.369	560.303	486.45	229.914	158.081	343.628	213.623	536.499	327.759	200.806	475.464	723.877	790.405		4.64993	7.631	7.46163	7.25179	7.92433	10.8661	5.32807	11.0513	7.82829	3.70231	2.66623	2.99327	2.54647	6.82395	4.81361	3.42847	7.39906	11.3889	9.78467
132.2	222.168	727.539	447.998	525.513	541.382	566.406	335.083	565.186	475.464	245.173	189.819	357.056	218.506	521.24	339.355	202.637	467.529	717.773	800.171		4.63719	7.64382	7.35146	7.49555	7.89762	10.7274	5.43701	11.1476	7.65149	3.94803	3.20154	3.11024	2.60467	6.62987	4.98393	3.45974	7.27559	11.2928	9.90556
132.4	220.337	729.98	440.674	520.02	527.954	574.951	330.2	554.199	469.36	247.614	173.95	344.849	211.792	539.551	305.786	207.52	458.984	715.942	787.964		4.59898	7.66947	7.23127	7.41719	7.70174	10.8892	5.35778	10.931	7.55327	3.98734	2.93389	3.00391	2.52464	6.86277	4.49091	3.5431	7.14261	11.264	9.75444
132.6	230.103	738.525	437.012	521.851	552.979	564.575	332.642	555.42	462.646	253.717	164.795	341.797	225.83	547.485	333.862	211.182	456.543	717.773	797.119		4.80281	7.75925	7.17118	7.44331	8.06679	10.6927	5.3974	10.955	7.44523	4.08563	2.77947	2.97732	2.69198	6.96369	4.90325	3.60563	7.10462	11.2928	9.86778
132.8	212.402	717.773	446.167	526.123	548.096	556.03	328.979	551.147	458.374	267.145	162.354	354.614	215.454	535.889	314.331	196.533	487.061	695.801	782.471		4.43336	7.54122	7.32141	7.50425	7.99556	10.5309	5.33798	10.8708	7.37647	4.30186	2.7383	3.08897	2.56829	6.81619	4.61641	3.35553	7.57953	10.9471	9.68644
133	224.609	718.994	433.35	537.109	552.368	579.834	334.473	553.589	467.529	233.576	163.574	351.562	216.064	546.265	311.279	198.364	457.153	711.06	796.509		4.68815	7.55405	7.11109	7.66095	8.05789	10.9817	5.42711	10.9189	7.52381	3.76129	2.75888	3.06239	2.57557	6.94816	4.57159	3.38679	7.11412	11.1872	9.86022
133.2	224.609	723.877	437.622	540.161	561.523	580.444	325.317	539.551	489.502	248.835	178.833	359.497	220.947	536.499	320.435	200.806	457.153	706.787	778.198		4.68815	7.60535	7.1812	7.70448	8.19144	10.9933	5.27856	10.642	7.87741	4.007	3.01624	3.13151	2.63377	6.82395	4.70604	3.42847	7.11412	11.12	9.63355
133.4	241.699	728.149	432.129	535.889	564.575	593.872	333.862	556.641	483.398	247.614	179.443	348.511	235.596	523.071	325.928	192.261	454.712	679.932	786.133		5.04486	7.65024	7.09106	7.64354	8.23596	11.2476	5.4172	10.9791	7.77918	3.98734	3.02654	3.03581	2.80839	6.65316	4.78672	3.28258	7.07613	10.6975	9.73178
133.6	223.389	726.929	445.557	543.823	557.861	593.872	343.628	528.564	485.84	237.848	187.988	338.745	226.44	523.682	318.604	202.637	474.854	712.28	789.185		4.66267	7.63741	7.3114	7.75671	8.13802	11.2476	5.57566	10.4253	7.81847	3.83009	3.17066	2.95074	2.69925	6.66092	4.67915	3.45974	7.38957	11.2064	9.76955
133.8	215.454	712.28	428.467	542.603	548.096	595.703	336.914	540.161	487.061	264.093	187.378	343.018	232.544	541.382	319.824	208.13	454.712	708.008	772.705		4.49706	7.48351	7.03096	7.7393	7.99556	11.2823	5.46672	10.6541	7.83812	4.25271	3.16036	2.98796	2.77201	6.88606	4.69708	3.55352	7.07613	11.1392	9.56555
134	221.558	725.708	432.739	543.213	559.082	609.131	343.628	553.589	482.788	258.6	176.392	329.59	228.271	514.526	321.655	202.637	467.529	697.632	769.653		4.62445	7.62459	7.10107	7.74801	8.15583	11.5366	5.57566	10.9189	7.76936	4.16426	2.97506	2.87099	2.72108	6.54447	4.72397	3.45974	7.27559	10.976	9.52777
134.2	205.688	723.877	420.532	531.006	551.147	593.262	341.187	546.265	481.567	253.107	170.288	316.162	229.492	496.216	310.669	197.754	455.322	712.28	780.029		4.29323	7.60535	6.90076	7.5739	8.04008	11.236	5.53605	10.7745	7.74972	4.0758	2.87212	2.75403	2.73563	6.31157	4.56262	3.37637	7.08563	11.2064	9.65622
134.4	219.116	728.76	416.26	495.605	568.848	609.131	337.524	557.861	470.581	252.497	180.664	324.707	233.154	494.995	321.045	213.623	460.205	688.477	782.471		4.5735	7.65665	6.83065	7.06897	8.29829	11.5366	5.47663	11.0032	7.57292	4.06597	3.04713	2.82846	2.77929	6.29605	4.71501	3.64731	7.16161	10.8319	9.68644
134.6	222.778	720.825	426.636	494.385	560.303	597.534	343.018	572.51	466.309	273.249	166.626	339.355	225.83	493.164	324.097	218.506	462.646	674.438	789.185		4.64993	7.57328	7.00091	7.05156	8.17364	11.3169	5.56576	11.2921	7.50416	4.40014	2.81036	2.95606	2.69198	6.27276	4.75983	3.73068	7.1996	10.6111	9.76955
134.8	221.558	722.656	417.48	505.981	549.316	581.055	347.29	579.224	479.736	261.042	176.392	335.083	229.492	490.723	334.473	194.092	454.102	694.58	789.795		4.62445	7.59252	6.85068	7.21697	8.01337	11.0048	5.63508	11.4245	7.72025	4.20357	2.97506	2.91884	2.73563	6.2417	4.91221	3.31384	7.06663	10.9279	9.77711
135	220.337	717.773	412.598	520.02	537.72	580.444	328.979	570.068	480.347	240.9	178.833	336.304	227.051	498.657	334.473	200.195	454.102	662.842	778.809		4.59898	7.54122	6.77056	7.41719	7.8442	10.9933	5.33798	11.244	7.73007	3.87923	3.01624	2.92947	2.70653	6.34263	4.91221	3.41805	7.06663	10.4286	9.64111
135.2	218.506	715.942	422.363	518.799	545.044	579.224	336.304	570.068	490.112	267.145	151.367	339.966	222.778	499.878	333.252	191.04	429.077	661.011	787.964		4.56076	7.52198	6.93081	7.39978	7.95104	10.9701	5.45682	11.244	7.88723	4.30186	2.553	2.96137	2.6556	6.35815	4.89429	3.26174	6.6772	10.3998	9.75444
135.4	216.064	709.839	427.856	528.564	555.42	590.21	344.238	587.158	480.347	223.81	159.302	333.252	217.285	488.892	338.745	173.95	432.129	661.621	795.288		4.5098	7.45786	7.02095	7.53907	8.10241	11.1782	5.58556	11.581	7.73007	3.60403	2.68682	2.90289	2.59012	6.21841	4.97496	2.96995	6.7247	10.4094	9.84511
135.6	205.078	720.825	439.453	538.33	546.875	596.313	348.511	587.158	480.957	283.625	166.016	331.421	230.713	484.619	344.849	181.274	437.622	653.687	787.964		4.28049	7.57328	7.21124	7.67836	7.97775	11.2938	5.65489	11.581	7.73989	4.56723	2.80006	2.88694	2.75018	6.16407	5.0646	3.095	6.81018	10.2846	9.75444
135.8	208.13	723.267	438.843	554.199	552.979	590.21	335.693	589.6	473.633	251.276	174.561	327.759	234.985	486.45	347.9	194.702	435.181	658.569	792.236		4.34418	7.59893	7.20123	7.90471	8.06679	11.1782	5.44691	11.6292	7.62203	4.04631	2.94418	2.85504	2.80111	6.18736	5.10942	3.32426	6.77219	10.3614	9.80733
136	209.351	736.084	446.167	574.951	546.265	596.924	341.797	568.237	504.15	282.404	172.119	330.2	241.699	495.605	331.421	198.975	427.856	618.286	802.612		4.36966	7.7336	7.32141	8.2007	7.96885	11.3054	5.54595	11.2078	8.11314	4.54757	2.903	2.87631	2.88114	6.30381	4.86739	3.39721	6.65821	9.7276	9.93578
136.2	194.702	713.501	461.426	572.51	545.654	582.275	335.693	552.979	495.605	275.69	166.016	325.928	220.337	483.398	316.772	192.871	426.025	624.39	769.653		4.06391	7.49633	7.5718	8.16588	7.95995	11.0279	5.44691	10.9069	7.97563	4.43945	2.80006	2.83909	2.6265	6.14854	4.65226	3.293	6.62971	9.82363	9.52777
136.4	222.168	712.28	466.919	531.616	556.641	574.951	335.083	566.406	489.502	284.845	167.236	314.331	228.271	488.281	317.383	184.326	421.143	634.766	787.964		4.63719	7.48351	7.66195	7.5826	8.12021	10.8892	5.43701	11.1717	7.87741	4.58688	2.82065	2.73808	2.72108	6.21065	4.66123	3.14711	6.55373	9.98687	9.75444
136.6	200.806	725.098	460.815	532.227	556.03	571.289	339.355	567.017	487.671	298.273	160.522	326.538	245.972	495.605	319.824	205.688	438.232	635.986	774.536		4.19131	7.61817	7.56179	7.59131	8.11131	10.8199	5.50634	11.1838	7.84794	4.80311	2.70741	2.84441	2.93207	6.30381	4.69708	3.51184	6.81968	10.0061	9.58822
136.8	220.337	712.28	463.257	542.603	564.575	571.899	325.317	570.068	492.554	273.249	161.743	330.2	231.323	505.981	312.5	197.754	429.077	643.921	782.471		4.59898	7.48351	7.60185	7.7393	8.23596	10.8314	5.27856	11.244	7.92652	4.40014	2.728	2.87631	2.75746	6.43579	4.58951	3.37637	6.6772	10.1309	9.68644
137	205.078	726.929	465.698	524.292	563.354	573.12	338.135	574.341	498.047	262.873	153.809	336.304	236.816	515.747	323.486	195.312	435.181	643.921	794.067		4.28049	7.63741	7.64191	7.47813	8.21815	10.8545	5.48653	11.3282	8.01492	4.23306	2.59417	2.92947	2.82294	6.56	4.75086	3.33468	6.77219	10.1309	9.83
137.2	214.844	718.994	470.581	513.916	556.641	581.055	327.148	570.068	495.605	272.028	164.185	334.473	231.323	505.371	332.642	189.209	458.984	648.193	785.522		4.48432	7.55405	7.72204	7.33014	8.12021	11.0048	5.30827	11.244	7.97563	4.38048	2.76918	2.91352	2.75746	6.42802	4.88532	3.23048	7.14261	10.1981	9.72422
137.4	216.675	719.604	462.646	522.461	574.341	571.899	333.252	547.485	480.957	268.366	150.146	304.565	229.492	526.733	321.045	180.664	443.726	637.817	781.86		4.52254	7.56046	7.59184	7.45202	8.37842	10.8314	5.4073	10.7985	7.73989	4.32151	2.53241	2.65301	2.73563	6.69974	4.71501	3.08458	6.90516	10.0349	9.67889
137.6	223.999	732.422	464.478	517.578	566.406	560.913	312.5	573.73	482.788	256.159	170.898	329.59	226.44	521.24	322.876	206.299	456.543	657.959	769.043		4.67541	7.69512	7.62188	7.38237	8.26267	10.6234	5.07058	11.3162	7.76936	4.12494	2.88242	2.87099	2.69925	6.62987	4.7419	3.52226	7.10462	10.3518	9.52022
137.8	242.92	721.436	477.295	501.099	572.51	570.068	316.772	578.613	477.905	271.418	159.912	307.617	239.868	529.175	335.083	217.896	454.102	659.18	769.653		5.07034	7.5797	7.83221	7.14732	8.35171	10.7967	5.13991	11.4125	7.69078	4.37065	2.69712	2.67959	2.85932	6.73079	4.92118	3.72026	7.06663	10.371	9.52777
138	244.141	724.487	482.178	518.799	562.744	575.562	320.435	581.665	489.502	257.99	162.354	324.097	239.258	518.188	333.862	195.312	458.984	644.531	780.64		5.09582	7.61176	7.91234	7.39978	8.20925	10.9008	5.19933	11.4727	7.87741	4.15443	2.7383	2.82314	2.85204	6.59105	4.90325	3.33468	7.14261	10.1405	9.66377
138.2	250.244	734.253	484.009	509.644	547.485	588.989	322.266	564.575	487.061	257.38	145.874	341.187	236.206	501.099	327.148	211.792	462.036	653.687	775.146		5.22321	7.71436	7.94238	7.2692	7.98666	11.1551	5.22904	11.1356	7.83812	4.1446	2.46035	2.97201	2.81566	6.37368	4.80465	3.61605	7.1901	10.2846	9.59577
138.4	205.688	731.201	484.009	496.826	548.706	587.769	322.266	567.627	474.243	256.769	142.822	325.317	250.244	495.605	348.511	216.064	443.726	668.945	762.329		4.29323	7.6823	7.94238	7.08638	8.00446	11.132	5.22904	11.1958	7.63185	4.13477	2.40888	2.83378	2.983	6.30381	5.11838	3.689	6.90516	10.5246	9.4371
138.6	202.637	740.356	502.319	502.93	545.654	570.068	311.89	562.744	490.723	257.99	170.898	330.811	234.985	476.685	324.097	211.792	448.608	702.515	769.043		4.22953	7.77849	8.24285	7.17344	7.95995	10.7967	5.06068	11.0995	7.89705	4.15443	2.88242	2.88162	2.80111	6.06315	4.75983	3.61605	6.98115	11.0528	9.52022
138.8	200.806	731.812	509.644	506.592	528.564	568.237	317.383	557.861	483.398	268.976	159.912	319.214	226.44	480.347	331.421	190.43	460.205	704.956	778.809		4.19131	7.68871	8.36304	7.22567	7.71064	10.7621	5.14981	11.0032	7.77918	4.33134	2.69712	2.78061	2.69925	6.10973	4.86739	3.25132	7.16161	11.0912	9.64111
139	214.233	739.746	491.333	524.292	558.472	586.548	324.097	560.913	469.971	276.911	162.354	325.317	233.154	480.347	270.386	215.454	468.14	692.139	771.484		4.47158	7.77207	8.06257	7.47813	8.14692	11.1089	5.25875	11.0634	7.56309	4.45911	2.7383	2.83378	2.77929	6.10973	3.97101	3.67857	7.28509	10.8895	9.55044
139.2	245.361	739.746	482.178	529.175	538.94	576.172	316.772	578.003	476.074	270.197	167.847	324.097	218.506	494.995	321.655	205.078	469.36	686.646	770.874		5.1213	7.77207	7.91234	7.54778	7.862	10.9123	5.13991	11.4005	7.66132	4.351	2.83094	2.82314	2.60467	6.29605	4.72397	3.50142	7.30408	10.8031	9.54288
139.4	239.258	742.798	478.516	543.823	548.096	569.458	309.448	587.769	465.088	262.873	156.25	339.355	228.882	508.423	321.045	200.195	468.14	682.373	775.757		4.9939	7.80414	7.85224	7.75671	7.99556	10.7852	5.02107	11.5931	7.48452	4.23306	2.63535	2.95606	2.72836	6.46684	4.71501	3.41805	7.28509	10.7359	9.60333
139.6	245.361	753.784	484.009	553.589	552.368	594.482	311.89	582.886	484.009	272.638	155.64	343.018	219.727	496.826	330.811	181.274	474.243	679.932	760.498		5.1213	7.91956	7.94238	7.896	8.05789	11.2591	5.06068	11.4968	7.78901	4.39031	2.62506	2.98796	2.61922	6.31934	4.85843	3.095	7.38007	10.6975	9.41443
139.8	223.389	747.681	469.971	518.188	546.875	588.989	311.89	570.679	488.892	282.404	166.626	332.031	211.792	510.254	317.993	199.585	457.153	692.139	768.433		4.66267	7.85544	7.71202	7.39108	7.97775	11.1551	5.06068	11.256	7.86758	4.54757	2.81036	2.89226	2.52464	6.49013	4.67019	3.40763	7.11412	10.8895	9.51266
140	203.247	744.019	472.412	512.085	557.251	582.275	315.552	572.51	481.567	301.325	162.354	338.135	198.364	524.902	324.097	194.092	443.115	677.49	770.874		4.24227	7.81696	7.75209	7.30402	8.12912	11.0279	5.1201	11.2921	7.74972	4.85225	2.7383	2.94542	2.36458	6.67645	4.75983	3.31384	6.89566	10.6591	9.54288
140.2	212.402	729.37	466.309	484.619	549.927	573.12	319.824	571.899	482.178	288.508	154.419	322.266	206.299	511.475	300.293	200.806	440.674	668.945	766.602		4.43336	7.66306	7.65193	6.91227	8.02227	10.8545	5.18942	11.2801	7.75954	4.64585	2.60447	2.80719	2.45916	6.50566	4.41024	3.42847	6.85767	10.5246	9.48999
140.4	230.103	744.019	463.257	477.295	549.927	585.938	316.162	568.848	490.112	283.014	159.302	329.59	197.144	521.851	302.124	189.209	451.05	686.646	773.315		4.80281	7.81696	7.60185	6.8078	8.02227	11.0973	5.13	11.2199	7.88723	4.5574	2.68682	2.87099	2.35002	6.63763	4.43713	3.23048	7.01914	10.8031	9.57311
140.6	204.468	723.877	451.05	496.826	565.186	582.886	307.007	584.717	460.205	279.352	158.691	329.59	208.74	535.889	304.565	184.326	458.984	656.738	767.212		4.26775	7.60535	7.40154	7.08638	8.24487	11.0395	4.98145	11.5329	7.40594	4.49843	2.67653	2.87099	2.48826	6.81619	4.47298	3.14711	7.14261	10.3326	9.49755
140.8	220.337	736.694	461.426	515.137	554.199	595.093	309.448	560.303	485.229	297.663	170.288	318.604	208.74	528.564	318.604	183.105	457.153	653.687	764.16		4.59898	7.74001	7.5718	7.34755	8.0846	11.2707	5.02107	11.0513	7.80865	4.79328	2.87212	2.77529	2.48826	6.72303	4.67915	3.12627	7.11412	10.2846	9.45977
141	225.83	731.201	462.036	522.461	555.42	590.21	305.176	581.665	458.984	301.935	159.302	333.252	202.637	521.24	298.462	182.495	473.633	652.466	758.057		4.71363	7.6823	7.58182	7.45202	8.10241	11.1782	4.95174	11.4727	7.3863	4.86208	2.68682	2.90289	2.41551	6.62987	4.38334	3.11585	7.37057	10.2654	9.38421
141.2	214.233	740.967	465.088	524.292	532.837	588.989	299.683	594.482	475.464	301.325	170.898	311.279	199.585	516.968	302.124	213.013	462.036	656.738	764.771		4.47158	7.7849	7.6319	7.47813	7.77297	11.1551	4.86261	11.7255	7.65149	4.85225	2.88242	2.71149	2.37913	6.57552	4.43713	3.63689	7.1901	10.3326	9.46732
141.4	209.351	736.694	471.802	512.085	525.513	587.769	318.604	579.224	459.595	298.883	150.146	309.448	191.65	540.771	302.124	194.092	477.905	654.297	760.498		4.36966	7.74001	7.74207	7.30402	7.66612	11.132	5.16962	11.4245	7.39612	4.81294	2.53241	2.69554	2.28454	6.87829	4.43713	3.31384	7.43706	10.2942	9.41443
141.6	213.623	739.136	471.191	505.371	542.603	584.106	309.448	577.393	475.464	314.142	173.34	318.604	204.468	534.668	290.527	205.078	458.374	656.128	765.381		4.45884	7.76566	7.73205	7.20826	7.91543	11.0626	5.02107	11.3884	7.65149	5.05865	2.92359	2.77529	2.43733	6.80066	4.26681	3.50142	7.13312	10.323	9.47488
141.8	232.544	715.332	480.957	515.137	540.161	582.886	313.11	574.951	462.036	290.949	169.067	313.11	196.533	526.733	290.527	195.312	457.153	661.621	771.484		4.85377	7.51557	7.8923	7.34755	7.87981	11.0395	5.08049	11.3403	7.43541	4.68517	2.85153	2.72744	2.34275	6.69974	4.26681	3.33468	7.11412	10.4094	9.55044
142	225.22	729.37	489.502	512.085	547.485	587.158	310.059	568.848	476.074	286.676	173.95	320.435	193.481	522.461	291.138	197.754	473.022	613.403	768.433		4.70089	7.66306	8.03252	7.30402	7.98666	11.1204	5.03097	11.2199	7.66132	4.61637	2.93389	2.79124	2.30637	6.64539	4.27578	3.37637	7.36107	9.65078	9.51266
142.2	237.427	729.98	491.333	495.605	558.472	587.158	305.786	554.199	475.464	303.156	180.054	302.124	184.937	512.085	308.228	197.754	476.685	671.387	762.939		4.95568	7.66947	8.06257	7.06897	8.14692	11.1204	4.96164	10.931	7.65149	4.88174	3.03683	2.63174	2.20451	6.51342	4.52677	3.37637	7.41806	10.563	9.44466
142.4	228.271	742.798	489.502	493.164	576.782	601.807	318.604	570.679	466.919	289.728	164.795	313.11	194.702	502.93	317.993	211.182	477.295	684.814	770.264		4.76459	7.80414	8.03252	7.03415	8.41404	11.3979	5.16962	11.256	7.51398	4.66551	2.77947	2.72744	2.32092	6.39697	4.67019	3.60563	7.42756	10.7743	9.53533
142.6	216.064	739.136	493.164	509.644	568.848	598.145	324.097	556.641	469.36	331.842	158.081	309.448	191.04	509.033	315.552	199.585	479.126	687.256	777.588		4.5098	7.76566	8.09262	7.2692	8.29829	11.3285	5.25875	10.9791	7.55327	5.34368	2.66623	2.69554	2.27727	6.4746	4.63433	3.40763	7.45605	10.8127	9.626
142.8	228.882	744.019	498.047	504.15	569.458	597.534	322.266	591.431	460.815	323.908	164.795	314.941	186.157	505.981	311.89	210.571	482.178	686.646	785.522		4.77733	7.81696	8.17274	7.19085	8.30719	11.3169	5.22904	11.6653	7.41576	5.21591	2.77947	2.74339	2.21906	6.43579	4.58055	3.59521	7.50354	10.8031	9.72422
143	226.44	743.408	502.319	504.761	583.496	579.224	316.772	600.586	474.243	339.777	183.716	321.655	179.443	502.93	293.579	212.402	474.243	686.035	778.198		4.72637	7.81055	8.24285	7.19955	8.51198	10.9701	5.13991	11.8459	7.63185	5.47145	3.0986	2.80188	2.13903	6.39697	4.31163	3.62647	7.38007	10.7935	9.63355
143.2	231.323	736.084	496.826	499.878	578.003	585.327	326.538	601.196	460.205	333.674	172.729	313.721	196.533	474.854	298.462	220.947	465.698	670.166	765.381		4.82829	7.7336	8.15271	7.12991	8.43184	11.0857	5.29836	11.8579	7.40594	5.37316	2.9133	2.73276	2.34275	6.03986	4.38334	3.77236	7.24709	10.5438	9.47488
143.4	210.571	740.967	497.437	513.306	565.796	578.613	321.655	620.728	476.074	298.883	169.067	315.552	181.274	476.074	299.072	221.558	469.971	656.128	767.212		4.39514	7.7849	8.16273	7.32143	8.25377	10.9586	5.21913	12.2431	7.66132	4.81294	2.85153	2.74871	2.16086	6.05538	4.39231	3.78278	7.31358	10.323	9.49755
143.6	208.74	738.525	490.723	518.188	573.12	576.172	310.669	620.117	478.516	276.3	170.898	308.838	173.34	486.45	304.565	219.116	473.022	651.245	765.381		4.35692	7.75925	8.05255	7.39108	8.36061	10.9123	5.04087	12.2311	7.70061	4.44928	2.88242	2.69023	2.06628	6.18736	4.47298	3.7411	7.36107	10.2461	9.47488
143.8	214.844	755.005	496.826	520.63	581.665	574.951	317.993	614.014	479.736	292.78	176.392	311.89	183.105	473.022	300.903	215.454	477.295	635.986	764.16		4.48432	7.93239	8.15271	7.4259	8.48527	10.8892	5.15971	12.1107	7.72025	4.71465	2.97506	2.71681	2.18269	6.01657	4.4192	3.67857	7.42756	10.0061	9.45977
144	209.961	734.253	484.009	529.175	568.237	588.989	312.5	641.479	478.516	303.156	155.64	314.331	197.144	477.905	302.734	213.013	490.112	642.09	760.498		4.3824	7.71436	7.94238	7.54778	8.28938	11.1551	5.07058	12.6525	7.70061	4.88174	2.62506	2.73808	2.35002	6.07867	4.44609	3.63689	7.62702	10.1021	9.41443
144.2	208.13	736.694	480.347	537.72	571.289	576.172	317.993	625.61	478.516	290.949	168.457	312.5	185.547	493.164	310.059	208.13	488.281	612.183	766.602		4.34418	7.74001	7.88229	7.66966	8.3339	10.9123	5.15971	12.3395	7.70061	4.68517	2.84124	2.72213	2.21179	6.27276	4.55366	3.55352	7.59853	9.63157	9.48999
144.4	217.285	739.746	492.554	521.24	586.548	567.017	317.993	627.441	476.685	289.728	166.626	308.228	200.195	504.761	304.565	220.337	482.788	609.741	770.874		4.53528	7.77207	8.0826	7.43461	8.5565	10.739	5.15971	12.3756	7.67114	4.66551	2.81036	2.68491	2.3864	6.42026	4.47298	3.76194	7.51304	9.59316	9.54288
144.6	209.351	723.267	490.112	524.292	582.275	571.899	323.486	621.338	476.074	294.611	172.119	305.786	189.209	504.15	311.89	209.351	476.074	601.807	767.212		4.36966	7.59893	8.04254	7.47813	8.49417	10.8314	5.24885	12.2552	7.66132	4.74414	2.903	2.66364	2.25544	6.4125	4.58055	3.57437	7.40856	9.46832	9.49755
144.8	208.74	742.798	492.554	526.733	598.755	574.341	314.331	610.962	472.412	277.521	152.588	316.162	189.819	518.188	308.228	207.52	487.671	609.131	751.343		4.35692	7.80414	8.0826	7.51296	8.73457	10.8777	5.10029	12.0505	7.60238	4.46894	2.57359	2.75403	2.26272	6.59105	4.52677	3.5431	7.58903	9.58356	9.3011
145	189.209	729.37	489.502	500.488	576.782	574.341	313.721	625.61	490.112	275.08	152.588	310.059	183.716	523.682	312.5	211.182	475.464	621.338	762.939		3.94926	7.66306	8.03252	7.13861	8.41404	10.8777	5.09039	12.3395	7.88723	4.42963	2.57359	2.70086	2.18996	6.66092	4.58951	3.60563	7.39906	9.77561	9.44466
145.2	189.209	739.136	481.567	494.995	568.237	578.003	316.162	646.362	488.892	315.363	151.367	318.604	186.157	524.902	288.696	200.806	469.36	604.858	770.264		3.94926	7.76566	7.90232	7.06026	8.28938	10.947	5.13	12.7488	7.86758	5.07831	2.553	2.77529	2.21906	6.67645	4.23992	3.42847	7.30408	9.51634	9.53533
145.4	197.754	731.201	481.567	517.578	580.444	565.186	325.317	640.869	482.788	295.832	181.274	318.604	180.664	495.605	302.124	216.064	462.036	598.755	770.874		4.12761	7.6823	7.90232	7.38237	8.46746	10.7043	5.27856	12.6404	7.76936	4.7638	3.05742	2.77529	2.15358	6.30381	4.43713	3.689	7.1901	9.42031	9.54288
145.6	180.664	745.239	485.84	504.15	571.289	570.068	300.903	637.207	487.671	283.625	177.612	323.486	180.664	502.319	286.255	225.83	455.933	607.3	775.146		3.77091	7.82979	7.97243	7.19085	8.3339	10.7967	4.88242	12.5682	7.84794	4.56723	2.99565	2.81783	2.15358	6.38921	4.20407	3.85573	7.09512	9.55475	9.59577
145.8	193.481	733.643	471.802	517.578	582.275	580.444	305.176	642.7	496.216	287.897	170.898	316.162	180.664	487.671	299.072	219.116	442.505	617.676	761.108		4.03844	7.70795	7.74207	7.38237	8.49417	10.9933	4.95174	12.6765	7.98545	4.63603	2.88242	2.75403	2.15358	6.20289	4.39231	3.7411	6.88616	9.718	9.42199
146	187.988	726.318	461.426	494.385	589.6	560.303	320.435	630.493	483.398	278.132	162.354	288.086	183.105	471.802	288.696	219.727	447.998	604.858	769.043		3.92378	7.631	7.5718	7.05156	8.60102	10.6118	5.19933	12.4358	7.77918	4.47877	2.7383	2.50946	2.18269	6.00104	4.23992	3.75152	6.97165	9.51634	9.52022
146.2	199.585	738.525	466.309	477.905	583.496	587.158	324.097	631.104	465.698	288.508	183.716	307.007	171.509	467.529	297.241	205.688	449.219	601.807	768.433		4.16583	7.75925	7.65193	6.81651	8.51198	11.1204	5.25875	12.4478	7.49434	4.64585	3.0986	2.67428	2.04445	5.9467	4.36542	3.51184	6.99064	9.46832	9.51266
146.4	187.378	733.032	473.633	494.385	590.21	572.51	309.448	623.169	470.581	301.935	175.781	313.11	192.261	493.774	303.955	203.247	447.998	623.169	758.667		3.91104	7.70154	7.77212	7.05156	8.60992	10.843	5.02107	12.2913	7.57292	4.86208	2.96477	2.72744	2.29182	6.28052	4.46402	3.47016	6.97165	9.80442	9.39177
146.6	211.182	734.253	480.347	493.164	579.834	551.147	322.266	626.831	471.802	290.339	162.354	303.955	182.495	491.943	289.307	214.844	445.557	620.117	745.239		4.40788	7.71436	7.88229	7.03415	8.45856	10.4384	5.22904	12.3635	7.59256	4.67534	2.7383	2.64769	2.17541	6.25723	4.24889	3.66815	6.93365	9.75641	9.22554
146.8	208.13	731.201	477.905	505.981	578.613	555.42	321.045	620.117	463.867	309.259	167.236	311.89	201.416	493.164	283.813	194.092	463.257	644.531	739.746		4.34418	7.6823	7.84223	7.21697	8.44075	10.5193	5.20923	12.2311	7.46487	4.98002	2.82065	2.71681	2.40095	6.27276	4.16821	3.31384	7.2091	10.1405	9.15754
147	209.961	733.643	481.567	488.281	569.458	565.186	313.721	623.779	466.919	279.963	177.612	305.786	189.819	505.981	272.827	197.754	447.998	639.038	758.057		4.3824	7.70795	7.90232	6.9645	8.30719	10.7043	5.09039	12.3033	7.51398	4.50825	2.99565	2.66364	2.26272	6.43579	4.00686	3.37637	6.97165	10.0541	9.38421
147.2	205.688	724.487	484.009	491.943	571.289	573.73	312.5	624.39	477.905	305.597	156.25	301.514	195.312	514.526	272.217	205.078	455.322	626.221	744.019		4.29323	7.61176	7.94238	7.01674	8.3339	10.8661	5.07058	12.3154	7.69078	4.92105	2.63535	2.62643	2.3282	6.54447	3.9979	3.50142	7.08563	9.85243	9.21043
147.4	194.702	733.032	465.088	494.995	575.562	560.913	305.176	637.207	466.919	285.456	163.574	299.683	194.092	530.396	281.982	211.182	457.764	620.728	745.85		4.06391	7.70154	7.6319	7.06026	8.39623	10.6234	4.95174	12.5682	7.51398	4.59671	2.75888	2.61048	2.31365	6.74632	4.14132	3.60563	7.12362	9.76601	9.2331
147.6	198.364	733.643	468.14	497.437	576.172	566.406	323.486	631.714	474.854	281.183	162.354	287.476	169.067	542.603	290.527	206.299	446.167	631.104	736.084		4.14035	7.70795	7.68198	7.09509	8.40513	10.7274	5.24885	12.4598	7.64167	4.52791	2.7383	2.50414	2.01535	6.90158	4.26681	3.52226	6.94315	9.92926	9.11221
147.8	198.975	733.643	474.243	504.761	593.872	555.42	316.772	617.065	466.309	275.69	156.86	294.189	194.092	520.02	304.565	209.351	454.712	612.183	715.332		4.15309	7.70795	7.78213	7.19955	8.66334	10.5193	5.13991	12.1709	7.50416	4.43945	2.64565	2.56263	2.31365	6.61434	4.47298	3.57437	7.07613	9.63157	8.85531
148	188.599	737.305	473.633	512.695	587.158	551.147	318.604	596.924	484.619	270.807	149.536	281.372	182.495	528.564	305.176	205.078	463.867	607.91	733.643		3.93652	7.74642	7.77212	7.31273	8.5654	10.4384	5.16962	11.7736	7.79883	4.36083	2.52211	2.45098	2.17541	6.72303	4.48195	3.50142	7.2186	9.56435	9.08198
148.2	203.247	737.915	458.984	502.93	593.872	566.406	321.045	611.572	488.281	268.366	154.419	280.151	200.195	507.812	329.59	207.52	463.257	597.534	716.553		4.24227	7.75284	7.53174	7.17344	8.66334	10.7274	5.20923	12.0626	7.85776	4.32151	2.60447	2.44034	2.3864	6.45908	4.8405	3.5431	7.2091	9.4011	8.87042
148.4	189.209	741.577	454.102	520.02	581.665	563.354	311.89	637.817	474.243	259.211	162.354	289.917	189.209	519.409	311.279	203.247	453.491	598.755	728.76		3.94926	7.79131	7.45162	7.41719	8.48527	10.6696	5.06068	12.5802	7.63185	4.17408	2.7383	2.52541	2.25544	6.60658	4.57159	3.47016	7.05713	9.42031	9.02154
148.6	198.364	743.408	465.698	516.968	582.886	568.848	312.5	639.648	480.347	256.769	164.795	289.307	197.144	502.93	316.772	192.261	443.726	615.234	744.019		4.14035	7.81055	7.64191	7.37367	8.50307	10.7736	5.07058	12.6163	7.73007	4.13477	2.77947	2.52009	2.35002	6.39697	4.65226	3.28258	6.90516	9.67958	9.21043
148.8	199.585	734.863	453.491	516.968	602.417	560.913	302.734	637.817	480.347	267.145	166.626	280.762	195.923	519.409	313.11	220.337	459.595	595.093	742.188		4.16583	7.72077	7.4416	7.37367	8.78799	10.6234	4.91213	12.5802	7.73007	4.30186	2.81036	2.44566	2.33547	6.60658	4.59848	3.76194	7.15211	9.36269	9.18776
149	189.209	741.577	458.984	521.851	586.548	554.199	297.852	645.142	479.126	280.573	151.367	264.893	184.937	521.851	296.631	213.623	468.14	584.106	733.032		3.94926	7.79131	7.53174	7.44331	8.5565	10.4962	4.8329	12.7247	7.71043	4.51808	2.553	2.30743	2.20451	6.63763	4.35645	3.64731	7.28509	9.18984	9.07443
149.2	192.261	736.694	450.439	521.851	583.496	566.406	294.189	632.324	480.957	294.611	155.64	275.269	206.299	498.047	300.293	231.323	460.815	614.014	720.825		4.01296	7.74001	7.39152	7.44331	8.51198	10.7274	4.77348	12.4719	7.73989	4.74414	2.62506	2.39781	2.45916	6.33486	4.41024	3.94952	7.17111	9.66038	8.92331
149.4	197.144	728.76	463.257	552.368	556.03	566.406	318.604	628.052	475.464	284.235	152.588	274.658	206.299	494.995	292.969	227.051	435.791	615.845	716.553		4.11487	7.65665	7.60185	7.87859	8.11131	10.7274	5.16962	12.3876	7.65149	4.57705	2.57359	2.39249	2.45916	6.29605	4.30267	3.87657	6.78168	9.68919	8.87042
149.6	191.65	720.825	470.581	544.434	575.562	565.796	312.5	617.065	463.867	277.521	143.433	275.269	205.688	504.15	285.645	218.506	448.608	626.831	711.67		4.00022	7.57328	7.72204	7.76542	8.39623	10.7158	5.07058	12.1709	7.46487	4.46894	2.41917	2.39781	2.45188	6.4125	4.1951	3.73068	6.98115	9.86204	8.80998
149.8	209.961	728.149	462.646	544.434	578.613	574.951	309.448	591.431	449.829	278.742	149.536	269.165	211.182	505.371	292.358	213.623	464.478	629.272	718.384		4.3824	7.65024	7.59184	7.76542	8.44075	10.8892	5.02107	11.6653	7.23896	4.4886	2.52211	2.34464	2.51736	6.42802	4.29371	3.64731	7.2281	9.90045	8.89309
150	197.754	739.136	457.153	547.485	582.886	578.613	308.228	622.559	452.881	286.676	151.367	270.386	195.312	479.126	309.448	227.051	463.257	600.586	722.046		4.12761	7.76566	7.5017	7.80895	8.50307	10.9586	5.00126	12.2793	7.28807	4.61637	2.553	2.35528	2.3282	6.0942	4.54469	3.87657	7.2091	9.44912	8.93842
150.2	219.116	735.474	460.205	547.485	565.186	568.848	309.448	612.793	463.867	263.483	152.588	277.71	215.454	483.398	310.059	207.52	449.219	608.521	720.825		4.5735	7.72719	7.55177	7.80895	8.24487	10.7736	5.02107	12.0866	7.46487	4.24288	2.57359	2.41908	2.56829	6.14854	4.55366	3.5431	6.99064	9.57395	8.92331
150.4	222.778	739.136	462.036	535.278	578.003	570.068	313.721	611.572	469.971	268.976	171.509	274.048	207.52	499.878	299.683	222.168	444.946	602.417	725.098		4.64993	7.76566	7.58182	7.63484	8.43184	10.7967	5.09039	12.0626	7.56309	4.33134	2.89271	2.38718	2.47371	6.35815	4.40127	3.7932	6.92416	9.47793	8.9762
150.6	188.599	748.291	462.646	532.837	571.899	564.575	314.941	603.027	470.581	279.352	163.574	267.334	204.468	512.695	313.721	217.896	472.412	599.976	740.967		3.93652	7.86185	7.59184	7.60001	8.34281	10.6927	5.1102	11.894	7.57292	4.49843	2.75888	2.32869	2.43733	6.52118	4.60744	3.72026	7.35157	9.43952	9.17265
150.8	195.923	739.746	462.646	535.278	584.106	556.03	319.824	603.027	470.581	283.014	153.198	287.476	208.13	509.644	317.383	222.778	460.815	602.417	736.694		4.08939	7.77207	7.59184	7.63484	8.52088	10.5309	5.18942	11.894	7.57292	4.5574	2.58388	2.50414	2.48099	6.48237	4.66123	3.80363	7.17111	9.47793	9.11976
151	190.43	737.915	454.712	502.93	575.562	546.265	319.214	602.417	471.191	301.325	156.25	268.555	209.961	523.682	310.059	230.713	441.284	610.962	733.643		3.97474	7.75284	7.46163	7.17344	8.39623	10.3459	5.17952	11.882	7.58274	4.85225	2.63535	2.33933	2.50281	6.66092	4.55366	3.9391	6.86717	9.61236	9.08198
151.2	195.312	732.422	481.567	516.968	563.965	545.654	305.176	596.924	452.881	291.559	155.64	269.165	203.247	548.706	313.11	222.778	441.895	609.741	737.305		4.07665	7.69512	7.90232	7.37367	8.22706	10.3344	4.95174	11.7736	7.28807	4.695	2.62506	2.34464	2.42278	6.97922	4.59848	3.80363	6.87667	9.59316	9.12732
151.4	195.312	731.201	457.764	549.927	554.81	546.265	315.552	634.766	468.75	281.794	160.522	267.944	206.299	556.641	319.214	206.299	441.895	615.234	740.967		4.07665	7.6823	7.51171	7.84377	8.0935	10.3459	5.1201	12.52	7.54345	4.53774	2.70741	2.33401	2.45916	7.08014	4.68812	3.52226	6.87667	9.67958	9.17265
151.6	195.923	740.967	465.088	541.382	564.575	562.134	314.941	654.907	448.608	286.676	150.757	261.841	208.74	550.537	324.707	212.402	432.739	620.728	734.253		4.08939	7.7849	7.6319	7.72189	8.23596	10.6465	5.1102	12.9173	7.21932	4.61637	2.5427	2.28084	2.48826	7.00251	4.76879	3.62647	6.73419	9.76601	9.08954
151.8	190.43	739.746	473.022	551.147	557.251	567.627	324.097	648.193	463.867	315.973	148.926	297.241	198.364	556.641	325.317	210.571	427.856	649.414	739.136		3.97474	7.77207	7.7621	7.86118	8.12912	10.7505	5.25875	12.7849	7.46487	5.08814	2.51182	2.58921	2.36458	7.08014	4.77776	3.59521	6.65821	10.2173	9.14998
152	197.144	745.85	488.892	539.551	581.665	553.589	311.89	616.455	454.712	298.273	143.433	284.424	181.885	543.823	341.797	210.571	440.063	652.466	738.525		4.11487	7.8362	8.02251	7.69577	8.48527	10.4846	5.06068	12.1589	7.31754	4.80311	2.41917	2.47756	2.16813	6.91711	5.01978	3.59521	6.84817	10.2654	9.14243
152.2	189.819	745.239	488.892	535.889	556.03	568.237	319.214	612.793	465.698	306.818	150.757	291.138	187.378	550.537	354.614	201.416	440.674	654.907	733.643		3.962	7.82979	8.02251	7.64354	8.11131	10.7621	5.17952	12.0866	7.49434	4.94071	2.5427	2.53604	2.23361	7.00251	5.20802	3.43889	6.85767	10.3038	9.08198
152.4	192.261	737.305	504.761	516.357	559.692	558.472	307.617	624.39	458.374	266.535	152.588	279.541	195.312	548.096	338.745	208.13	457.764	659.18	729.37		4.01296	7.74642	8.28291	7.36496	8.16473	10.5771	4.99135	12.3154	7.37647	4.29203	2.57359	2.43503	2.3282	6.97145	4.97496	3.55352	7.12362	10.371	9.02909
152.6	225.22	744.019	500.488	507.202	564.575	563.354	311.89	632.324	452.881	265.314	160.522	289.307	198.975	539.551	338.745	215.454	461.426	661.011	730.591		4.70089	7.81696	8.2128	7.23438	8.23596	10.6696	5.06068	12.4719	7.28807	4.27237	2.70741	2.52009	2.37185	6.86277	4.97496	3.67857	7.18061	10.3998	9.0442
152.8	189.209	736.694	502.93	512.695	563.965	557.251	321.655	652.466	440.674	276.911	164.185	275.879	189.819	529.785	338.135	196.533	460.205	630.493	711.06		3.94926	7.74001	8.25287	7.31273	8.22706	10.554	5.21913	12.8691	7.09163	4.45911	2.76918	2.40313	2.26272	6.73855	4.966	3.35553	7.16161	9.91965	8.80242
153	181.274	742.188	487.671	508.423	568.848	557.861	322.876	643.311	452.271	268.976	148.926	274.658	183.105	522.461	341.187	190.43	454.102	634.766	711.67		3.78364	7.79773	8.00248	7.25179	8.29829	10.5656	5.23894	12.6886	7.27825	4.33134	2.51182	2.39249	2.18269	6.64539	5.01082	3.25132	7.06663	9.98687	8.80998
153.2	194.702	746.46	477.905	512.085	567.627	569.458	314.941	637.817	442.505	281.183	172.729	285.034	204.468	523.071	341.187	179.443	466.309	623.169	725.098		4.06391	7.84261	7.84223	7.30402	8.28048	10.7852	5.1102	12.5802	7.1211	4.52791	2.9133	2.48288	2.43733	6.65316	5.01082	3.06374	7.25659	9.80442	8.9762
153.4	177.002	750.122	488.281	520.63	563.354	581.665	310.059	650.024	420.532	299.494	142.212	295.41	202.637	544.434	335.083	189.209	454.102	615.234	715.332		3.69447	7.88109	8.01249	7.4259	8.21815	11.0164	5.03097	12.821	6.7675	4.82277	2.39858	2.57326	2.41551	6.92487	4.92118	3.23048	7.06663	9.67958	8.85531
153.6	185.547	739.746	491.943	532.837	565.186	571.289	327.148	629.272	455.933	293.39	146.484	299.683	194.702	549.316	347.9	201.416	466.919	629.272	717.773		3.87282	7.77207	8.07259	7.60001	8.24487	10.8199	5.30827	12.4117	7.33718	4.72448	2.47064	2.61048	2.32092	6.98698	5.10942	3.43889	7.26609	9.90045	8.88553
153.8	185.547	738.525	495.605	540.771	565.796	584.717	329.59	633.545	446.167	278.742	148.926	275.879	192.261	529.175	325.317	190.43	448.608	626.221	740.356		3.87282	7.75925	8.13268	7.71319	8.25377	11.0742	5.34788	12.496	7.18003	4.4886	2.51182	2.40313	2.29182	6.73079	4.77776	3.25132	6.98115	9.85243	9.1651
154	192.871	733.643	498.047	549.316	571.899	570.679	327.148	645.142	444.946	298.273	118.408	285.645	198.364	519.409	325.317	181.274	462.646	603.027	733.032		4.0257	7.70795	8.17274	7.83506	8.34281	10.8083	5.30827	12.7247	7.16038	4.80311	1.9971	2.48819	2.36458	6.60658	4.77776	3.095	7.1996	9.48753	9.07443
154.2	178.833	734.253	508.423	560.303	557.251	570.679	319.824	617.676	439.453	273.249	136.719	285.034	199.585	534.668	335.693	191.65	463.257	614.624	735.474		3.73269	7.71436	8.34301	7.99177	8.12912	10.8083	5.18942	12.183	7.07198	4.40014	2.30593	2.48288	2.37913	6.80066	4.93014	3.27216	7.2091	9.66998	9.10465
154.4	198.364	723.267	520.63	556.03	571.899	568.848	321.655	606.689	435.791	283.014	133.667	280.151	190.43	526.123	340.576	194.702	471.802	606.079	729.37		4.14035	7.59893	8.54332	7.93083	8.34281	10.7736	5.21913	11.9663	7.01305	4.5574	2.25446	2.44034	2.26999	6.69197	5.00185	3.32426	7.34208	9.53554	9.02909
154.6	196.533	723.267	520.02	532.837	568.848	573.73	319.824	607.91	418.701	287.287	142.822	291.138	186.157	514.526	333.862	197.144	453.491	625	718.994		4.10213	7.59893	8.5333	7.60001	8.29829	10.8661	5.18942	11.9903	6.73803	4.6262	2.40888	2.53604	2.21906	6.54447	4.90325	3.36595	7.05713	9.83323	8.90065
154.8	180.054	736.084	524.292	537.72	560.303	576.172	317.383	593.262	438.232	273.859	141.602	296.631	180.664	509.033	332.031	198.364	462.036	631.714	722.656		3.75817	7.7336	8.60341	7.66966	8.17364	10.9123	5.14981	11.7014	7.05234	4.40997	2.38829	2.58389	2.15358	6.4746	4.87636	3.38679	7.1901	9.93886	8.94598
155	180.054	732.422	505.981	537.72	551.147	562.134	316.162	610.352	440.063	298.883	150.146	294.8	186.768	505.981	325.928	206.299	447.998	623.779	727.539		3.75817	7.69512	8.30294	7.66966	8.04008	10.6465	5.13	12.0385	7.08181	4.81294	2.53241	2.56794	2.22634	6.43579	4.78672	3.52226	6.97165	9.81402	9.00643
155.2	191.65	731.201	509.644	554.199	540.771	567.017	308.228	613.403	455.322	318.415	151.367	311.89	194.702	506.592	311.279	206.909	441.895	624.39	726.318		4.00022	7.6823	8.36304	7.90471	7.88872	10.739	5.00126	12.0987	7.32736	5.12745	2.553	2.71681	2.32092	6.44355	4.57159	3.53268	6.87667	9.82363	8.99131
155.4	176.392	740.356	501.709	553.589	542.603	587.769	320.435	604.858	457.153	300.104	130.615	279.541	180.054	521.24	313.11	180.054	442.505	617.676	726.318		3.68173	7.77849	8.23284	7.896	7.91543	11.132	5.19933	11.9301	7.35683	4.8326	2.20299	2.43503	2.14631	6.62987	4.59848	3.07416	6.88616	9.718	8.99131
155.6	184.937	742.188	499.878	554.81	551.758	562.134	309.448	593.262	476.685	292.17	145.264	293.579	197.144	517.578	325.317	195.923	440.063	614.014	722.656		3.86008	7.79773	8.20279	7.91342	8.04898	10.6465	5.02107	11.7014	7.67114	4.70482	2.45005	2.55731	2.35002	6.58329	4.77776	3.34511	6.84817	9.66038	8.94598
155.8	189.819	740.356	501.709	550.537	554.199	551.758	316.162	592.041	445.557	290.339	151.367	288.696	202.026	536.499	337.524	198.975	441.284	615.845	717.773		3.962	7.77849	8.23284	7.85248	8.0846	10.45	5.13	11.6773	7.17021	4.67534	2.553	2.51478	2.40823	6.82395	4.95703	3.39721	6.86717	9.68919	8.88553
156	181.274	728.149	512.695	526.733	543.213	557.251	324.097	588.379	466.309	295.221	133.057	292.358	215.454	521.24	338.745	210.571	447.388	591.431	720.215		3.78364	7.65024	8.41312	7.51296	7.92433	10.554	5.25875	11.6051	7.50416	4.75397	2.24417	2.54668	2.56829	6.62987	4.97496	3.59521	6.96215	9.30508	8.91576
156.2	166.626	735.474	501.099	551.758	546.265	568.848	324.097	614.014	448.608	294.611	140.991	284.424	219.116	510.864	340.576	212.402	446.167	605.469	722.656		3.4779	7.72719	8.22282	7.86989	7.96885	10.7736	5.25875	12.1107	7.21932	4.74414	2.37799	2.47756	2.61195	6.49789	5.00185	3.62647	6.94315	9.52594	8.94598
156.4	203.247	709.229	506.592	538.94	548.096	574.951	328.979	614.624	451.05	287.287	137.939	286.255	199.585	496.216	331.421	203.857	449.829	609.741	724.487		4.24227	7.45144	8.31296	7.68707	7.99556	10.8892	5.33798	12.1228	7.25861	4.6262	2.32652	2.49351	2.37913	6.31157	4.86739	3.48058	7.00014	9.59316	8.96865
156.6	199.585	708.618	502.93	556.03	548.706	567.017	332.031	627.441	468.14	290.949	158.081	285.645	210.571	502.93	348.511	207.52	442.505	628.052	704.346		4.16583	7.44503	8.25287	7.93083	8.00446	10.739	5.38749	12.3756	7.53363	4.68517	2.66623	2.48819	2.51009	6.39697	5.11838	3.5431	6.88616	9.88124	8.71931
156.8	194.092	721.436	503.54	535.278	543.213	572.51	322.266	630.493	467.529	309.87	135.498	274.658	204.468	496.826	328.979	209.961	455.933	618.896	704.346		4.05118	7.5797	8.26288	7.63484	7.92433	10.843	5.22904	12.4358	7.52381	4.98985	2.28534	2.39249	2.43733	6.31934	4.83154	3.58479	7.09512	9.7372	8.71931
157	168.457	708.618	494.385	518.799	538.33	573.73	325.317	634.155	455.322	309.259	119.629	273.438	205.688	495.605	330.2	203.857	455.933	630.493	670.166		3.51611	7.44503	8.11265	7.39978	7.8531	10.8661	5.27856	12.508	7.32736	4.98002	2.01769	2.38186	2.45188	6.30381	4.84947	3.48058	7.09512	9.91965	8.29619
157.2	176.392	711.06	499.878	477.295	548.096	573.73	319.824	632.324	457.153	302.546	130.615	266.724	200.195	478.516	313.721	205.078	444.946	618.896	711.06		3.68173	7.47068	8.20279	6.8078	7.99556	10.8661	5.18942	12.4719	7.35683	4.87191	2.20299	2.32338	2.3864	6.08644	4.60744	3.50142	6.92416	9.7372	8.80242
157.4	189.819	695.19	488.281	474.243	563.965	561.523	320.435	633.545	463.257	315.363	139.16	285.645	202.026	466.919	312.5	177.002	451.66	614.624	689.697		3.962	7.30395	8.01249	6.76427	8.22706	10.6349	5.19933	12.496	7.45505	5.07831	2.34711	2.48819	2.40823	5.93893	4.58951	3.02206	7.02864	9.66998	8.53797
157.6	181.885	697.632	483.398	483.398	558.472	559.082	317.383	610.962	463.257	329.401	125.122	277.1	194.092	456.543	321.045	196.533	458.374	614.624	697.021		3.79638	7.32961	7.93237	6.89486	8.14692	10.5887	5.14981	12.0505	7.45505	5.30436	2.11034	2.41376	2.31365	5.80696	4.71501	3.35553	7.13312	9.66998	8.62864
157.8	181.885	687.256	488.892	482.178	546.875	573.73	319.824	612.183	465.698	309.259	129.395	285.034	194.092	460.815	319.824	192.871	460.815	602.417	705.566		3.79638	7.22059	8.02251	6.87745	7.97775	10.8661	5.18942	12.0746	7.49434	4.98002	2.1824	2.48288	2.31365	5.8613	4.69708	3.293	7.17111	9.47793	8.73442
158	197.754	681.152	494.385	507.812	564.575	568.237	325.317	604.248	446.777	319.025	135.498	277.1	181.274	448.608	322.876	198.975	450.439	612.793	701.904		4.12761	7.15647	8.11265	7.24308	8.23596	10.7621	5.27856	11.9181	7.18985	5.13728	2.28534	2.41376	2.16086	5.70603	4.7419	3.39721	7.00964	9.64117	8.68909
158.2	195.312	683.594	485.84	502.319	562.134	557.251	322.266	618.286	455.933	308.649	131.836	266.724	191.65	466.309	335.083	200.195	445.557	625	684.204		4.07665	7.18212	7.97243	7.16473	8.20035	10.554	5.22904	12.195	7.33718	4.97019	2.22358	2.32338	2.28454	5.93117	4.92118	3.41805	6.93365	9.83323	8.46997
158.4	178.833	677.49	491.333	512.085	553.589	550.537	319.824	579.224	467.529	299.494	131.226	275.269	191.65	471.191	327.148	197.754	437.012	619.507	681.152		3.73269	7.11799	8.06257	7.30402	8.07569	10.4268	5.18942	11.4245	7.52381	4.82277	2.21328	2.39781	2.28454	5.99328	4.80465	3.37637	6.80068	9.7468	8.43219
158.6	175.781	685.425	492.554	526.733	563.965	567.017	313.11	605.469	478.516	300.104	124.512	277.71	182.495	470.581	310.059	194.092	457.153	631.714	688.477		3.66899	7.20135	8.0826	7.51296	8.22706	10.739	5.08049	11.9422	7.70061	4.8326	2.10005	2.41908	2.17541	5.98551	4.55366	3.31384	7.11412	9.93886	8.52286
158.8	167.236	684.814	483.398	541.382	568.237	551.147	319.824	595.093	475.464	307.428	117.188	269.775	199.585	473.633	341.187	185.547	443.115	626.221	690.918		3.49064	7.19494	7.93237	7.72189	8.28938	10.4384	5.18942	11.7375	7.65149	4.95054	1.97651	2.34996	2.37913	6.02433	5.01082	3.16795	6.89566	9.85243	8.55308
159	175.171	679.321	487.061	563.965	568.237	573.73	316.162	610.352	473.633	295.832	120.239	278.931	190.43	476.074	339.355	195.923	466.309	621.948	693.359		3.65625	7.13723	7.99246	8.044	8.28938	10.8661	5.13	12.0385	7.62203	4.7638	2.02799	2.42971	2.26999	6.05538	4.98393	3.34511	7.25659	9.78521	8.5833
159.2	170.288	684.204	468.14	545.654	557.861	585.938	312.5	604.858	466.919	296.442	119.629	275.269	189.819	473.022	330.811	190.43	461.426	613.403	680.542		3.55433	7.18853	7.68198	7.78283	8.13802	11.0973	5.07058	11.9301	7.51398	4.77362	2.01769	2.39781	2.26272	6.01657	4.85843	3.25132	7.18061	9.65078	8.42463
159.4	189.819	684.204	480.957	521.851	561.523	573.12	306.396	595.703	466.919	289.118	139.16	288.696	189.209	478.516	348.511	190.43	457.764	589.6	681.763		3.962	7.18853	7.8923	7.44331	8.19144	10.8545	4.97155	11.7496	7.51398	4.65568	2.34711	2.51478	2.25544	6.08644	5.11838	3.25132	7.12362	9.27627	8.43975
159.6	191.04	686.035	483.398	517.578	572.51	564.575	321.045	604.248	478.516	303.156	129.395	292.358	187.988	478.516	343.628	207.52	447.388	585.327	687.256		3.98748	7.20777	7.93237	7.38237	8.35171	10.6927	5.20923	11.9181	7.70061	4.88174	2.1824	2.54668	2.24089	6.08644	5.04667	3.5431	6.96215	9.20905	8.50775
159.8	182.495	683.594	474.243	507.202	568.848	571.289	319.214	601.807	466.919	294.611	109.253	273.438	197.144	471.191	353.394	210.571	446.167	581.665	692.139		3.80912	7.18212	7.78213	7.23438	8.29829	10.8199	5.17952	11.87	7.51398	4.74414	1.84269	2.38186	2.35002	5.99328	5.19009	3.59521	6.94315	9.15143	8.56819
160	177.002	675.659	478.516	505.371	566.406	565.796	324.097	587.158	454.102	289.118	135.498	278.32	209.961	465.088	326.538	208.13	445.557	593.262	693.359		3.69447	7.09875	7.85224	7.20826	8.26267	10.7158	5.25875	11.581	7.30772	4.65568	2.28534	2.42439	2.50281	5.91564	4.79568	3.55352	6.93365	9.33388	8.5833
160.2	170.898	692.139	470.581	490.112	574.951	547.485	322.266	598.755	482.178	271.418	145.874	278.931	178.223	462.646	331.421	198.975	454.712	567.017	688.477		3.56707	7.27189	7.72204	6.99062	8.38733	10.369	5.22904	11.8098	7.75954	4.37065	2.46035	2.42971	2.12448	5.88459	4.86739	3.39721	7.07613	8.92097	8.52286
160.4	171.509	687.256	469.36	479.126	563.354	548.096	321.045	596.924	473.022	265.925	115.356	272.827	195.312	467.529	331.421	200.806	447.388	588.989	673.828		3.57981	7.22059	7.70201	6.83392	8.21815	10.3806	5.20923	11.7736	7.61221	4.2822	1.94563	2.37654	2.3282	5.9467	4.86739	3.42847	6.96215	9.26667	8.34152
160.6	191.65	684.204	467.529	474.243	568.237	542.603	325.317	585.327	493.164	280.573	129.395	269.165	194.092	458.374	332.642	201.416	443.726	588.379	680.542		4.00022	7.18853	7.67196	6.76427	8.28938	10.2766	5.27856	11.5449	7.93634	4.51808	2.1824	2.34464	2.31365	5.83025	4.88532	3.43889	6.90516	9.25706	8.42463
160.8	169.678	685.425	473.022	484.009	556.641	547.485	307.007	592.651	482.788	257.99	140.381	268.555	194.092	468.14	322.876	185.547	440.674	596.924	661.621		3.54159	7.20135	7.7621	6.90356	8.12021	10.369	4.98145	11.6894	7.76936	4.15443	2.3677	2.33933	2.31365	5.95446	4.7419	3.16795	6.85767	9.3915	8.19041
161	178.833	689.697	465.698	490.112	574.341	566.406	308.838	578.003	491.333	240.29	120.239	277.71	193.481	458.374	315.552	191.65	441.284	598.755	664.062		3.73269	7.24624	7.64191	6.99062	8.37842	10.7274	5.01116	11.4005	7.90687	3.8694	2.02799	2.41908	2.30637	5.83025	4.63433	3.27216	6.86717	9.42031	8.22063
161.2	172.119	686.646	478.516	494.385	567.627	557.861	305.176	567.627	483.398	239.069	134.277	256.958	193.481	450.439	327.759	186.157	447.388	596.313	647.583		3.59255	7.21418	7.85224	7.05156	8.28048	10.5656	4.95174	11.1958	7.77918	3.84974	2.26476	2.23831	2.30637	5.72932	4.81361	3.17837	6.96215	9.3819	8.01663
161.4	180.054	687.256	482.788	499.268	567.017	551.147	314.331	595.703	474.854	238.459	133.667	258.789	205.078	435.791	342.407	180.664	438.843	610.352	669.556		3.75817	7.22059	7.92235	7.1212	8.27158	10.4384	5.10029	11.7496	7.64167	3.83991	2.25446	2.25426	2.44461	5.543	5.02874	3.08458	6.82917	9.60276	8.28863
161.6	188.599	682.983	472.412	505.371	560.913	551.147	313.721	605.469	480.957	254.938	124.512	259.399	202.026	446.777	355.835	205.688	451.05	609.741	659.79		3.93652	7.1757	7.75209	7.20826	8.18254	10.4384	5.09039	11.9422	7.73989	4.10528	2.10005	2.25958	2.40823	5.68274	5.22595	3.51184	7.01914	9.59316	8.16774
161.8	183.716	693.97	478.516	502.93	560.303	542.603	313.721	599.365	488.892	272.638	139.771	264.282	187.378	465.088	344.849	192.261	449.829	610.352	651.855		3.8346	7.29113	7.85224	7.17344	8.17364	10.2766	5.09039	11.8218	7.86758	4.39031	2.3574	2.30211	2.23361	5.91564	5.0646	3.28258	7.00014	9.60276	8.06952
162	177.612	675.659	472.412	506.592	574.341	538.94	314.941	579.834	487.671	281.183	136.108	258.179	189.209	464.478	352.783	203.247	441.284	615.234	667.114		3.70721	7.09875	7.75209	7.22567	8.37842	10.2072	5.1102	11.4366	7.84794	4.52791	2.29564	2.24894	2.25544	5.90788	5.18113	3.47016	6.86717	9.67958	8.25841
162.2	186.768	692.749	478.516	528.564	556.03	527.344	318.604	583.496	444.946	285.456	127.563	266.113	184.326	465.088	325.317	203.857	447.998	622.559	668.945		3.8983	7.2783	7.85224	7.53907	8.11131	9.98757	5.16962	11.5088	7.16038	4.59671	2.15152	2.31806	2.19724	5.91564	4.77776	3.48058	6.97165	9.79482	8.28108
162.4	175.171	701.904	461.426	549.927	562.134	521.24	320.435	617.065	462.646	258.6	132.446	262.451	199.585	465.698	325.928	211.182	447.998	616.455	681.152		3.65625	7.37449	7.5718	7.84377	8.20035	9.87197	5.19933	12.1709	7.44523	4.16426	2.23387	2.28616	2.37913	5.92341	4.78672	3.60563	6.97165	9.69879	8.43219
162.6	183.716	698.242	473.633	542.603	545.654	524.902	314.941	625.61	469.36	263.483	159.302	266.113	195.312	457.153	317.383	196.533	444.336	606.079	665.894		3.8346	7.33602	7.77212	7.7393	7.95995	9.94133	5.1102	12.3395	7.55327	4.24288	2.68682	2.31806	2.3282	5.81472	4.66123	3.35553	6.91466	9.53554	8.2433
162.8	188.599	701.294	455.933	557.251	555.42	537.109	313.11	599.365	465.088	268.976	141.602	264.282	189.819	467.529	332.642	204.468	446.167	620.117	680.542		3.93652	7.36808	7.48166	7.94824	8.10241	10.1725	5.08049	11.8218	7.48452	4.33134	2.38829	2.30211	2.26272	5.9467	4.88532	3.491	6.94315	9.75641	8.42463
163	175.171	689.697	462.646	556.641	555.42	538.33	316.772	604.858	473.022	265.314	149.536	274.048	186.157	446.167	308.228	195.312	462.036	618.286	687.866		3.65625	7.24624	7.59184	7.93953	8.10241	10.1956	5.13991	11.9301	7.61221	4.27237	2.52211	2.38718	2.21906	5.67498	4.52677	3.33468	7.1901	9.7276	8.5153
163.2	171.509	700.073	466.309	557.251	567.017	549.316	330.811	583.496	452.881	279.352	133.057	277.1	190.43	435.791	333.252	215.454	454.712	614.624	676.88		3.57981	7.35526	7.65193	7.94824	8.27158	10.4037	5.36769	11.5088	7.28807	4.49843	2.24417	2.41376	2.26999	5.543	4.89429	3.67857	7.07613	9.66998	8.3793
163.4	175.781	699.463	454.712	553.589	546.265	535.889	317.383	580.444	466.309	254.328	123.901	280.151	197.144	457.153	324.097	203.857	438.843	618.896	682.373		3.66899	7.34884	7.46163	7.896	7.96885	10.1494	5.14981	11.4486	7.50416	4.09546	2.08975	2.44034	2.35002	5.81472	4.75983	3.48058	6.82917	9.7372	8.4473
163.6	174.561	687.866	464.478	560.303	557.251	538.33	317.993	596.313	476.074	252.497	134.888	294.8	199.585	496.826	322.876	203.857	454.102	604.248	656.128		3.64351	7.227	7.62188	7.99177	8.12912	10.1956	5.15971	11.7616	7.66132	4.06597	2.27505	2.56794	2.37913	6.31934	4.7419	3.48058	7.06663	9.50673	8.12241
163.8	179.443	704.956	477.295	565.796	543.823	538.33	313.721	617.065	447.998	231.134	144.653	289.917	197.144	451.05	318.604	205.078	442.505	585.327	668.335		3.74543	7.40656	7.83221	8.07012	7.93323	10.1956	5.09039	12.1709	7.2095	3.72197	2.43976	2.52541	2.35002	5.73709	4.67915	3.50142	6.88616	9.20905	8.27352
164	180.664	700.684	457.153	562.134	556.03	524.902	314.331	626.221	455.322	252.497	146.484	290.527	193.481	435.791	322.266	201.416	422.974	578.613	658.569		3.77091	7.36167	7.5017	8.01788	8.11131	9.94133	5.10029	12.3515	7.32736	4.06597	2.47064	2.53073	2.30637	5.543	4.73294	3.43889	6.58222	9.10342	8.15263
164.2	190.43	691.528	474.243	552.979	558.472	530.396	316.162	611.572	460.205	243.952	139.16	278.32	194.092	437.012	303.955	182.495	424.805	558.472	670.776		3.97474	7.26548	7.78213	7.8873	8.14692	10.0454	5.13	12.0626	7.40594	3.92837	2.34711	2.42439	2.31365	5.55853	4.46402	3.11585	6.61072	8.78653	8.30374
164.4	181.885	681.763	480.957	559.692	560.303	525.513	319.214	610.962	457.153	257.38	137.329	645.142	194.702	447.998	307.007	213.013	428.467	562.134	683.594		3.79638	7.16288	7.8923	7.98306	8.17364	9.95289	5.17952	12.0505	7.35683	4.1446	2.31623	5.6197	2.32092	5.69827	4.50884	3.63689	6.66771	8.84414	8.46241
164.6	193.481	686.646	474.854	574.341	549.927	545.044	309.448	600.586	441.284	294.611	136.108	314.331	181.274	464.478	303.345	199.585	434.57	569.458	688.477		4.03844	7.21418	7.79215	8.192	8.02227	10.3228	5.02107	11.8459	7.10145	4.74414	2.29564	2.73808	2.16086	5.90788	4.45506	3.40763	6.76269	8.95938	8.52286
164.8	196.533	695.801	469.971	573.73	559.082	538.33	319.214	595.093	437.622	267.756	134.888	283.813	205.688	458.984	298.462	189.819	429.688	534.668	676.88		4.10213	7.31037	7.71202	8.18329	8.15583	10.1956	5.17952	11.7375	7.04252	4.31168	2.27505	2.47224	2.45188	5.83801	4.38334	3.2409	6.6867	8.41202	8.3793
165	185.547	692.139	482.788	571.289	548.096	531.616	322.266	609.741	449.219	281.794	174.561	268.555	205.078	470.581	294.189	196.533	433.96	540.771	678.711		3.87282	7.27189	7.92235	8.14847	7.99556	10.0685	5.22904	12.0265	7.22914	4.53774	2.94418	2.33933	2.44461	5.98551	4.3206	3.35553	6.75319	8.50805	8.40197
165.2	178.833	690.918	494.995	598.145	560.913	525.513	320.435	618.896	455.933	291.559	52.4902	259.399	203.857	494.385	278.32	182.495	432.129	548.706	684.814		3.73269	7.25907	8.12266	8.53152	8.18254	9.95289	5.19933	12.207	7.33718	4.695	0.885313	2.25958	2.43006	6.28828	4.08754	3.11585	6.7247	8.63288	8.47752
165.4	182.495	689.087	498.047	583.496	560.913	528.564	314.331	620.117	457.153	284.845	111.084	270.996	199.585	487.671	269.165	178.833	432.129	560.303	680.542		3.80912	7.23983	8.17274	8.32258	8.18254	10.0107	5.10029	12.2311	7.35683	4.58688	1.87357	2.36059	2.37913	6.20289	3.95308	3.05332	6.7247	8.81534	8.42463
165.6	167.847	695.19	510.864	568.237	552.368	535.278	311.89	610.352	447.998	236.017	135.498	245.972	203.247	512.085	280.762	184.937	424.194	553.589	678.101		3.50337	7.30395	8.38307	8.10494	8.05789	10.1378	5.06068	12.0385	7.2095	3.8006	2.28534	2.14261	2.42278	6.51342	4.12339	3.15753	6.60122	8.70971	8.39441
165.8	176.392	690.918	501.099	563.354	554.199	527.954	309.448	597.534	454.712	246.393	141.602	244.141	197.144	477.295	284.424	187.988	419.312	554.199	681.763		3.68173	7.25907	8.22282	8.03529	8.0846	9.99913	5.02107	11.7857	7.31754	3.96768	2.38829	2.12666	2.35002	6.07091	4.17717	3.20963	6.52523	8.71931	8.43975
166	180.664	686.035	496.826	568.848	561.523	529.175	303.955	592.041	446.167	274.469	138.55	248.413	187.378	492.554	280.762	182.495	424.805	557.251	675.659		3.77091	7.20777	8.15271	8.11365	8.19144	10.0223	4.93193	11.6773	7.18003	4.4198	2.33682	2.16388	2.23361	6.26499	4.12339	3.11585	6.61072	8.76732	8.36419
166.2	194.092	686.646	489.502	572.51	557.251	540.771	308.228	591.431	437.012	271.418	133.667	254.517	194.092	477.905	284.424	171.509	411.377	552.368	663.452		4.05118	7.21418	8.03252	8.16588	8.12912	10.2419	5.00126	11.6653	7.0327	4.37065	2.25446	2.21704	2.31365	6.07867	4.17717	2.92827	6.40176	8.6905	8.21307
166.4	170.898	673.218	490.112	593.872	549.927	528.564	314.941	587.158	449.829	257.99	144.653	267.944	203.857	466.309	309.448	189.209	415.039	551.758	669.556		3.56707	7.0731	8.04254	8.47058	8.02227	10.0107	5.1102	11.581	7.23896	4.15443	2.43976	2.33401	2.43006	5.93117	4.54469	3.23048	6.45875	8.6809	8.28863
166.6	145.264	662.842	488.281	609.131	556.641	543.213	316.162	598.145	452.881	269.587	136.719	258.179	186.157	454.712	321.655	175.171	419.312	572.51	668.945		3.03201	6.96409	8.01249	8.68822	8.12021	10.2881	5.13	11.7977	7.28807	4.34117	2.30593	2.24894	2.21906	5.78367	4.72397	2.9908	6.52523	9.00739	8.28108
166.8	169.067	665.283	491.943	617.676	544.434	545.654	321.655	576.172	457.764	264.704	136.108	264.282	193.481	457.153	310.669	179.443	418.091	561.523	667.114		3.52885	6.98974	8.07259	8.8101	7.94214	10.3344	5.21913	11.3643	7.36665	4.26254	2.29564	2.30211	2.30637	5.81472	4.56262	3.06374	6.50624	8.83454	8.25841
167	159.302	654.907	482.178	617.065	558.472	529.175	317.993	585.327	458.374	287.897	146.484	246.582	202.026	476.074	327.148	193.481	419.922	550.537	657.959		3.32502	6.88072	7.91234	8.80139	8.14692	10.0223	5.15971	11.5449	7.37647	4.63603	2.47064	2.14793	2.40823	6.05538	4.80465	3.30342	6.53473	8.66169	8.14507
167.2	166.626	665.894	487.061	632.935	557.861	528.564	307.007	554.199	444.336	260.431	137.329	245.361	201.416	471.191	318.604	184.937	435.181	555.42	657.349		3.4779	6.99615	7.99246	9.02774	8.13802	10.0107	4.98145	10.931	7.15056	4.19374	2.31623	2.13729	2.40095	5.99328	4.67915	3.15753	6.77219	8.73851	8.13752
167.4	155.64	670.166	494.995	658.569	560.913	518.799	321.045	557.861	451.05	282.404	140.991	243.53	209.351	479.736	320.435	180.054	427.246	564.575	641.479		3.24858	7.04104	8.12266	9.39337	8.18254	9.82574	5.20923	11.0032	7.25861	4.54757	2.37799	2.12134	2.49554	6.10196	4.70604	3.07416	6.64871	8.88255	7.94107
167.6	167.236	681.763	478.516	639.648	580.444	528.564	326.538	570.679	447.388	273.859	149.536	247.192	195.312	487.671	306.396	166.626	413.208	560.913	656.128		3.49064	7.16288	7.85224	9.1235	8.46746	10.0107	5.29836	11.256	7.19967	4.40997	2.52211	2.15324	2.3282	6.20289	4.49987	2.8449	6.43025	8.82494	8.12241
167.8	182.495	679.932	494.385	642.7	558.472	516.968	316.162	543.213	431.519	268.366	133.667	250.854	195.312	491.333	293.579	184.937	415.649	554.81	644.531		3.80912	7.14364	8.11265	9.16703	8.14692	9.79106	5.13	10.7143	6.9443	4.32151	2.25446	2.18514	2.3282	6.24947	4.31163	3.15753	6.46824	8.72891	7.97885
168	170.898	690.918	475.464	625.61	569.458	524.292	316.162	553.589	424.194	268.366	120.239	261.841	185.547	501.099	286.865	175.781	437.012	546.875	654.297		3.56707	7.25907	7.80216	8.92327	8.30719	9.92977	5.13	10.9189	6.82643	4.32151	2.02799	2.28084	2.21179	6.37368	4.21303	3.00122	6.80068	8.60407	8.09974
168.2	178.223	687.866	475.464	601.196	567.627	521.24	310.669	577.393	444.336	251.886	131.836	255.737	199.585	483.398	283.813	178.833	429.077	535.278	670.166		3.71995	7.227	7.80216	8.57504	8.28048	9.87197	5.04087	11.3884	7.15056	4.05614	2.22358	2.22768	2.37913	6.14854	4.16821	3.05332	6.6772	8.42162	8.29619
168.4	188.599	676.88	471.191	598.755	566.406	515.747	317.993	574.341	446.777	265.314	140.991	285.034	204.468	476.074	294.8	180.054	452.271	535.889	657.349		3.93652	7.11158	7.73205	8.54022	8.26267	9.76794	5.15971	11.3282	7.18985	4.27237	2.37799	2.48288	2.43733	6.05538	4.32956	3.07416	7.03813	8.43123	8.13752
168.6	180.054	681.152	466.309	574.341	563.965	518.799	314.941	564.575	438.843	275.08	134.277	274.048	219.116	499.268	311.279	180.664	440.674	543.823	650.024		3.75817	7.15647	7.65193	8.192	8.22706	9.82574	5.1102	11.1356	7.06216	4.42963	2.26476	2.38718	2.61195	6.35039	4.57159	3.08458	6.85767	8.55606	8.04685
168.8	185.547	696.411	450.439	579.834	553.589	513.916	327.148	556.641	425.415	253.107	122.681	277.1	220.947	487.061	300.293	186.157	439.453	550.537	634.766		3.87282	7.31678	7.39152	8.27035	8.07569	9.73326	5.30827	10.9791	6.84607	4.0758	2.06916	2.41376	2.63377	6.19512	4.41024	3.17837	6.83867	8.66169	7.85796
169	195.312	700.684	438.843	578.003	545.044	533.447	322.876	561.523	431.519	270.807	130.615	271.606	203.247	484.619	299.683	195.923	446.777	549.316	648.193		4.07665	7.36167	7.20123	8.24423	7.95104	10.1032	5.23894	11.0754	6.9443	4.36083	2.20299	2.36591	2.42278	6.16407	4.40127	3.34511	6.95265	8.64249	8.02418
169.2	192.261	684.814	435.791	573.12	546.875	533.447	322.266	586.548	437.622	263.483	142.212	267.944	203.247	479.126	292.358	189.209	449.219	540.161	645.142		4.01296	7.19494	7.15115	8.17458	7.97775	10.1032	5.22904	11.569	7.04252	4.24288	2.39858	2.33401	2.42278	6.0942	4.29371	3.23048	6.99064	8.49844	7.9864
169.4	187.988	690.918	424.805	549.316	549.316	531.006	313.721	576.782	426.025	236.017	137.329	274.658	199.585	460.205	295.41	191.04	451.05	551.147	654.907		3.92378	7.25907	6.97087	7.83506	8.01337	10.0569	5.09039	11.3764	6.8559	3.8006	2.31623	2.39249	2.37913	5.85354	4.33852	3.26174	7.01914	8.67129	8.10729
169.6	184.937	689.697	425.415	564.575	555.42	534.058	324.097	543.213	443.115	254.938	135.498	277.71	199.585	480.347	293.579	192.871	427.856	552.979	651.855		3.86008	7.24624	6.98088	8.05271	8.10241	10.1147	5.25875	10.7143	7.13092	4.10528	2.28534	2.41908	2.37913	6.10973	4.31163	3.293	6.65821	8.7001	8.06952
169.8	200.195	687.256	411.987	552.368	542.603	532.837	311.89	548.096	438.843	258.6	134.277	277.1	186.768	496.826	283.203	186.157	432.739	562.744	673.828		4.17857	7.22059	6.76054	7.87859	7.91543	10.0916	5.06068	10.8106	7.06216	4.16426	2.26476	2.41376	2.22634	6.31934	4.15925	3.17837	6.73419	8.85375	8.34152
170	188.599	687.256	418.701	567.017	563.965	521.851	319.214	560.913	429.688	242.121	161.743	280.151	198.364	520.63	279.541	194.702	437.012	554.199	661.621		3.93652	7.22059	6.87071	8.08753	8.22706	9.88353	5.17952	11.0634	6.91483	3.89889	2.728	2.44034	2.36458	6.6221	4.10546	3.32426	6.80068	8.71931	8.19041
170.2	169.678	678.711	419.312	588.379	549.927	541.992	321.045	558.472	444.336	245.173	155.64	285.034	177.612	517.578	281.982	183.105	435.791	555.42	663.452		3.54159	7.13081	6.88073	8.39223	8.02227	10.265	5.20923	11.0152	7.15056	3.94803	2.62506	2.48288	2.1172	6.58329	4.14132	3.12627	6.78168	8.73851	8.21307
170.4	170.288	679.321	416.87	570.068	557.861	541.992	316.772	560.303	438.843	253.107	134.277	282.593	179.443	548.706	277.1	184.326	420.532	554.81	659.18		3.55433	7.13723	6.84066	8.13106	8.13802	10.265	5.13991	11.0513	7.06216	4.0758	2.26476	2.46161	2.13903	6.97922	4.06961	3.14711	6.54423	8.72891	8.16018
170.6	184.937	675.659	421.753	561.523	553.589	535.889	321.655	558.472	436.401	257.38	128.174	277.71	181.274	524.292	263.062	191.65	423.584	549.316	669.556		3.86008	7.09875	6.92079	8.00918	8.07569	10.1494	5.21913	11.0152	7.02287	4.1446	2.16181	2.41908	2.16086	6.66868	3.86344	3.27216	6.59172	8.64249	8.28863
170.8	169.067	677.49	437.012	551.147	551.147	530.396	308.838	543.213	451.05	250.666	150.757	289.307	184.937	524.902	267.334	197.754	420.532	541.382	675.659		3.52885	7.11799	7.17118	7.86118	8.04008	10.0454	5.01116	10.7143	7.25861	4.03648	2.5427	2.52009	2.20451	6.67645	3.92619	3.37637	6.54423	8.51765	8.36419
171	197.754	675.049	445.557	556.641	549.316	541.992	311.279	570.068	450.439	241.51	144.043	282.593	192.871	518.799	266.113	205.078	435.181	550.537	659.18		4.12761	7.09234	7.3114	7.93953	8.01337	10.265	5.05078	11.244	7.24878	3.88906	2.42946	2.46161	2.2991	6.59881	3.90826	3.50142	6.77219	8.66169	8.16018
171.2	199.585	667.114	448.608	561.523	549.927	541.992	306.396	549.927	457.764	245.783	145.874	299.072	191.04	505.981	264.282	198.975	426.025	545.654	664.062		4.16583	7.00898	7.36148	8.00918	8.02227	10.265	4.97155	10.8467	7.36665	3.95786	2.46035	2.60516	2.27727	6.43579	3.88137	3.39721	6.62971	8.58487	8.22063
171.4	189.209	678.711	462.036	581.055	541.382	541.382	311.279	527.344	470.581	257.99	142.822	295.41	188.599	524.292	277.71	186.157	429.688	550.537	667.725		3.94926	7.13081	7.58182	8.28776	7.89762	10.2534	5.05078	10.4013	7.57292	4.15443	2.40888	2.57326	2.24817	6.66868	4.07857	3.17837	6.6867	8.66169	8.26596
171.6	199.585	678.711	454.712	607.91	551.147	535.278	318.604	531.006	455.933	235.407	132.446	302.734	186.768	516.968	277.71	192.871	433.35	561.523	666.504		4.16583	7.13081	7.46163	8.67081	8.04008	10.1378	5.16962	10.4735	7.33718	3.79077	2.23387	2.63706	2.22634	6.57552	4.07857	3.293	6.74369	8.83454	8.25085
171.8	187.988	682.373	468.75	616.455	549.316	537.72	308.838	537.72	452.881	226.252	137.329	301.514	181.274	505.371	285.645	171.509	415.039	531.006	662.842		3.92378	7.16929	7.69199	8.79268	8.01337	10.1841	5.01116	10.6059	7.28807	3.64334	2.31623	2.62643	2.16086	6.42802	4.1951	2.92827	6.45875	8.3544	8.20552
172	192.871	681.763	457.764	611.572	559.082	530.396	302.124	544.434	445.557	235.407	138.55	312.5	181.885	510.254	286.865	174.561	419.312	536.499	653.687		4.0257	7.16288	7.51171	8.72304	8.15583	10.0454	4.90222	10.7383	7.17021	3.79077	2.33682	2.72213	2.16813	6.49013	4.21303	2.98037	6.52523	8.44083	8.09218
172.2	186.768	677.49	452.881	579.224	552.368	527.954	311.89	539.551	455.933	240.9	145.874	310.059	192.871	484.009	301.514	159.912	419.922	551.147	656.738		3.8983	7.11799	7.43159	8.26164	8.05789	9.99913	5.06068	10.642	7.33718	3.87923	2.46035	2.70086	2.2991	6.15631	4.42816	2.73027	6.53473	8.67129	8.12996
172.4	187.988	674.438	448.608	573.12	545.044	526.123	321.655	549.927	444.336	237.848	143.433	302.734	184.326	486.45	307.617	152.588	432.129	556.03	654.907		3.92378	7.08593	7.36148	8.17458	7.95104	9.96445	5.21913	10.8467	7.15056	3.83009	2.41917	2.63706	2.19724	6.18736	4.5178	2.60522	6.7247	8.74812	8.10729
172.6	195.312	669.556	437.622	576.172	571.899	531.616	317.993	564.575	444.946	229.914	142.822	297.852	188.599	494.385	299.683	154.419	430.298	567.017	651.245		4.07665	7.03463	7.1812	8.21811	8.34281	10.0685	5.15971	11.1356	7.16038	3.70231	2.40888	2.59453	2.24817	6.28828	4.40127	2.63649	6.6962	8.92097	8.06196
172.8	182.495	664.062	441.895	596.313	560.303	529.175	323.486	539.551	440.674	246.393	140.381	302.734	191.04	494.385	307.617	170.288	423.584	541.992	661.621		3.80912	6.97691	7.25131	8.5054	8.17364	10.0223	5.24885	10.642	7.09163	3.96768	2.3677	2.63706	2.27727	6.28828	4.5178	2.90743	6.59172	8.52725	8.19041
173	182.495	682.373	446.167	601.807	553.589	531.616	325.317	537.109	454.102	231.134	142.212	286.255	191.04	484.619	290.527	167.847	423.584	536.499	655.518		3.80912	7.16929	7.32141	8.58375	8.07569	10.0685	5.27856	10.5939	7.30772	3.72197	2.39858	2.49351	2.27727	6.16407	4.26681	2.86574	6.59172	8.44083	8.11485
173.2	164.795	681.763	449.829	532.227	546.265	529.175	313.721	540.161	440.674	256.769	134.888	295.41	189.819	485.229	284.424	162.964	435.181	552.979	655.518		3.43968	7.16288	7.38151	7.59131	7.96885	10.0223	5.09039	10.6541	7.09163	4.13477	2.27505	2.57326	2.26272	6.17183	4.17717	2.78238	6.77219	8.7001	8.11485
173.4	166.626	686.035	439.453	573.73	557.861	536.499	309.448	548.096	451.66	234.797	135.498	288.086	194.092	483.398	299.072	170.288	416.26	539.551	669.556		3.4779	7.20777	7.21124	8.18329	8.13802	10.161	5.02107	10.8106	7.26843	3.78094	2.28534	2.50946	2.31365	6.14854	4.39231	2.90743	6.47774	8.48884	8.28863
173.6	174.561	681.763	427.856	600.586	560.303	532.837	314.331	544.434	455.322	236.628	125.122	279.541	209.351	460.815	280.762	178.223	404.663	544.434	659.79		3.64351	7.16288	7.02095	8.56634	8.17364	10.0916	5.10029	10.7383	7.32736	3.81043	2.11034	2.43503	2.49554	5.8613	4.12339	3.0429	6.29728	8.56566	8.16774
173.8	184.326	685.425	421.143	601.196	537.109	541.382	314.941	536.499	451.66	235.407	120.239	280.151	201.416	466.309	280.762	149.536	410.156	557.861	661.011		3.84734	7.20135	6.91077	8.57504	7.83529	10.2534	5.1102	10.5818	7.26843	3.79077	2.02799	2.44034	2.40095	5.93117	4.12339	2.55312	6.38276	8.77692	8.18285
174	163.574	675.049	429.077	611.572	551.147	533.447	307.007	541.382	458.984	215.876	126.953	282.593	203.857	473.022	263.672	162.354	420.532	546.875	661.011		3.4142	7.09234	7.04098	8.72304	8.04008	10.1032	4.98145	10.6781	7.3863	3.47626	2.14122	2.46161	2.43006	6.01657	3.8724	2.77196	6.54423	8.60407	8.18285
174.2	184.326	689.087	433.35	620.728	567.017	534.058	305.786	541.382	443.726	219.538	123.291	295.41	192.261	480.957	262.451	162.354	426.636	550.537	667.725		3.84734	7.23983	7.11109	8.85362	8.27158	10.1147	4.96164	10.6781	7.14074	3.53523	2.07946	2.57326	2.29182	6.11749	3.85447	2.77196	6.63921	8.66169	8.26596
174.4	164.185	698.853	424.805	610.352	573.12	526.733	300.293	543.823	447.388	212.214	126.343	283.813	194.092	486.45	252.075	173.95	407.715	549.316	664.062		3.42694	7.34243	6.97087	8.70563	8.36061	9.97601	4.87251	10.7263	7.19967	3.41729	2.13093	2.47224	2.31365	6.18736	3.70209	2.96995	6.34477	8.64249	8.22063
174.6	173.95	678.711	422.974	599.365	549.316	523.682	302.734	537.109	456.543	217.096	120.239	285.645	195.312	487.061	256.348	178.223	419.312	555.42	661.621		3.63077	7.13081	6.94082	8.54893	8.01337	9.91821	4.91213	10.5939	7.34701	3.49592	2.02799	2.48819	2.3282	6.19512	3.76484	3.0429	6.52523	8.73851	8.19041
174.8	185.547	681.763	433.35	585.327	542.603	534.058	301.514	548.096	443.115	228.693	123.901	286.255	185.547	493.774	235.596	162.354	404.053	543.823	650.024		3.87282	7.16288	7.11109	8.3487	7.91543	10.1147	4.89232	10.8106	7.13092	3.68266	2.08975	2.49351	2.21179	6.28052	3.46006	2.77196	6.28778	8.55606	8.04685
175	183.105	685.425	428.467	579.224	545.654	543.213	296.631	539.551	453.491	267.756	137.329	294.189	194.702	485.84	253.296	148.926	407.715	540.161	637.817		3.82186	7.20135	7.03096	8.26164	7.95995	10.2881	4.81309	10.642	7.2979	4.31168	2.31623	2.56263	2.32092	6.1796	3.72002	2.5427	6.34477	8.49844	7.89573
175.2	167.847	690.308	430.908	576.172	568.237	540.161	297.852	537.109	438.843	238.459	147.095	299.683	182.495	512.695	266.724	176.392	404.663	535.278	649.414		3.50337	7.25265	7.07102	8.21811	8.28938	10.2303	4.8329	10.5939	7.06216	3.83991	2.48094	2.61048	2.17541	6.52118	3.91722	3.01164	6.29728	8.42162	8.03929
175.4	159.302	671.387	443.726	562.744	560.913	541.382	302.124	535.889	451.66	239.679	146.484	283.813	186.768	534.668	266.113	156.25	413.818	544.434	641.479		3.32502	7.05386	7.28135	8.02659	8.18254	10.2534	4.90222	10.5698	7.26843	3.85957	2.47064	2.47224	2.22634	6.80066	3.90826	2.66775	6.43975	8.56566	7.94107
175.6	169.067	673.828	446.777	570.679	558.472	537.72	290.527	519.409	443.115	253.107	153.198	270.996	194.702	529.175	277.1	160.522	399.17	529.785	660.4		3.52885	7.07951	7.33143	8.13976	8.14692	10.1841	4.71406	10.2448	7.13092	4.0758	2.58388	2.36059	2.32092	6.73079	4.06961	2.74069	6.21179	8.3352	8.1753
175.8	162.354	673.218	433.96	564.575	546.875	533.447	289.307	521.851	437.012	232.965	136.108	281.372	199.585	535.278	283.203	167.847	407.715	549.316	649.414		3.38872	7.0731	7.1211	8.05271	7.97775	10.1032	4.69425	10.2929	7.0327	3.75146	2.29564	2.45098	2.37913	6.80842	4.15925	2.86574	6.34477	8.64249	8.03929
176	166.016	689.697	440.674	557.251	548.096	521.851	284.424	516.357	438.843	242.731	137.939	273.438	205.688	518.799	281.982	156.86	409.546	537.109	640.259		3.46516	7.24624	7.23127	7.94824	7.99556	9.88353	4.61502	10.1846	7.06216	3.90871	2.32652	2.38186	2.45188	6.59881	4.14132	2.67817	6.37326	8.45043	7.92596
176.2	169.678	680.542	432.739	578.003	534.668	523.682	284.424	527.344	438.232	217.096	141.602	286.865	206.909	513.916	293.579	153.809	401.611	520.63	634.766		3.54159	7.15005	7.10107	8.24423	7.79968	9.91821	4.61502	10.4013	7.05234	3.49592	2.38829	2.49883	2.46643	6.53671	4.31163	2.62606	6.24979	8.19116	7.85796
176.4	193.481	667.114	436.401	589.6	534.058	531.616	272.827	538.33	444.336	207.941	145.874	267.334	203.247	512.085	313.721	169.678	393.677	541.992	641.479		4.03844	7.00898	7.16116	8.40964	7.79077	10.0685	4.42686	10.618	7.15056	3.34849	2.46035	2.32869	2.42278	6.51342	4.60744	2.89701	6.12631	8.52725	7.94107
176.6	185.547	667.114	421.753	589.6	528.564	534.668	275.269	545.654	451.66	213.434	136.719	266.724	191.65	513.916	319.214	152.588	401.001	537.109	620.117		3.87282	7.00898	6.92079	8.40964	7.71064	10.1263	4.46647	10.7624	7.26843	3.43694	2.30593	2.32338	2.28454	6.53671	4.68812	2.60522	6.24029	8.45043	7.67662
176.8	180.664	661.621	418.091	568.848	525.513	527.954	274.658	547.485	454.712	226.862	136.108	269.165	194.092	508.423	326.538	166.016	411.987	528.564	623.169		3.77091	6.95126	6.8607	8.11365	7.66612	9.99913	4.45657	10.7985	7.31754	3.65317	2.29564	2.34464	2.31365	6.46684	4.79568	2.83448	6.41126	8.31599	7.7144
177	184.326	667.725	404.053	573.73	536.499	529.785	287.476	525.513	454.102	220.148	128.784	275.269	187.378	502.319	334.473	159.912	393.677	539.551	628.052		3.84734	7.01539	6.63034	8.18329	7.82639	10.0338	4.66454	10.3651	7.30772	3.54506	2.17211	2.39781	2.23361	6.38921	4.91221	2.73027	6.12631	8.48884	7.77484
177.2	177.612	665.894	418.701	558.472	537.72	544.434	290.527	509.644	434.57	241.51	139.16	283.813	198.364	513.306	332.642	147.705	401.611	535.278	640.259		3.70721	6.99615	6.87071	7.96565	7.8442	10.3112	4.71406	10.0521	6.99341	3.88906	2.34711	2.47224	2.36458	6.52895	4.88532	2.52186	6.24979	8.42162	7.92596
177.4	188.599	678.711	412.598	557.251	543.213	539.551	292.358	526.733	433.35	254.938	131.836	277.1	200.195	458.984	330.811	159.302	406.494	540.771	645.142		3.93652	7.13081	6.77056	7.94824	7.92433	10.2188	4.74377	10.3892	6.97376	4.10528	2.22358	2.41376	2.3864	5.83801	4.85843	2.71985	6.32577	8.50805	7.9864
177.6	162.964	679.932	422.363	551.147	544.434	526.733	294.8	523.682	440.674	235.407	130.005	289.917	202.637	502.93	322.266	166.626	401.001	535.278	639.648		3.40146	7.14364	6.93081	7.86118	7.94214	9.97601	4.78338	10.329	7.09163	3.79077	2.19269	2.52541	2.41551	6.39697	4.73294	2.8449	6.24029	8.42162	7.9184
177.8	175.171	665.894	437.622	540.161	553.589	535.889	289.307	529.175	454.102	223.2	134.888	275.269	206.909	509.033	326.538	175.171	383.301	524.902	638.428		3.65625	6.99615	7.1812	7.70448	8.07569	10.1494	4.69425	10.4374	7.30772	3.5942	2.27505	2.39781	2.46643	6.4746	4.79568	2.9908	5.96484	8.25838	7.90329
178	180.054	677.49	443.115	526.733	543.213	532.837	287.476	543.213	446.777	243.341	139.771	289.307	189.819	497.437	318.604	181.885	396.729	547.485	639.648		3.75817	7.11799	7.27134	7.51296	7.92433	10.0916	4.66454	10.7143	7.18985	3.91854	2.3574	2.52009	2.26272	6.3271	4.67915	3.10543	6.1738	8.61368	7.9184
178.2	186.157	675.049	443.115	535.889	538.94	526.733	292.969	567.627	451.05	213.434	132.446	294.189	197.754	497.437	328.979	164.185	377.808	564.575	645.752		3.88556	7.09234	7.27134	7.64354	7.862	9.97601	4.75367	11.1958	7.25861	3.43694	2.23387	2.56263	2.3573	6.3271	4.83154	2.80322	5.87936	8.88255	7.99396
178.4	178.833	673.828	439.453	537.72	546.875	517.578	288.696	551.147	451.05	206.72	126.343	288.696	190.43	482.178	310.669	162.964	388.794	556.03	644.531		3.73269	7.07951	7.21124	7.66966	7.97775	9.80262	4.68435	10.8708	7.25861	3.32883	2.13093	2.51478	2.26999	6.13302	4.56262	2.78238	6.05033	8.74812	7.97885
178.6	198.364	681.763	428.467	519.409	535.278	524.292	289.917	550.537	437.622	216.486	138.55	298.462	188.599	443.115	305.786	164.185	388.794	578.003	629.883		4.14035	7.16288	7.03096	7.40849	7.80858	9.92977	4.70415	10.8587	7.04252	3.48609	2.33682	2.59984	2.24817	5.63616	4.49091	2.80322	6.05033	9.09382	7.79751
178.8	184.326	674.438	433.35	512.085	534.058	541.992	296.631	534.058	425.415	202.448	147.095	480.957	200.195	443.726	311.279	161.133	386.353	573.73	639.038		3.84734	7.08593	7.11109	7.30402	7.79077	10.265	4.81309	10.5337	6.84607	3.26003	2.48094	4.18952	2.3864	5.64393	4.57159	2.75112	6.01233	9.0266	7.91085
179	181.885	655.518	436.401	525.513	522.461	541.382	303.955	503.54	435.791	236.017	137.329	349.731	197.144	447.998	295.41	163.574	382.69	560.913	650.024		3.79638	6.88714	7.16116	7.49555	7.6216	10.2534	4.93193	9.93176	7.01305	3.8006	2.31623	3.04644	2.35002	5.69827	4.33852	2.7928	5.95534	8.82494	8.04685
179.2	183.105	672.607	446.167	515.137	517.578	537.72	294.189	507.202	455.322	229.914	129.395	240.479	195.923	448.608	311.279	155.029	370.483	562.134	643.311		3.82186	7.06669	7.32141	7.34755	7.55037	10.1841	4.77348	10.004	7.32736	3.70231	2.1824	2.09476	2.33547	5.70603	4.57159	2.64691	5.76538	8.84414	7.96374
179.4	180.664	671.997	461.426	509.033	514.526	531.616	297.852	520.63	437.012	220.148	126.953	234.375	219.116	463.257	301.514	164.185	371.704	573.12	648.804		3.77091	7.06028	7.5718	7.26049	7.50586	10.0685	4.8329	10.2688	7.0327	3.54506	2.14122	2.04159	2.61195	5.89235	4.42816	2.80322	5.78438	9.01699	8.03174
179.6	192.871	678.101	441.895	509.644	520.02	534.058	306.396	534.668	455.933	223.81	145.874	250.854	191.65	440.674	305.176	155.029	376.587	573.12	642.7		4.0257	7.1244	7.25131	7.2692	7.58599	10.1147	4.97155	10.5457	7.33718	3.60403	2.46035	2.18514	2.28454	5.60511	4.48195	2.64691	5.86036	9.01699	7.95618
179.8	179.443	683.594	437.622	523.071	523.071	538.33	303.345	518.799	438.232	243.952	147.705	244.751	203.857	455.933	315.552	152.588	379.028	588.379	635.986		3.74543	7.18212	7.1812	7.46072	7.63051	10.1956	4.92203	10.2327	7.05234	3.92837	2.49123	2.13198	2.43006	5.79919	4.63433	2.60522	5.89836	9.25706	7.87307
180	175.781	689.697	453.491	514.526	517.578	530.396	305.176	510.864	456.543	235.407	138.55	261.841	198.364	461.426	322.266	146.484	382.08	581.055	618.286		3.66899	7.24624	7.4416	7.33884	7.55037	10.0454	4.95174	10.0762	7.34701	3.79077	2.33682	2.28084	2.36458	5.86906	4.73294	2.50101	5.94585	9.14183	7.65395
180.2	161.743	679.321	454.712	506.592	516.357	538.94	302.124	512.085	454.712	236.628	126.343	259.399	188.599	456.543	330.811	160.522	396.729	579.834	641.479		3.37598	7.13723	7.46163	7.22567	7.53257	10.2072	4.90222	10.1003	7.31754	3.81043	2.13093	2.25958	2.24817	5.80696	4.85843	2.74069	6.1738	9.12262	7.94107
180.4	167.236	678.711	459.595	520.63	530.396	534.668	297.852	531.616	455.933	283.625	128.784	263.672	195.312	463.257	311.89	153.198	395.508	585.327	650.024		3.49064	7.13081	7.54176	7.4259	7.73735	10.1263	4.8329	10.4855	7.33718	4.56723	2.17211	2.29679	2.3282	5.89235	4.58055	2.61564	6.15481	9.20905	8.04685
180.6	162.964	669.556	449.829	507.202	538.94	537.109	296.631	530.396	457.153	248.224	124.512	272.827	194.092	458.374	302.734	153.809	402.222	576.782	643.311		3.40146	7.03463	7.38151	7.23438	7.862	10.1725	4.81309	10.4614	7.35683	3.99717	2.10005	2.37654	2.31365	5.83025	4.44609	2.62606	6.25929	9.07461	7.96374
180.8	164.185	676.88	448.608	502.319	524.902	526.733	305.786	537.72	453.491	250.055	121.46	272.217	197.144	447.388	296.021	149.536	410.767	567.017	625		3.42694	7.11158	7.36148	7.16473	7.65722	9.97601	4.96164	10.6059	7.2979	4.02666	2.04857	2.37123	2.35002	5.69051	4.34749	2.55312	6.39226	8.92097	7.73706
181	187.988	679.932	437.012	486.45	529.175	534.058	296.631	547.485	465.698	251.276	130.005	269.775	180.054	451.05	299.072	160.522	398.56	575.562	652.466		3.92378	7.14364	7.17118	6.93839	7.71954	10.1147	4.81309	10.7985	7.49434	4.04631	2.19269	2.34996	2.14631	5.73709	4.39231	2.74069	6.2023	9.0554	8.07707
181.2	198.364	676.88	463.257	499.878	524.902	543.213	305.786	548.706	461.426	245.173	126.953	278.931	184.937	446.167	312.5	155.029	402.832	573.12	656.738		4.14035	7.11158	7.60185	7.12991	7.65722	10.2881	4.96164	10.8226	7.42558	3.94803	2.14122	2.42971	2.20451	5.67498	4.58951	2.64691	6.26878	9.01699	8.12996
181.4	166.626	684.814	416.87	506.592	537.72	532.227	296.021	559.082	457.764	267.756	112.915	285.645	173.95	441.895	314.941	159.912	404.663	578.003	643.311		3.4779	7.19494	6.84066	7.22567	7.8442	10.08	4.80319	11.0273	7.36665	4.31168	1.90445	2.48819	2.07355	5.62064	4.62537	2.73027	6.29728	9.09382	7.96374
181.6	153.198	653.076	417.48	515.747	524.902	515.747	285.034	563.965	472.412	256.769	131.836	283.203	178.833	454.102	322.876	169.678	375.977	593.262	661.621		3.19763	6.86149	6.85068	7.35626	7.65722	9.76794	4.62493	11.1236	7.60238	4.13477	2.22358	2.46693	2.13176	5.7759	4.7419	2.89701	5.85086	9.33388	8.19041
181.8	157.471	671.997	421.143	531.006	524.292	537.109	292.969	552.368	457.764	224.421	131.836	271.606	190.43	452.881	314.331	155.029	382.69	601.196	654.297		3.2868	7.06028	6.91077	7.5739	7.64831	10.1725	4.75367	10.8948	7.36665	3.61386	2.22358	2.36591	2.26999	5.76038	4.61641	2.64691	5.95534	9.45872	8.09974
182	177.612	662.842	413.818	521.851	537.72	575.562	291.748	559.692	449.219	229.303	119.629	280.762	167.236	449.219	321.045	152.588	380.249	618.286	644.531		3.70721	6.96409	6.79059	7.44331	7.8442	10.9008	4.73386	11.0393	7.22914	3.69249	2.01769	2.44566	1.99352	5.7138	4.71501	2.60522	5.91735	9.7276	7.97885
182.2	176.392	662.842	418.701	517.578	534.668	535.889	295.41	554.81	440.674	276.3	123.291	264.282	179.443	454.102	321.655	173.34	396.729	599.365	660.4		3.68173	6.96409	6.87071	7.38237	7.79968	10.1494	4.79329	10.943	7.09163	4.44928	2.07946	2.30211	2.13903	5.7759	4.72397	2.95953	6.1738	9.42991	8.1753
182.4	184.326	661.621	421.143	541.992	528.564	539.551	300.293	548.096	444.336	276.3	115.967	271.606	187.988	465.088	316.162	159.302	390.625	584.106	654.907		3.84734	6.95126	6.91077	7.7306	7.71064	10.2188	4.87251	10.8106	7.15056	4.44928	1.95593	2.36591	2.24089	5.91564	4.6433	2.71985	6.07882	9.18984	8.10729
182.6	180.054	671.997	422.974	551.758	526.123	516.968	293.579	531.006	422.974	244.562	118.408	261.841	177.002	462.036	307.617	169.067	375.366	583.496	651.855		3.75817	7.06028	6.94082	7.86989	7.67503	9.79106	4.76357	10.4735	6.80679	3.9382	1.9971	2.28084	2.10993	5.87683	4.5178	2.88659	5.84137	9.18024	8.06952
182.8	156.86	682.373	415.649	571.289	520.63	523.682	298.462	535.889	440.063	270.807	134.277	263.062	176.392	462.036	312.5	164.185	384.521	569.458	664.673		3.27406	7.16929	6.82063	8.14847	7.59489	9.91821	4.8428	10.5698	7.08181	4.36083	2.26476	2.29148	2.10265	5.87683	4.58951	2.80322	5.98384	8.95938	8.22819
183	167.847	665.894	426.636	564.575	505.981	522.461	296.021	537.72	439.453	254.328	112.915	268.555	185.547	465.088	333.252	169.067	377.197	580.444	681.152		3.50337	6.99615	7.00091	8.05271	7.3812	9.89509	4.80319	10.6059	7.07198	4.09546	1.90445	2.33933	2.21179	5.91564	4.89429	2.88659	5.86986	9.13223	8.43219
183.2	171.509	661.621	440.674	557.251	512.085	521.851	296.021	545.654	444.336	240.29	111.084	257.568	173.95	473.633	302.734	177.002	377.197	555.42	664.673		3.57981	6.95126	7.23127	7.94824	7.47024	9.88353	4.80319	10.7624	7.15056	3.8694	1.87357	2.24363	2.07355	6.02433	4.44609	3.02206	5.86986	8.73851	8.22819
183.4	173.95	662.842	408.325	561.523	513.916	518.188	305.176	532.227	421.753	250.055	112.915	260.01	177.002	454.712	303.345	169.067	373.535	579.834	671.997		3.63077	6.96409	6.70045	8.00918	7.49695	9.81418	4.95174	10.4976	6.78714	4.02666	1.90445	2.26489	2.10993	5.78367	4.45506	2.88659	5.81287	9.12262	8.31885
183.6	177.002	654.297	416.87	555.42	504.15	524.292	304.565	525.513	447.998	238.459	113.525	254.517	176.392	457.764	284.424	160.522	382.69	605.469	639.648		3.69447	6.87431	6.84066	7.92212	7.35449	9.92977	4.94184	10.3651	7.2095	3.83991	1.91475	2.21704	2.10265	5.82248	4.17717	2.74069	5.95534	9.52594	7.9184
183.8	203.857	656.738	415.649	555.42	519.409	519.409	302.124	514.526	444.946	240.9	112.305	284.424	190.43	479.126	269.775	164.795	379.028	598.145	648.804		4.25501	6.89996	6.82063	7.92212	7.57709	9.8373	4.90222	10.1484	7.16038	3.87923	1.89416	2.47756	2.26999	6.0942	3.96204	2.81364	5.89836	9.41071	8.03174
184	198.364	643.921	409.546	552.368	521.851	531.616	297.241	533.447	430.908	252.497	116.577	264.282	171.509	484.619	275.879	186.768	401.001	587.769	648.804		4.14035	6.7653	6.72048	7.87859	7.6127	10.0685	4.823	10.5216	6.93447	4.06597	1.96622	2.30211	2.04445	6.16407	4.05168	3.18879	6.24029	9.24746	8.03174
184.2	178.833	643.921	405.273	529.175	520.63	525.513	289.307	515.747	431.519	263.483	131.226	269.165	180.664	484.619	263.062	168.457	385.132	565.186	648.193		3.73269	6.7653	6.65037	7.54778	7.59489	9.95289	4.69425	10.1725	6.9443	4.24288	2.21328	2.34464	2.15358	6.16407	3.86344	2.87617	5.99334	8.89216	8.02418
184.4	176.392	644.531	413.208	517.578	515.747	520.63	300.903	535.278	430.298	270.197	114.746	274.048	168.457	501.099	249.023	155.64	387.573	570.679	669.556		3.68173	6.77171	6.78057	7.38237	7.52366	9.86041	4.88242	10.5578	6.92465	4.351	1.93534	2.38718	2.00807	6.37368	3.65727	2.65733	6.03133	8.97858	8.28863
184.6	174.561	648.193	413.818	524.292	529.175	523.071	291.138	538.33	437.622	278.742	126.343	258.179	186.157	490.723	253.906	163.574	386.963	554.199	668.945		3.64351	6.81018	6.79059	7.47813	7.71954	9.90665	4.72396	10.618	7.04252	4.4886	2.13093	2.24894	2.21906	6.2417	3.72898	2.7928	6.02183	8.71931	8.28108
184.8	162.354	646.973	411.377	535.278	528.564	521.851	304.565	523.682	444.336	258.6	135.498	278.32	186.768	469.36	267.334	170.898	393.677	556.641	654.907		3.38872	6.79736	6.75052	7.63484	7.71064	9.88353	4.94184	10.329	7.15056	4.16426	2.28534	2.42439	2.22634	5.96999	3.92619	2.91785	6.12631	8.75772	8.10729
185	181.274	650.024	404.053	536.499	533.447	517.578	302.734	513.306	449.219	250.055	105.591	275.269	183.716	479.736	270.386	173.34	390.625	538.33	662.231		3.78364	6.82942	6.63034	7.65225	7.78187	9.80262	4.91213	10.1244	7.22914	4.02666	1.78092	2.39781	2.18996	6.10196	3.97101	2.95953	6.07882	8.46964	8.19796
185.2	162.964	654.297	408.936	540.161	520.02	527.344	303.345	530.396	446.167	225.031	121.46	261.841	191.65	443.726	261.23	158.081	396.118	552.979	662.231		3.40146	6.87431	6.71046	7.70448	7.58599	9.98757	4.92203	10.4614	7.18003	3.62369	2.04857	2.28084	2.28454	5.64393	3.83655	2.69901	6.1643	8.7001	8.19796
185.4	166.016	662.842	405.273	542.603	521.24	526.733	314.331	507.812	450.439	232.965	111.694	275.269	179.443	455.933	258.179	149.536	385.742	559.692	665.283		3.46516	6.96409	6.65037	7.7393	7.6038	9.97601	5.10029	10.016	7.24878	3.75146	1.88386	2.39781	2.13903	5.79919	3.79173	2.55312	6.00284	8.80573	8.23574
185.6	151.367	670.776	408.936	531.006	514.526	524.292	293.579	510.254	434.57	226.252	122.681	270.996	189.209	446.167	274.048	168.457	380.249	551.147	660.4		3.15941	7.04745	6.71046	7.5739	7.50586	9.92977	4.76357	10.0642	6.99341	3.64334	2.06916	2.36059	2.25544	5.67498	4.02479	2.87617	5.91735	8.67129	8.1753
185.8	172.119	670.166	407.715	508.423	510.864	500.488	283.203	498.657	446.167	226.252	118.408	278.931	192.871	422.363	257.568	161.133	392.456	557.251	666.504		3.59255	7.04104	6.69043	7.25179	7.45243	9.47894	4.59522	9.83545	7.18003	3.64334	1.9971	2.42971	2.2991	5.37221	3.78276	2.75112	6.10731	8.76732	8.25085
186	179.443	674.438	417.48	533.447	505.981	510.864	297.852	501.099	450.439	242.731	147.095	267.334	187.378	429.077	263.062	187.988	383.911	551.147	668.945		3.74543	7.08593	6.85068	7.60872	7.3812	9.67546	4.8329	9.8836	7.24878	3.90871	2.48094	2.32869	2.23361	5.45761	3.86344	3.20963	5.97434	8.67129	8.28108
186.2	186.768	678.711	411.377	529.785	518.188	512.085	307.617	495.605	458.984	218.927	154.419	270.386	195.312	435.791	258.179	178.833	398.56	559.082	689.087		3.8983	7.13081	6.75052	7.55648	7.55928	9.69858	4.99135	9.77526	7.3863	3.5254	2.60447	2.35528	2.3282	5.543	3.79173	3.05332	6.2023	8.79613	8.53041
186.4	173.34	681.152	415.039	532.837	523.682	503.54	297.852	505.981	476.074	258.6	122.681	285.645	181.274	425.415	273.438	180.664	398.56	567.627	678.101		3.61803	7.15647	6.81062	7.60001	7.63941	9.53674	4.8329	9.97991	7.66132	4.16426	2.06916	2.48819	2.16086	5.41103	4.01582	3.08458	6.2023	8.93057	8.39441
186.6	174.561	656.738	417.48	546.265	520.02	504.761	311.279	513.306	444.336	224.421	115.967	275.879	191.65	442.505	281.372	156.25	380.249	564.575	672.607		3.64351	6.89996	6.85068	7.79154	7.58599	9.55986	5.05078	10.1244	7.15056	3.61386	1.95593	2.40313	2.28454	5.6284	4.13236	2.66775	5.91735	8.88255	8.32641
186.8	178.223	680.542	426.636	551.758	504.15	521.851	316.162	506.592	443.115	302.546	131.226	271.606	176.392	421.143	292.969	162.964	398.56	565.796	660.4		3.71995	7.15005	7.00091	7.86989	7.35449	9.88353	5.13	9.99195	7.13092	4.87191	2.21328	2.36591	2.10265	5.35669	4.30267	2.78238	6.2023	8.90176	8.1753
187	183.716	674.438	416.26	541.992	491.943	518.799	315.552	513.306	443.115	214.045	134.277	244.751	198.364	429.688	305.786	159.302	401.001	573.73	664.673		3.8346	7.08593	6.83065	7.7306	7.17642	9.82574	5.1201	10.1244	7.13092	3.44677	2.26476	2.13198	2.36458	5.46537	4.49091	2.71985	6.24029	9.0266	8.22819
187.2	172.119	675.049	436.401	552.979	501.099	536.499	310.059	512.695	453.491	228.693	146.484	257.568	189.209	433.35	294.8	151.978	401.001	562.744	667.725		3.59255	7.09234	7.16116	7.8873	7.30997	10.161	5.03097	10.1123	7.2979	3.68266	2.47064	2.24363	2.25544	5.51195	4.32956	2.5948	6.24029	8.85375	8.26596
187.4	179.443	668.335	424.805	533.447	509.644	516.968	307.617	473.633	434.57	198.175	125.732	260.62	178.223	426.636	322.876	152.588	385.742	554.81	679.321		3.74543	7.0218	6.97087	7.60872	7.43463	9.79106	4.99135	9.34187	6.99341	3.19123	2.12063	2.27021	2.12448	5.42655	4.7419	2.60522	6.00284	8.72891	8.40952
187.6	195.923	661.621	408.936	501.099	516.357	515.137	299.683	474.243	449.829	222.59	138.55	241.699	187.378	446.777	313.721	144.653	399.78	554.199	671.387		4.08939	6.95126	6.71046	7.14732	7.53257	9.75638	4.86261	9.35391	7.23896	3.58437	2.33682	2.10539	2.23361	5.68274	4.60744	2.46975	6.22129	8.71931	8.3113
187.8	194.702	664.673	398.56	503.54	523.071	519.409	309.448	502.319	436.401	196.955	135.498	263.672	193.481	446.167	317.993	156.86	402.832	565.796	685.425		4.06391	6.98332	6.5402	7.18214	7.63051	9.8373	5.02107	9.90768	7.02287	3.17157	2.28534	2.29679	2.30637	5.67498	4.67019	2.67817	6.26878	8.90176	8.48508
188	170.288	671.387	402.222	513.916	513.916	521.851	314.941	488.281	427.856	193.293	143.433	241.699	181.274	443.726	332.031	143.433	399.17	563.354	679.932		3.55433	7.05386	6.60029	7.33014	7.49695	9.88353	5.1102	9.63079	6.88536	3.1126	2.41917	2.10539	2.16086	5.64393	4.87636	2.44891	6.21179	8.86335	8.41708
188.2	180.054	686.646	394.287	519.409	505.371	514.526	308.228	458.984	421.143	192.682	134.888	260.62	195.312	444.336	333.252	148.315	397.949	573.12	686.646		3.75817	7.21418	6.47009	7.40849	7.3723	9.74482	5.00126	9.05295	6.77732	3.10277	2.27505	2.27021	2.3282	5.65169	4.89429	2.53228	6.1928	9.01699	8.50019
188.4	199.585	668.335	395.508	517.578	520.02	499.268	311.89	485.84	448.608	208.551	134.888	268.555	177.002	449.829	310.669	130.005	400.391	541.992	679.321		4.16583	7.0218	6.49012	7.38237	7.58599	9.45583	5.06068	9.58264	7.21932	3.35832	2.27505	2.33933	2.10993	5.72156	4.56262	2.21965	6.23079	8.52725	8.40952
188.6	177.612	678.101	396.729	516.357	513.916	500.488	295.41	505.371	427.856	212.214	139.771	255.737	173.34	447.388	307.007	140.991	397.949	532.837	681.152		3.70721	7.1244	6.51015	7.36496	7.49695	9.47894	4.79329	9.96787	6.88536	3.41729	2.3574	2.22768	2.06628	5.69051	4.50884	2.40723	6.1928	8.38321	8.43219
188.8	181.274	679.321	409.546	496.216	503.54	501.709	310.669	518.799	434.57	199.396	127.563	260.01	186.157	444.336	310.669	142.212	396.729	520.02	676.27		3.78364	7.13723	6.72048	7.07768	7.34559	9.50206	5.04087	10.2327	6.99341	3.21089	2.15152	2.26489	2.21906	5.65169	4.56262	2.42807	6.1738	8.18155	8.37174
189	175.781	668.335	409.546	498.047	508.423	497.437	311.89	527.954	431.519	237.848	130.005	251.465	187.988	437.622	305.786	151.367	388.794	512.085	670.776		3.66899	7.0218	6.72048	7.10379	7.41682	9.42115	5.06068	10.4133	6.9443	3.83009	2.19269	2.19046	2.24089	5.56629	4.49091	2.58438	6.05033	8.05672	8.30374
189.2	180.664	665.283	407.715	482.788	506.592	495.605	299.072	514.526	422.974	214.045	121.46	249.023	191.65	432.739	300.293	154.419	380.859	516.357	669.556		3.77091	6.98974	6.69043	6.88615	7.39011	9.38647	4.85271	10.1484	6.80679	3.44677	2.04857	2.16919	2.28454	5.50419	4.41024	2.63649	5.92685	8.12394	8.28863
189.4	179.443	686.646	407.104	476.074	529.175	501.709	302.124	517.578	409.546	212.824	127.563	253.296	173.95	447.388	291.138	169.678	382.08	493.164	665.894		3.74543	7.21418	6.68042	6.79039	7.71954	9.50206	4.90222	10.2086	6.5907	3.42712	2.15152	2.20641	2.07355	5.69051	4.27578	2.89701	5.94585	7.75903	8.2433
189.6	180.054	689.697	405.884	463.257	528.564	516.357	305.176	509.033	408.936	227.472	119.629	247.803	181.885	441.284	283.203	143.433	381.47	485.84	676.88		3.75817	7.24624	6.66038	6.60757	7.71064	9.7795	4.95174	10.0401	6.58087	3.663	2.01769	2.15856	2.16813	5.61287	4.15925	2.44891	5.93635	7.6438	8.3793
189.8	187.378	681.763	399.17	480.347	526.733	505.981	298.462	499.268	427.856	218.317	119.019	240.479	169.067	438.232	284.424	106.201	393.066	480.957	673.828		3.91104	7.16288	6.55021	6.85133	7.68393	9.58298	4.8428	9.84749	6.88536	3.51557	2.0074	2.09476	2.01535	5.57406	4.17717	1.81323	6.11681	7.56698	8.34152
190	185.547	685.425	408.325	467.529	515.137	504.15	311.279	487.061	413.818	209.162	130.005	245.972	179.443	438.843	285.645	141.602	388.794	493.164	676.88		3.87282	7.20135	6.70045	6.66851	7.51476	9.5483	5.05078	9.60672	6.65945	3.36814	2.19269	2.14261	2.13903	5.58182	4.1951	2.41765	6.05033	7.75903	8.3793
190.2	175.171	691.528	405.884	458.374	513.306	505.371	296.021	482.788	404.663	210.993	120.239	247.192	194.702	446.167	275.879	157.471	386.353	502.93	663.452		3.65625	7.26548	6.66038	6.53793	7.48805	9.57142	4.80319	9.52245	6.51212	3.39763	2.02799	2.15324	2.32092	5.67498	4.05168	2.68859	6.01233	7.91268	8.21307
190.4	180.664	693.97	407.104	480.957	515.747	514.526	299.072	479.736	415.039	204.279	126.953	249.634	178.223	447.998	284.424	152.588	390.015	509.644	673.828		3.77091	7.29113	6.68042	6.86003	7.52366	9.74482	4.85271	9.46225	6.6791	3.28952	2.14122	2.17451	2.12448	5.69827	4.17717	2.60522	6.06932	8.01831	8.34152
190.6	175.781	697.632	418.091	446.777	498.047	500.488	297.241	494.385	402.832	199.396	109.863	247.192	186.157	439.453	291.748	162.964	383.301	527.954	690.308		3.66899	7.32961	6.8607	6.37252	7.26545	9.47894	4.823	9.75118	6.48265	3.21089	1.85298	2.15324	2.21906	5.58958	4.28474	2.78238	5.96484	8.30639	8.54553
190.8	173.34	704.346	427.856	449.829	530.396	499.878	301.514	505.981	407.715	197.565	141.602	258.179	177.612	455.322	290.527	160.522	354.004	516.968	687.866		3.61803	7.40014	7.02095	6.41605	7.73735	9.46739	4.89232	9.97991	6.56123	3.1814	2.38829	2.24894	2.1172	5.79143	4.26681	2.74069	5.50893	8.13354	8.5153
191	180.054	719.604	426.636	436.401	518.188	487.061	301.514	520.63	409.546	204.279	135.498	241.699	170.898	447.388	294.8	158.691	384.521	516.968	684.204		3.75817	7.56046	7.00091	6.22452	7.55928	9.22463	4.89232	10.2688	6.5907	3.28952	2.28534	2.10539	2.03717	5.69051	4.32956	2.70943	5.98384	8.13354	8.46997
191.2	162.354	701.294	434.57	424.194	517.578	480.957	296.021	524.902	432.129	210.382	122.681	251.465	187.378	449.829	285.034	147.095	385.742	518.188	673.218		3.38872	7.36808	7.13112	6.05041	7.55037	9.10903	4.80319	10.3531	6.95412	3.3878	2.06916	2.19046	2.23361	5.72156	4.18614	2.51143	6.00284	8.15275	8.33397
191.4	175.171	687.866	427.246	430.298	518.188	476.074	286.865	518.188	435.181	189.02	123.291	254.517	169.067	441.284	298.462	133.667	397.949	524.902	665.894		3.65625	7.227	7.01093	6.13747	7.55928	9.01656	4.65464	10.2207	7.00323	3.0438	2.07946	2.21704	2.01535	5.61287	4.38334	2.28218	6.1928	8.25838	8.2433
191.6	186.157	686.646	423.584	422.974	523.071	488.892	283.813	520.02	419.312	183.527	134.277	260.62	189.819	433.35	312.5	137.939	401.611	530.396	665.894		3.88556	7.21418	6.95084	6.033	7.63051	9.25931	4.60512	10.2568	6.74785	2.95535	2.26476	2.27021	2.26272	5.51195	4.58951	2.35512	6.24979	8.3448	8.2433
191.8	159.302	690.918	406.494	421.143	522.461	499.878	292.969	521.24	415.649	195.124	131.226	267.334	184.326	433.96	299.072	153.809	399.17	520.63	673.828		3.32502	7.25907	6.6704	6.00688	7.6216	9.46739	4.75367	10.2809	6.68892	3.14209	2.21328	2.32869	2.19724	5.51971	4.39231	2.62606	6.21179	8.19116	8.34152
192	165.405	701.294	405.273	440.063	517.578	504.15	281.372	523.071	415.039	200.006	136.719	255.737	187.988	408.325	310.669	158.691	411.377	509.644	666.504		3.45242	7.36808	6.65037	6.27676	7.55037	9.5483	4.5655	10.317	6.6791	3.22072	2.30593	2.22768	2.24089	5.19366	4.56262	2.70943	6.40176	8.01831	8.25085
192.2	169.678	696.411	396.729	437.622	507.202	493.774	282.593	518.799	416.87	196.955	115.967	249.634	195.923	413.818	304.565	159.912	393.677	512.085	666.504		3.54159	7.31678	6.51015	6.24194	7.39901	9.35179	4.58531	10.2327	6.70856	3.17157	1.95593	2.17451	2.33547	5.26353	4.47298	2.73027	6.12631	8.05672	8.25085
192.4	164.185	681.152	382.69	411.987	510.254	498.047	281.982	524.902	430.908	236.017	139.771	245.361	193.481	412.598	307.617	144.043	376.587	498.657	670.776		3.42694	7.15647	6.27979	5.8763	7.44353	9.43271	4.57541	10.3531	6.93447	3.8006	2.3574	2.13729	2.30637	5.248	4.5178	2.45933	5.86036	7.84546	8.30374
192.6	178.223	674.438	378.418	416.26	515.137	507.202	289.307	512.085	427.856	225.641	123.901	250.244	205.688	397.949	297.241	158.691	396.118	494.995	668.335		3.71995	7.08593	6.20968	5.93724	7.51476	9.6061	4.69425	10.1003	6.88536	3.63351	2.08975	2.17983	2.45188	5.06168	4.36542	2.70943	6.1643	7.78784	8.27352
192.8	105.591	684.814	383.911	425.415	520.63	495.605	292.969	532.227	432.129	228.693	140.381	250.854	195.923	404.053	311.89	166.626	380.249	496.216	665.894		2.20394	7.19494	6.29982	6.06782	7.59489	9.38647	4.75367	10.4976	6.95412	3.68266	2.3677	2.18514	2.33547	5.13931	4.58055	2.8449	5.91735	7.80705	8.2433
193	164.795	682.983	375.977	440.674	516.357	488.281	291.138	540.771	427.246	224.421	133.057	262.451	184.326	421.143	306.396	145.264	380.249	482.788	668.945		3.43968	7.1757	6.16962	6.28546	7.53257	9.24775	4.72396	10.6661	6.87554	3.61386	2.24417	2.28616	2.19724	5.35669	4.49987	2.48017	5.91735	7.59578	8.28108
193.2	160.522	687.256	373.535	430.298	514.526	482.178	288.696	551.147	416.26	249.445	126.343	277.1	200.806	410.156	305.786	164.795	379.028	497.437	670.166		3.3505	7.22059	6.12956	6.13747	7.50586	9.13215	4.68435	10.8708	6.69874	4.01683	2.13093	2.41376	2.39368	5.21695	4.49091	2.81364	5.89836	7.82625	8.29619
193.4	167.847	691.528	379.028	440.674	510.254	497.437	278.931	525.513	425.415	243.952	125.732	265.503	194.702	435.181	303.345	154.419	389.404	499.878	668.945		3.50337	7.26548	6.2197	6.28546	7.44353	9.42115	4.52589	10.3651	6.84607	3.92837	2.12063	2.31274	2.32092	5.53524	4.45506	2.63649	6.05982	7.86466	8.28108
193.6	183.105	687.256	396.118	432.739	526.123	498.047	285.034	538.94	424.194	224.421	121.46	278.931	177.612	456.543	308.838	144.653	375.366	498.657	670.776		3.82186	7.22059	6.50013	6.17229	7.67503	9.43271	4.62493	10.63	6.82643	3.61386	2.04857	2.42971	2.1172	5.80696	4.53573	2.46975	5.84137	7.84546	8.30374
193.8	158.691	695.801	407.715	424.194	512.085	479.126	283.203	521.851	424.805	204.279	117.188	268.555	190.43	483.398	294.8	148.315	371.704	507.812	671.387		3.31228	7.31037	6.69043	6.05041	7.47024	9.07436	4.59522	10.2929	6.83625	3.28952	1.97651	2.33933	2.26999	6.14854	4.32956	2.53228	5.78438	7.9895	8.3113
194	159.302	681.152	418.091	407.104	520.63	479.126	284.424	501.709	413.208	209.162	113.525	249.023	177.002	478.516	288.696	140.381	354.004	509.644	659.18		3.32502	7.15647	6.8607	5.80665	7.59489	9.07436	4.61502	9.89564	6.64963	3.36814	1.91475	2.16919	2.10993	6.08644	4.23992	2.3968	5.50893	8.01831	8.16018
194.2	168.457	690.308	411.987	422.974	506.592	477.905	280.151	499.878	432.739	214.045	115.356	257.568	186.157	468.14	291.748	153.809	361.328	501.099	670.166		3.51611	7.25265	6.76054	6.033	7.39011	9.05124	4.5457	9.85953	6.96394	3.44677	1.94563	2.24363	2.21906	5.95446	4.28474	2.62606	5.62291	7.88387	8.29619
194.4	177.612	678.101	418.701	441.895	512.695	468.14	286.865	499.878	427.856	238.459	113.525	253.906	185.547	455.322	277.71	145.874	376.587	509.033	662.842		3.70721	7.1244	6.87071	6.30287	7.47914	8.86628	4.65464	9.85953	6.88536	3.83991	1.91475	2.21173	2.21179	5.79143	4.07857	2.49059	5.86036	8.0087	8.20552
194.6	172.119	667.725	399.78	432.129	511.475	474.243	289.917	518.188	421.753	223.81	126.343	277.71	194.702	468.14	280.151	140.991	363.159	490.112	649.414		3.59255	7.01539	6.56023	6.16358	7.46134	8.98188	4.70415	10.2207	6.78714	3.60403	2.13093	2.41908	2.32092	5.95446	4.11443	2.40723	5.6514	7.71102	8.03929
194.8	167.847	684.814	397.949	441.895	496.826	488.281	295.41	504.15	410.156	217.096	123.291	263.062	186.768	486.45	280.762	137.939	360.107	481.567	652.466		3.50337	7.19494	6.53018	6.30287	7.24765	9.24775	4.79329	9.94379	6.60052	3.49592	2.07946	2.29148	2.22634	6.18736	4.12339	2.35512	5.60391	7.57658	8.07707
195	166.626	662.231	406.494	410.156	510.254	492.554	298.462	507.812	430.298	225.641	118.408	267.334	181.274	476.685	276.489	136.108	375.366	503.54	655.518		3.4779	6.95767	6.6704	5.85018	7.44353	9.32867	4.8428	10.016	6.92465	3.63351	1.9971	2.32869	2.16086	6.06315	4.06064	2.32386	5.84137	7.92228	8.11485
195.2	153.198	678.711	417.48	406.494	509.644	484.619	303.345	482.178	432.129	226.862	113.525	282.593	191.04	473.022	267.944	152.588	363.77	493.774	652.466		3.19763	7.13081	6.85068	5.79795	7.43463	9.17839	4.92203	9.51041	6.95412	3.65317	1.91475	2.46161	2.27727	6.01657	3.93515	2.60522	5.6609	7.76863	8.07707
195.4	171.509	670.776	413.818	424.194	502.93	488.892	307.617	494.995	424.805	236.017	114.136	252.686	192.871	485.229	275.879	162.354	364.38	507.812	651.855		3.57981	7.04745	6.79059	6.05041	7.33668	9.25931	4.99135	9.76322	6.83625	3.8006	1.92504	2.20109	2.2991	6.17183	4.05168	2.77196	5.6704	7.9895	8.06952
195.6	171.509	670.776	418.091	433.96	510.254	495.605	308.838	485.84	430.908	231.745	120.239	253.296	190.43	478.516	272.217	140.381	359.497	496.826	653.687		3.57981	7.04745	6.8607	6.1897	7.44353	9.38647	5.01116	9.58264	6.93447	3.7318	2.02799	2.20641	2.26999	6.08644	3.9979	2.3968	5.59441	7.81665	8.09218
195.8	168.457	678.711	417.48	414.429	503.54	491.333	308.838	521.851	441.895	223.81	116.577	266.113	201.416	463.257	272.217	147.705	364.38	509.644	634.766		3.51611	7.13081	6.85068	5.91112	7.34559	9.30555	5.01116	10.2929	7.11127	3.60403	1.96622	2.31806	2.40095	5.89235	3.9979	2.52186	5.6704	8.01831	7.85796
196	170.288	685.425	410.156	418.701	516.357	483.398	297.241	531.006	408.936	232.965	118.408	256.348	188.599	449.219	279.541	151.978	372.314	500.488	652.466		3.55433	7.20135	6.73049	5.97206	7.53257	9.15527	4.823	10.4735	6.58087	3.75146	1.9971	2.23299	2.24817	5.7138	4.10546	2.5948	5.79388	7.87426	8.07707
196.2	175.781	684.814	408.936	416.87	518.799	488.892	294.8	524.902	406.494	217.707	98.2666	253.906	196.533	434.57	288.696	136.719	361.938	510.864	638.428		3.66899	7.19494	6.71046	5.94594	7.56818	9.25931	4.78338	10.3531	6.54159	3.50574	1.65739	2.21173	2.34275	5.52748	4.23992	2.33428	5.63241	8.03751	7.90329
196.4	173.34	686.035	407.104	420.532	523.682	483.398	288.086	518.799	398.56	223.2	108.643	249.023	208.74	447.998	296.631	151.367	365.601	513.916	630.493		3.61803	7.20777	6.68042	5.99818	7.63941	9.15527	4.67444	10.2327	6.4139	3.5942	1.83239	2.16919	2.48826	5.69827	4.35645	2.58438	5.6894	8.08553	7.80507
196.6	189.819	679.321	401.611	454.712	519.409	481.567	288.086	526.733	431.519	225.031	119.019	256.348	194.702	441.895	301.514	147.095	380.249	515.137	650.635		3.962	7.13723	6.59027	6.48569	7.57709	9.12059	4.67444	10.3892	6.9443	3.62369	2.0074	2.23299	2.32092	5.62064	4.42816	2.51143	5.91735	8.10473	8.0544
196.8	174.561	684.814	402.832	437.012	532.227	469.36	291.138	510.864	407.715	224.421	123.291	248.413	192.871	411.987	290.527	151.367	373.535	511.475	648.193		3.64351	7.19494	6.61031	6.23323	7.76406	8.8894	4.72396	10.0762	6.56123	3.61386	2.07946	2.16388	2.2991	5.24024	4.26681	2.58438	5.81287	8.04711	8.02418
197	180.664	672.607	421.143	421.143	536.499	480.957	282.593	499.878	415.649	252.497	120.85	261.841	183.105	416.87	314.941	148.926	363.77	493.164	652.466		3.77091	7.06669	6.91077	6.00688	7.82639	9.10903	4.58531	9.85953	6.68892	4.06597	2.03828	2.28084	2.18269	5.30234	4.62537	2.5427	5.6609	7.75903	8.07707
197.2	173.34	668.335	423.584	410.767	521.24	475.464	297.241	496.216	411.987	214.045	108.643	275.879	183.105	420.532	302.124	147.705	375.977	492.554	654.297		3.61803	7.0218	6.95084	5.85889	7.6038	9.005	4.823	9.78729	6.62999	3.44677	1.83239	2.40313	2.18269	5.34892	4.43713	2.52186	5.85086	7.74943	8.09974
197.4	177.002	676.88	433.35	433.35	514.526	474.243	293.579	478.516	418.091	231.745	125.122	275.879	184.937	407.715	305.176	144.043	366.821	489.502	661.621		3.69447	7.11158	7.11109	6.181	7.50586	8.98188	4.76357	9.43818	6.72821	3.7318	2.11034	2.40313	2.20451	5.18589	4.48195	2.45933	5.70839	7.70142	8.19041
197.6	149.536	664.673	449.219	429.688	507.202	485.84	282.593	474.854	426.025	226.252	128.174	270.386	169.067	416.26	289.917	146.484	366.821	521.24	657.349		3.12119	6.98332	7.37149	6.12876	7.39901	9.20151	4.58531	9.36595	6.8559	3.64334	2.16181	2.35528	2.01535	5.29458	4.25785	2.50101	5.70839	8.20076	8.13752
197.8	148.315	668.945	444.336	427.246	493.774	490.112	277.1	489.502	424.805	181.696	130.005	264.893	181.885	409.546	268.555	137.329	377.808	513.306	643.311		3.09571	7.02821	7.29137	6.09394	7.20313	9.28243	4.49618	9.65487	6.83625	2.92586	2.19269	2.30743	2.16813	5.20918	3.94411	2.3447	5.87936	8.07592	7.96374
198	167.236	666.504	457.764	425.415	499.878	484.619	274.658	483.398	412.598	207.331	135.498	270.386	167.236	401.611	277.1	154.419	371.704	541.992	644.531		3.49064	7.00256	7.51171	6.06782	7.29217	9.17839	4.45657	9.53449	6.63981	3.33866	2.28534	2.35528	1.99352	5.10826	4.06961	2.63649	5.78438	8.52725	7.97885
198.2	178.223	673.218	458.984	401.611	493.164	485.84	280.151	491.943	410.767	196.344	140.381	267.944	156.86	419.922	272.827	148.315	386.963	517.578	631.714		3.71995	7.0731	7.53174	5.7283	7.19422	9.20151	4.5457	9.70302	6.61034	3.16175	2.3677	2.33401	1.86983	5.34116	4.00686	2.53228	6.02183	8.14314	7.82018
198.4	157.471	677.49	463.257	407.715	504.761	496.216	280.151	484.619	421.143	199.396	119.629	275.269	161.743	389.404	282.593	145.264	385.742	534.058	634.766		3.2868	7.11799	7.60185	5.81536	7.3634	9.39803	4.5457	9.55856	6.77732	3.21089	2.01769	2.39781	1.92804	4.95299	4.15028	2.48017	6.00284	8.40242	7.85796
198.6	151.367	680.542	451.66	408.325	498.657	490.112	282.593	491.333	416.87	201.227	119.629	279.541	150.146	410.156	285.034	146.484	382.08	539.551	629.272		3.15941	7.15005	7.41155	5.82406	7.27436	9.28243	4.58531	9.69099	6.70856	3.24037	2.01769	2.43503	1.7898	5.21695	4.18614	2.50101	5.94585	8.48884	7.78995
198.8	149.536	681.152	471.191	414.429	499.268	490.112	292.969	505.371	422.974	207.331	114.136	259.399	168.457	419.922	307.617	164.185	383.911	523.682	622.559		3.12119	7.15647	7.73205	5.91112	7.28326	9.28243	4.75367	9.96787	6.80679	3.33866	1.92504	2.25958	2.00807	5.34116	4.5178	2.80322	5.97434	8.23917	7.70684
199	169.067	676.27	448.608	440.063	505.371	498.047	289.307	514.526	416.26	207.331	122.681	268.555	157.471	419.312	319.824	164.185	379.028	516.357	628.052		3.52885	7.10516	7.36148	6.27676	7.3723	9.43271	4.69425	10.1484	6.69874	3.33866	2.06916	2.33933	1.87711	5.3334	4.69708	2.80322	5.89836	8.12394	7.77484
199.2	150.757	687.256	458.984	436.401	502.319	483.398	288.696	514.526	418.701	231.134	101.318	258.179	163.574	433.96	307.007	155.029	378.418	514.526	634.155		3.14667	7.22059	7.53174	6.22452	7.32778	9.15527	4.68435	10.1484	6.73803	3.72197	1.70886	2.24894	1.94987	5.51971	4.50884	2.64691	5.88886	8.09513	7.8504
199.4	164.185	670.166	460.815	426.636	507.812	474.243	291.138	517.578	425.415	213.434	103.149	267.944	167.236	435.791	311.89	167.847	361.938	503.54	629.272		3.42694	7.04104	7.56179	6.08523	7.40791	8.98188	4.72396	10.2086	6.84607	3.43694	1.73974	2.33401	1.99352	5.543	4.58055	2.86574	5.63241	7.92228	7.78995
199.6	147.095	692.139	458.374	424.194	524.292	474.854	294.8	499.878	411.377	229.303	127.563	264.282	167.236	437.622	315.552	142.822	369.263	500.488	648.804		3.07023	7.27189	7.52173	6.05041	7.64831	8.99344	4.78338	9.85953	6.62016	3.69249	2.15152	2.30211	1.99352	5.56629	4.63433	2.43849	5.74638	7.87426	8.03174
199.8	147.095	680.542	464.478	433.35	522.461	484.009	297.241	509.644	397.949	204.889	120.85	246.582	164.185	455.933	315.552	140.381	361.938	504.761	634.766		3.07023	7.15005	7.62188	6.181	7.6216	9.16683	4.823	10.0521	6.40407	3.29934	2.03828	2.14793	1.95714	5.79919	4.63433	2.3968	5.63241	7.94148	7.85796
200	161.133	676.27	484.009	438.843	490.112	485.84	300.903	496.216	407.715	215.876	118.408	257.568	172.729	435.791	316.772	157.471	364.38	493.774	616.455		3.36324	7.10516	7.94238	6.25935	7.14971	9.20151	4.88242	9.78729	6.56123	3.47626	1.9971	2.24363	2.059	5.543	4.65226	2.68859	5.6704	7.76863	7.63128
200.2	158.691	667.114	478.516	462.036	491.943	492.554	297.241	504.761	397.949	235.407	137.939	255.737	170.898	426.636	306.396	167.847	362.549	512.085	631.104		3.31228	7.00898	7.85224	6.59016	7.17642	9.32867	4.823	9.95583	6.40407	3.79077	2.32652	2.22768	2.03717	5.42655	4.49987	2.86574	5.64191	8.05672	7.81262
200.4	161.743	662.842	475.464	457.764	497.437	473.633	296.631	526.733	407.715	261.042	124.512	242.31	161.133	413.818	311.279	169.067	350.342	515.137	629.272		3.37598	6.96409	7.80216	6.52922	7.25655	8.97032	4.81309	10.3892	6.56123	4.20357	2.10005	2.11071	1.92076	5.26353	4.57159	2.88659	5.45194	8.10473	7.78995
200.6	154.419	686.646	479.736	460.815	495.605	489.502	302.734	509.033	400.391	242.731	137.939	249.023	169.678	422.363	300.903	153.809	352.173	511.475	630.493		3.2231	7.21418	7.87227	6.57275	7.22984	9.27087	4.91213	10.0401	6.44336	3.90871	2.32652	2.16919	2.02262	5.37221	4.4192	2.62606	5.48044	8.04711	7.80507
200.8	136.108	663.452	473.633	460.205	507.812	493.164	292.969	522.461	425.415	216.486	107.422	256.958	172.119	422.974	310.669	155.64	365.601	525.513	606.689		2.84092	6.9705	7.77212	6.56404	7.40791	9.34023	4.75367	10.3049	6.84607	3.48609	1.8118	2.23831	2.05172	5.37997	4.56262	2.65733	5.6894	8.26798	7.51039
201	142.212	666.504	470.581	459.595	495.605	496.216	303.955	527.954	421.143	240.9	122.07	257.568	175.171	434.57	302.124	162.964	368.042	518.188	626.221		2.96831	7.00256	7.72204	6.55534	7.22984	9.39803	4.93193	10.4133	6.77732	3.87923	2.05887	2.24363	2.0881	5.52748	4.43713	2.78238	5.72739	8.15275	7.75218
201.2	145.264	673.828	468.14	437.012	500.488	498.047	294.189	533.447	427.246	242.121	127.563	252.075	181.274	419.922	296.631	166.016	374.146	523.071	628.662		3.03201	7.07951	7.68198	6.23323	7.30107	9.43271	4.77348	10.5216	6.87554	3.89889	2.15152	2.19578	2.16086	5.34116	4.35645	2.83448	5.82237	8.22957	7.7824
201.4	153.809	675.659	460.815	438.843	490.723	480.957	291.748	528.564	413.208	231.745	130.615	250.244	162.354	444.946	279.541	156.25	365.601	529.175	632.324		3.21037	7.09875	7.56179	6.25935	7.15861	9.10903	4.73386	10.4253	6.64963	3.7318	2.20299	2.17983	1.93531	5.65945	4.10546	2.66775	5.6894	8.32559	7.82773
201.6	160.522	681.763	456.543	447.388	491.943	499.878	299.072	526.733	409.546	230.524	115.967	250.244	154.419	435.791	281.982	151.978	368.042	524.292	625		3.3505	7.16288	7.49168	6.38123	7.17642	9.46739	4.85271	10.3892	6.5907	3.71214	1.95593	2.17983	1.84073	5.543	4.14132	2.5948	5.72739	8.24877	7.73706
201.8	142.822	668.945	462.646	424.194	502.319	487.671	307.007	527.344	413.818	234.186	117.798	251.465	165.405	433.96	272.217	170.288	364.99	524.902	639.648		2.98105	7.02821	7.59184	6.05041	7.32778	9.23619	4.98145	10.4013	6.65945	3.77111	1.98681	2.19046	1.97169	5.51971	3.9979	2.90743	5.6799	8.25838	7.9184
202	148.315	684.814	452.881	416.26	499.878	475.464	298.462	551.147	418.701	258.6	106.812	254.517	178.833	408.936	273.438	158.691	371.094	508.423	624.39		3.09571	7.19494	7.43159	5.93724	7.29217	9.005	4.8428	10.8708	6.73803	4.16426	1.80151	2.21704	2.13176	5.20142	4.01582	2.70943	5.77488	7.9991	7.72951
202.2	148.926	683.594	447.998	414.429	509.033	473.633	305.786	518.188	408.936	220.758	107.422	256.958	166.626	431.519	290.527	152.588	366.211	516.968	622.559		3.10845	7.18212	7.35146	5.91112	7.42572	8.97032	4.96164	10.2207	6.58087	3.55489	1.8118	2.23831	1.98624	5.48866	4.26681	2.60522	5.69889	8.13354	7.70684
202.4	147.095	682.983	441.284	446.777	506.592	473.022	303.955	529.785	380.859	217.707	111.084	244.751	168.457	400.391	292.969	134.888	386.353	514.526	620.728		3.07023	7.1757	7.24129	6.37252	7.39011	8.95876	4.93193	10.4494	6.12905	3.50574	1.87357	2.13198	2.00807	5.09273	4.30267	2.30302	6.01233	8.09513	7.68417
202.6	150.146	684.204	443.726	465.698	498.047	472.412	297.241	548.706	399.78	217.707	111.084	373.535	165.405	437.012	305.786	125.122	379.639	514.526	619.507		3.13393	7.18853	7.28135	6.64239	7.26545	8.9472	4.823	10.8226	6.43354	3.50574	1.87357	3.25379	1.97169	5.55853	4.49091	2.13628	5.90785	8.09513	7.66906
202.8	155.029	677.49	434.57	465.698	488.892	487.061	295.41	552.368	406.494	204.279	116.577	252.075	154.419	396.118	291.748	141.602	386.353	513.916	635.376		3.23584	7.11799	7.13112	6.64239	7.1319	9.22463	4.79329	10.8948	6.54159	3.28952	1.96622	2.19578	1.84073	5.03839	4.28474	2.41765	6.01233	8.08553	7.86551
203	146.484	677.49	429.688	443.726	489.502	474.854	296.021	554.81	406.494	218.927	139.16	261.23	169.678	387.573	313.11	133.667	375.366	527.954	618.896		3.05749	7.11799	7.05099	6.32899	7.1408	8.99344	4.80319	10.943	6.54159	3.5254	2.34711	2.27553	2.02262	4.9297	4.59848	2.28218	5.84137	8.30639	7.66151
203.2	142.822	675.659	434.57	438.843	502.319	469.971	308.228	536.499	408.936	219.538	136.108	250.244	160.522	393.677	308.228	142.822	383.301	510.254	620.728		2.98105	7.09875	7.13112	6.25935	7.32778	8.90096	5.00126	10.5818	6.58087	3.53523	2.29564	2.17983	1.91349	5.00734	4.52677	2.43849	5.96484	8.02791	7.68417
203.4	152.588	667.725	451.66	444.946	495.605	474.243	294.189	531.616	404.053	182.306	119.629	251.465	172.729	376.587	307.007	133.667	388.794	514.526	611.572		3.18489	7.01539	7.41155	6.3464	7.22984	8.98188	4.77348	10.4855	6.5023	2.93569	2.01769	2.19046	2.059	4.78996	4.50884	2.28218	6.05033	8.09513	7.57084
203.6	158.081	660.4	432.739	455.322	504.761	472.412	288.086	538.33	405.273	201.227	140.381	241.699	156.86	377.808	289.917	133.667	380.859	495.605	602.417		3.29954	6.93844	7.10107	6.4944	7.3634	8.9472	4.67444	10.618	6.52194	3.24037	2.3677	2.10539	1.86983	4.80549	4.25785	2.28218	5.92685	7.79744	7.4575
203.8	149.536	664.673	440.063	471.191	505.371	487.671	292.969	518.799	419.922	215.876	127.563	257.568	169.067	380.859	287.476	141.602	379.639	492.554	609.741		3.12119	6.98332	7.22126	6.72074	7.3723	9.23619	4.75367	10.2327	6.75767	3.47626	2.15152	2.24363	2.01535	4.84431	4.22199	2.41765	5.90785	7.74943	7.54817
204	151.367	676.88	440.674	480.347	500.488	488.892	279.541	511.475	416.87	228.693	114.136	256.348	158.691	362.549	288.086	151.367	371.704	512.085	607.3		3.15941	7.11158	7.23127	6.85133	7.30107	9.25931	4.53579	10.0883	6.70856	3.68266	1.92504	2.23299	1.89166	4.61141	4.23096	2.58438	5.78438	8.05672	7.51795
204.2	155.029	668.335	460.815	475.464	497.437	479.736	289.307	501.099	409.546	217.707	127.563	241.699	173.95	379.639	294.189	151.978	380.249	516.357	617.676		3.23584	7.0218	7.56179	6.78168	7.25655	9.08592	4.69425	9.8836	6.5907	3.50574	2.15152	2.10539	2.07355	4.82878	4.3206	2.5948	5.91735	8.12394	7.64639
204.4	158.081	670.776	452.271	449.219	484.619	483.398	279.541	509.033	396.729	245.173	145.264	250.244	163.574	372.925	274.048	158.081	383.911	502.93	622.559		3.29954	7.04745	7.42157	6.40734	7.06957	9.15527	4.53579	10.0401	6.38443	3.94803	2.45005	2.17983	1.94987	4.74338	4.02479	2.69901	5.97434	7.91268	7.70684
204.6	175.171	658.569	453.491	467.529	488.281	484.009	290.527	541.992	407.715	231.134	134.888	261.23	139.771	389.404	275.879	159.912	374.756	512.085	620.117		3.65625	6.9192	7.4416	6.66851	7.12299	9.16683	4.71406	10.6902	6.56123	3.72197	2.27505	2.27553	1.66612	4.95299	4.05168	2.73027	5.83187	8.05672	7.67662
204.8	153.809	653.687	457.764	449.829	486.45	484.619	289.917	532.227	408.936	217.707	125.122	258.179	170.288	401.001	278.32	158.691	382.08	505.981	626.831		3.21037	6.8679	7.51171	6.41605	7.09628	9.17839	4.70415	10.4976	6.58087	3.50574	2.11034	2.24894	2.0299	5.1005	4.08754	2.70943	5.94585	7.96069	7.75973
205	169.678	663.452	451.66	468.14	483.398	482.178	276.489	535.278	417.48	221.979	128.174	261.841	179.443	394.897	269.775	170.898	372.925	499.268	641.479		3.54159	6.9705	7.41155	6.67722	7.05176	9.13215	4.48628	10.5578	6.71839	3.57454	2.16181	2.28084	2.13903	5.02286	3.96204	2.91785	5.80337	7.85506	7.94107
205.2	158.081	659.18	449.829	476.074	481.567	482.178	285.645	512.695	424.194	222.59	126.953	265.503	167.847	401.611	264.893	155.029	386.353	505.371	626.831		3.29954	6.92561	7.38151	6.79039	7.02505	9.13215	4.63483	10.1123	6.82643	3.58437	2.14122	2.31274	2.00079	5.10826	3.89033	2.64691	6.01233	7.95109	7.75973
205.4	150.146	661.011	442.505	473.022	491.333	480.957	288.696	517.578	402.832	221.369	132.446	267.944	160.522	417.48	262.451	144.653	379.639	504.761	628.052		3.13393	6.94485	7.26132	6.74686	7.16751	9.10903	4.68435	10.2086	6.48265	3.56472	2.23387	2.33401	1.91349	5.31011	3.85447	2.46975	5.90785	7.94148	7.77484
205.6	158.691	657.959	435.181	458.374	490.723	485.84	291.138	501.709	405.273	224.421	111.084	254.517	171.509	436.401	263.672	161.743	391.846	504.15	626.221		3.31228	6.91279	7.14113	6.53793	7.15861	9.20151	4.72396	9.89564	6.52194	3.61386	1.87357	2.21704	2.04445	5.55077	3.8724	2.76154	6.09782	7.93188	7.75218
205.8	161.133	655.518	432.129	454.712	493.164	487.671	285.034	503.54	398.56	272.638	130.615	266.113	176.392	428.467	278.32	145.264	377.808	493.164	629.883		3.36324	6.88714	7.09106	6.48569	7.19422	9.23619	4.62493	9.93176	6.4139	4.39031	2.20299	2.31806	2.10265	5.44984	4.08754	2.48017	5.87936	7.75903	7.79751
206	159.912	653.076	434.57	465.698	487.061	493.774	291.138	513.916	422.974	259.821	109.863	258.789	182.495	427.246	274.048	158.691	374.756	496.216	632.935		3.33776	6.86149	7.13112	6.64239	7.10519	9.35179	4.72396	10.1364	6.80679	4.18391	1.85298	2.25426	2.17541	5.43432	4.02479	2.70943	5.83187	7.80705	7.83529
206.2	150.757	651.245	427.856	469.36	505.981	488.281	288.086	532.837	433.96	230.524	120.85	263.062	169.067	446.167	263.062	151.367	365.601	488.281	639.648		3.14667	6.84225	7.02095	6.69463	7.3812	9.24775	4.67444	10.5096	6.98358	3.71214	2.03828	2.29148	2.01535	5.67498	3.86344	2.58438	5.6894	7.68221	7.9184
206.4	153.809	653.687	431.519	490.112	487.061	485.84	282.593	525.513	411.377	200.617	126.953	258.179	166.626	438.843	267.944	146.484	368.652	487.061	631.714		3.21037	6.8679	7.08104	6.99062	7.10519	9.20151	4.58531	10.3651	6.62016	3.23055	2.14122	2.24894	1.98624	5.58182	3.93515	2.50101	5.73689	7.663	7.82018
206.6	158.691	642.7	431.519	508.423	487.061	469.36	295.41	494.385	419.312	233.576	129.395	255.737	168.457	437.012	279.541	137.329	374.146	489.502	626.221		3.31228	6.75247	7.08104	7.25179	7.10519	8.8894	4.79329	9.75118	6.74785	3.76129	2.1824	2.22768	2.00807	5.55853	4.10546	2.3447	5.82237	7.70142	7.75218
206.8	149.536	653.687	430.908	521.851	485.229	491.333	297.241	489.502	416.26	220.758	137.939	256.958	171.509	418.701	267.944	136.719	355.225	496.216	635.376		3.12119	6.8679	7.07102	7.44331	7.07848	9.30555	4.823	9.65487	6.69874	3.55489	2.32652	2.23831	2.04445	5.32563	3.93515	2.33428	5.52793	7.80705	7.86551
207	148.926	652.466	430.298	521.851	493.774	492.554	297.241	521.24	414.429	206.11	136.108	261.23	160.522	440.674	286.865	166.626	360.107	479.736	622.559		3.10845	6.85507	7.06101	7.44331	7.20313	9.32867	4.823	10.2809	6.66927	3.319	2.29564	2.27553	1.91349	5.60511	4.21303	2.8449	5.60391	7.54777	7.70684
207.2	151.978	651.245	415.649	504.761	496.216	516.968	303.345	531.006	408.936	218.927	130.005	253.906	177.002	429.688	279.541	158.691	355.225	474.243	628.052		3.17215	6.84225	6.82063	7.19955	7.23874	9.79106	4.92203	10.4735	6.58087	3.5254	2.19269	2.21173	2.10993	5.46537	4.10546	2.70943	5.52793	7.46135	7.77484
207.4	153.809	664.062	413.818	505.371	502.93	507.812	298.462	520.02	404.053	211.603	134.888	263.062	166.016	426.636	265.503	164.795	366.821	485.84	631.714		3.21037	6.97691	6.79059	7.20826	7.33668	9.61766	4.8428	10.2568	6.5023	3.40746	2.27505	2.29148	1.97897	5.42655	3.89929	2.81364	5.70839	7.6438	7.82018
207.6	131.226	646.973	427.246	520.63	501.099	502.319	291.138	498.657	410.767	214.655	126.343	255.737	151.367	431.519	256.348	156.25	371.704	479.126	642.7		2.739	6.79736	7.01093	7.4259	7.30997	9.51362	4.72396	9.83545	6.61034	3.4566	2.13093	2.22768	1.80435	5.48866	3.76484	2.66775	5.78438	7.53817	7.95618
207.8	133.667	652.466	425.415	507.202	510.864	495.605	291.138	485.84	410.767	209.772	131.226	256.348	159.912	408.325	264.893	151.978	374.146	493.774	626.831		2.78996	6.85507	6.98088	7.23438	7.45243	9.38647	4.72396	9.58264	6.61034	3.37797	2.21328	2.23299	1.90621	5.19366	3.89033	2.5948	5.82237	7.76863	7.75973
208	116.577	648.804	415.039	502.319	517.578	507.812	284.424	518.799	402.222	202.448	125.732	278.32	161.743	405.884	261.23	144.653	369.873	473.633	631.104		2.43325	6.8166	6.81062	7.16473	7.55037	9.61766	4.61502	10.2327	6.47283	3.26003	2.12063	2.42439	1.92804	5.1626	3.83655	2.46975	5.75588	7.45174	7.81262
208.2	149.536	649.414	421.143	504.761	520.63	496.826	286.255	517.578	411.377	196.955	126.343	267.944	161.133	422.363	260.01	157.471	376.587	479.126	631.104		3.12119	6.82301	6.91077	7.19955	7.59489	9.40959	4.64473	10.2086	6.62016	3.17157	2.13093	2.33401	1.92076	5.37221	3.81862	2.68859	5.86036	7.53817	7.81262
208.4	145.874	657.349	416.87	517.578	510.254	496.826	281.372	534.058	397.949	204.889	118.408	256.958	147.095	404.053	272.827	171.509	364.99	481.567	642.7		3.04475	6.90637	6.84066	7.38237	7.44353	9.40959	4.5655	10.5337	6.40407	3.29934	1.9971	2.23831	1.75342	5.13931	4.00686	2.92827	5.6799	7.57658	7.95618
208.6	130.005	653.076	425.415	532.227	516.968	507.812	279.541	496.826	410.156	210.993	139.16	260.01	166.016	397.339	274.658	162.964	377.197	487.671	628.662		2.71352	6.86149	6.98088	7.59131	7.54147	9.61766	4.53579	9.79933	6.60052	3.39763	2.34711	2.26489	1.97897	5.05392	4.03375	2.78238	5.86986	7.67261	7.7824
208.8	137.329	651.855	407.715	530.396	515.137	496.826	288.696	516.968	421.143	197.565	125.122	412.598	153.198	390.015	287.476	173.34	372.925	496.216	629.883		2.8664	6.84866	6.69043	7.56519	7.51476	9.40959	4.68435	10.1966	6.77732	3.1814	2.11034	3.59406	1.82618	4.96076	4.22199	2.95953	5.80337	7.80705	7.79751
209	130.005	653.076	421.753	530.396	515.137	513.306	289.307	520.02	412.598	189.631	114.746	337.524	159.302	375.977	281.982	167.236	375.366	490.112	623.779		2.71352	6.86149	6.92079	7.56519	7.51476	9.7217	4.69425	10.2568	6.63981	3.05363	1.93534	2.94011	1.89894	4.7822	4.14132	2.85532	5.84137	7.71102	7.72195
209.2	144.653	646.362	422.974	527.954	535.278	499.878	282.593	524.292	404.663	217.096	122.07	296.021	153.198	380.859	302.124	167.847	376.587	479.126	612.183		3.01927	6.79095	6.94082	7.53037	7.80858	9.46739	4.58531	10.3411	6.51212	3.49592	2.05887	2.57858	1.82618	4.84431	4.43713	2.86574	5.86036	7.53817	7.57839
209.4	147.705	644.531	419.312	531.006	524.292	502.93	281.982	481.567	397.339	203.058	89.1113	292.969	154.419	393.677	292.358	166.016	376.587	474.854	621.338		3.08297	6.77171	6.88073	7.5739	7.64831	9.52518	4.57541	9.49837	6.39425	3.26986	1.50297	2.55199	1.84073	5.00734	4.29371	2.83448	5.86036	7.47095	7.69173
209.6	155.64	645.142	418.091	523.071	523.071	493.774	275.879	484.619	404.053	217.096	130.615	278.931	161.133	387.573	305.176	155.029	374.756	476.074	620.117		3.24858	6.77812	6.8607	7.46072	7.63051	9.35179	4.47637	9.55856	6.5023	3.49592	2.20299	2.42971	1.92076	4.9297	4.48195	2.64691	5.83187	7.49015	7.67662
209.8	156.86	642.7	420.532	527.344	532.837	515.747	285.034	484.619	386.353	140.802	126.343	266.724	159.912	386.353	304.565	160.522	377.808	482.788	616.455		3.27406	6.75247	6.90076	7.52166	7.77297	9.76794	4.62493	9.55856	6.21745	2.26735	2.13093	2.32338	1.90621	4.91418	4.47298	2.74069	5.87936	7.59578	7.63128
210	158.081	646.973	397.949	515.137	529.175	509.644	284.424	490.723	399.78	192.682	133.057	251.465	156.25	388.184	317.383	166.016	366.821	491.943	607.91		3.29954	6.79736	6.53018	7.34755	7.71954	9.65234	4.61502	9.67895	6.43354	3.10277	2.24417	2.19046	1.86256	4.93747	4.66123	2.83448	5.70839	7.73983	7.5255
210.2	147.705	639.038	405.884	520.63	529.175	509.644	296.631	485.84	401.001	195.734	117.188	260.62	167.236	371.094	310.059	157.471	360.107	480.347	613.403		3.08297	6.714	6.66038	7.4259	7.71954	9.65234	4.81309	9.58264	6.45319	3.15192	1.97651	2.27021	1.99352	4.72009	4.55366	2.68859	5.60391	7.55737	7.5935
210.4	142.822	635.986	406.494	521.24	513.306	490.723	301.514	486.45	411.987	187.189	126.343	250.854	166.016	372.314	291.748	149.536	367.432	463.867	617.065		2.98105	6.68193	6.6704	7.43461	7.48805	9.29399	4.89232	9.59468	6.62999	3.01432	2.13093	2.18514	1.97897	4.73562	4.28474	2.55312	5.71789	7.2981	7.63884
210.6	144.043	634.155	415.649	524.292	521.851	512.085	288.086	504.15	403.442	216.486	125.122	236.816	153.809	389.404	292.969	143.433	366.211	475.464	617.676		3.00653	6.66269	6.82063	7.47813	7.6127	9.69858	4.67444	9.94379	6.49247	3.48609	2.11034	2.06286	1.83346	4.95299	4.30267	2.44891	5.69889	7.48055	7.64639
210.8	143.433	629.883	409.546	518.188	518.188	508.423	289.917	497.437	399.78	200.007	121.46	237.427	153.809	375.366	310.669	151.367	369.263	481.567	598.755		2.99379	6.61781	6.72048	7.39108	7.55928	9.62922	4.70415	9.81137	6.43354	3.22072	2.04857	2.06818	1.83346	4.77444	4.56262	2.58438	5.74638	7.57658	7.41217
211	137.329	633.545	422.363	510.864	520.02	505.371	290.527	482.178	389.404	178.644	122.07	239.258	161.743	371.094	298.462	167.236	373.535	516.357	607.91		2.8664	6.65628	6.93081	7.28661	7.58599	9.57142	4.71406	9.51041	6.26656	2.87672	2.05887	2.08413	1.92804	4.72009	4.38334	2.85532	5.81287	8.12394	7.5255
211.2	137.939	609.741	437.622	496.826	512.695	504.761	296.631	504.15	388.794	188.41	102.539	253.296	154.419	381.47	321.655	162.964	377.197	509.033	604.858		2.87914	6.40619	7.1812	7.08638	7.47914	9.55986	4.81309	9.94379	6.25674	3.03397	1.72945	2.20641	1.84073	4.85207	4.72397	2.78238	5.86986	8.0087	7.48772
211.4	151.978	614.014	434.57	490.723	509.033	504.15	290.527	502.319	393.066	216.486	130.005	244.751	162.354	389.404	289.917	161.133	380.859	505.981	604.248		3.17215	6.45108	7.13112	6.99932	7.42572	9.5483	4.71406	9.90768	6.3255	3.48609	2.19269	2.13198	1.93531	4.95299	4.25785	2.75112	5.92685	7.96069	7.48017
211.6	148.315	623.779	449.219	474.243	513.306	506.592	278.931	512.085	375.977	200.617	123.291	223.999	153.809	393.677	289.307	167.236	369.873	498.047	607.91		3.09571	6.55368	7.37149	6.76427	7.48805	9.59454	4.52589	10.1003	6.05048	3.23055	2.07946	1.95121	1.83346	5.00734	4.24889	2.85532	5.75588	7.83585	7.5255
211.8	162.964	625.61	456.543	480.957	503.54	505.371	282.593	486.45	388.184	221.979	142.822	239.868	164.795	401.611	276.489	151.978	382.08	508.423	592.041		3.40146	6.57292	7.49168	6.86003	7.34559	9.57142	4.58531	9.59468	6.24692	3.57454	2.40888	2.08944	1.96442	5.10826	4.06064	2.5948	5.94585	7.9991	7.32905
212	152.588	629.272	454.102	463.867	484.619	502.93	288.696	495.605	395.508	231.134	118.408	241.089	166.626	401.001	283.203	135.498	388.184	494.385	612.793		3.18489	6.61139	7.45162	6.61628	7.06957	9.52518	4.68435	9.77526	6.36479	3.72197	1.9971	2.10008	1.98624	5.1005	4.15925	2.31344	6.04083	7.77824	7.58595
212.2	145.874	615.845	455.322	457.153	498.657	499.878	296.631	502.93	390.015	245.783	120.239	245.361	167.847	394.897	286.255	135.498	383.911	490.112	621.948		3.04475	6.47032	7.47165	6.52052	7.27436	9.46739	4.81309	9.91972	6.27639	3.95786	2.02799	2.13729	2.00079	5.02286	4.20407	2.31344	5.97434	7.71102	7.69928
212.4	170.898	635.376	460.205	464.478	498.657	507.202	288.086	498.047	393.066	228.693	103.149	235.596	169.678	395.508	280.762	162.354	375.366	488.281	609.741		3.56707	6.67552	7.55177	6.62498	7.27436	9.6061	4.67444	9.82341	6.3255	3.68266	1.73974	2.05223	2.02262	5.03063	4.12339	2.77196	5.84137	7.68221	7.54817
212.6	173.34	640.259	456.543	469.36	494.995	508.423	280.762	492.554	394.287	247.004	126.343	242.31	167.847	399.17	286.255	162.964	377.197	490.723	609.131		3.61803	6.72682	7.49168	6.69463	7.22094	9.62922	4.5556	9.71506	6.34514	3.97751	2.13093	2.11071	2.00079	5.07721	4.20407	2.78238	5.86986	7.72062	7.54061
212.8	171.509	632.935	457.764	460.205	513.916	501.709	275.879	499.268	391.846	241.51	121.46	239.868	159.912	418.091	280.151	153.809	380.249	490.112	608.521		3.57981	6.64987	7.51171	6.56404	7.49695	9.50206	4.47637	9.84749	6.30585	3.88906	2.04857	2.08944	1.90621	5.31787	4.11443	2.62606	5.91735	7.71102	7.53306
213	156.86	631.714	453.491	491.943	509.033	497.437	271.606	498.047	394.897	226.252	130.005	238.647	179.443	436.401	279.541	145.874	377.197	477.295	594.482		3.27406	6.63704	7.4416	7.01674	7.42572	9.42115	4.40705	9.82341	6.35496	3.64334	2.19269	2.07881	2.13903	5.55077	4.10546	2.49059	5.86986	7.50936	7.35928
213.2	146.484	646.973	454.102	492.554	509.033	505.371	271.606	508.423	397.339	212.824	114.136	237.427	184.326	446.777	269.775	158.691	381.47	456.543	607.3		3.05749	6.79736	7.45162	7.02544	7.42572	9.57142	4.40705	10.0281	6.39425	3.42712	1.92504	2.06818	2.19724	5.68274	3.96204	2.70943	5.93635	7.18287	7.51795
213.4	140.381	625.61	464.478	501.099	510.254	516.357	280.762	487.671	398.56	238.459	125.122	239.868	173.34	431.519	264.893	156.86	383.301	449.829	596.924		2.9301	6.57292	7.62188	7.14732	7.44353	9.7795	4.5556	9.61876	6.4139	3.83991	2.11034	2.08944	2.06628	5.48866	3.89033	2.67817	5.96484	7.07724	7.3895
213.6	109.863	632.935	464.478	487.671	517.578	507.202	281.372	509.644	402.222	238.459	117.798	252.686	160.522	438.843	253.296	156.86	372.925	465.698	600.586		2.29312	6.64987	7.62188	6.9558	7.55037	9.6061	4.5655	10.0521	6.47283	3.83991	1.98681	2.20109	1.91349	5.58182	3.72002	2.67817	5.80337	7.32691	7.43483
213.8	134.277	624.39	471.191	493.164	512.695	505.371	276.489	512.695	399.17	187.799	111.084	238.647	166.626	443.726	269.775	158.081	374.146	462.646	603.638		2.8027	6.56009	7.73205	7.03415	7.47914	9.57142	4.48628	10.1123	6.42372	3.02415	1.87357	2.07881	1.98624	5.64393	3.96204	2.69901	5.82237	7.27889	7.47261
214	136.719	625.61	457.764	482.178	499.878	496.216	289.917	509.033	391.235	242.121	108.032	230.713	169.678	440.674	272.827	155.64	381.47	459.595	601.196		2.85366	6.57292	7.51171	6.87745	7.29217	9.39803	4.70415	10.0401	6.29603	3.89889	1.8221	2.00969	2.02262	5.60511	4.00686	2.65733	5.93635	7.23088	7.44239
214.2	136.719	629.883	463.867	465.698	510.864	484.619	288.696	504.761	384.521	238.459	114.136	245.361	162.964	431.519	266.113	159.302	392.456	474.243	615.845		2.85366	6.61781	7.61187	6.64239	7.45243	9.17839	4.68435	9.95583	6.18799	3.83991	1.92504	2.13729	1.94259	5.48866	3.90826	2.71985	6.10731	7.46135	7.62373
214.4	141.602	626.831	454.712	487.061	516.357	486.45	294.189	518.799	380.859	247.004	136.719	232.544	162.354	443.726	245.972	173.95	374.146	494.385	614.624		2.95557	6.58574	7.46163	6.94709	7.53257	9.21307	4.77348	10.2327	6.12905	3.97751	2.30593	2.02564	1.93531	5.64393	3.61245	2.96995	5.82237	7.77824	7.60862
214.6	134.277	624.39	460.205	486.45	496.216	485.84	286.865	507.202	391.846	247.004	122.07	233.154	168.457	463.867	254.517	168.457	401.001	510.864	608.521		2.8027	6.56009	7.55177	6.93839	7.23874	9.20151	4.65464	10.004	6.30585	3.97751	2.05887	2.03096	2.00807	5.90012	3.73794	2.87617	6.24029	8.03751	7.53306
214.8	144.043	619.507	437.622	496.216	497.437	494.995	282.593	499.878	399.17	250.666	115.356	239.868	156.86	422.363	263.062	172.729	386.353	524.292	599.976		3.00653	6.50879	7.1812	7.07768	7.25655	9.37491	4.58531	9.85953	6.42372	4.03648	1.94563	2.08944	1.86983	5.37221	3.86344	2.94911	6.01233	8.24877	7.42728
215	141.602	630.493	455.322	505.371	505.981	483.398	289.307	501.709	393.677	232.355	122.07	244.141	166.626	431.519	253.906	152.588	374.146	513.306	614.624		2.95557	6.62422	7.47165	7.20826	7.3812	9.15527	4.69425	9.89564	6.33532	3.74163	2.05887	2.12666	1.98624	5.48866	3.72898	2.60522	5.82237	8.07592	7.60862
215.2	144.653	624.39	454.102	520.02	521.851	479.126	290.527	495.605	407.104	261.652	122.681	237.427	168.457	417.48	257.568	148.926	364.99	499.268	617.065		3.01927	6.56009	7.45162	7.41719	7.6127	9.07436	4.71406	9.77526	6.55141	4.2134	2.06916	2.06818	2.00807	5.31011	3.78276	2.5427	5.6799	7.85506	7.63884
215.4	156.25	632.324	447.998	509.033	520.63	471.802	280.762	491.943	400.391	237.238	134.888	230.103	172.729	415.649	261.23	165.405	355.835	519.409	623.779		3.26132	6.64346	7.35146	7.26049	7.59489	8.93564	4.5556	9.70302	6.44336	3.82026	2.27505	2.00438	2.059	5.28682	3.83655	2.82406	5.53743	8.17195	7.72195
215.6	156.25	630.493	458.374	487.061	511.475	487.061	271.606	487.671	396.729	253.107	120.85	241.699	166.016	387.573	254.517	141.602	370.483	515.747	611.572		3.26132	6.62422	7.52173	6.94709	7.46134	9.22463	4.40705	9.61876	6.38443	4.0758	2.03828	2.10539	1.97897	4.9297	3.73794	2.41765	5.76538	8.11433	7.57084
215.8	155.029	625	441.895	491.333	524.902	482.178	281.372	467.529	389.404	223.2	111.084	252.686	159.912	364.99	254.517	140.991	358.276	504.761	628.052		3.23584	6.56651	7.25131	7.00803	7.65722	9.13215	4.5655	9.22149	6.26656	3.5942	1.87357	2.20109	1.90621	4.64246	3.73794	2.40723	5.57542	7.94148	7.77484
216	142.822	614.624	458.984	490.112	511.475	482.178	286.255	476.685	401.001	247.614	107.422	250.854	170.898	358.276	262.451	164.795	352.783	483.398	620.728		2.98105	6.45749	7.53174	6.99062	7.46134	9.13215	4.64473	9.40206	6.45319	3.98734	1.8118	2.18514	2.03717	4.55706	3.85447	2.81364	5.48993	7.60539	7.68417
216.2	140.381	622.559	447.388	493.164	521.851	474.854	296.631	476.074	406.494	239.069	131.836	236.816	166.626	347.29	261.23	156.86	349.731	502.319	615.845		2.9301	6.54086	7.34145	7.03415	7.6127	8.99344	4.81309	9.39002	6.54159	3.84974	2.22358	2.06286	1.98624	4.41732	3.83655	2.67817	5.44244	7.90307	7.62373
216.4	153.198	611.572	458.374	505.981	517.578	476.074	292.358	495.605	405.273	242.121	117.798	231.323	148.926	364.38	261.841	159.912	355.835	502.93	616.455		3.19763	6.42543	7.52173	7.21697	7.55037	9.01656	4.74377	9.77526	6.52194	3.89889	1.98681	2.01501	1.77525	4.6347	3.84551	2.73027	5.53743	7.91268	7.63128
216.6	147.705	622.559	433.96	505.371	518.799	482.178	287.476	490.112	392.456	239.069	105.591	236.206	145.264	366.821	272.217	134.277	358.276	506.592	618.896		3.08297	6.54086	7.1211	7.20826	7.56818	9.13215	4.66454	9.66691	6.31568	3.84974	1.78092	2.05754	1.7316	4.66575	3.9979	2.2926	5.57542	7.97029	7.66151
216.8	144.043	613.403	451.05	502.319	514.526	477.295	294.189	491.333	401.001	250.055	122.07	231.323	145.264	385.742	274.048	151.367	368.042	512.085	627.441		3.00653	6.44467	7.40154	7.16473	7.50586	9.03968	4.77348	9.69099	6.45319	4.02666	2.05887	2.01501	1.7316	4.90641	4.02479	2.58438	5.72739	8.05672	7.76729
217	150.757	617.676	443.115	458.984	517.578	473.633	296.631	506.592	386.963	257.38	121.46	238.647	152.588	371.094	262.451	128.784	356.445	509.644	625.61		3.14667	6.48955	7.27134	6.54663	7.55037	8.97032	4.81309	9.99195	6.22728	4.1446	2.04857	2.07881	1.8189	4.72009	3.85447	2.19881	5.54692	8.01831	7.74462
217.2	136.719	622.559	451.05	438.843	517.578	483.398	292.969	535.889	397.339	231.134	116.577	244.751	145.264	382.08	256.958	153.198	353.394	530.396	640.259		2.85366	6.54086	7.40154	6.25935	7.55037	9.15527	4.75367	10.5698	6.39425	3.72197	1.96622	2.13198	1.7316	4.85983	3.7738	2.61564	5.49943	8.3448	7.92596
217.4	126.343	624.39	435.791	438.232	520.63	486.45	291.748	526.733	389.404	242.731	122.07	237.427	145.264	388.794	251.465	134.888	346.069	543.213	639.038		2.63709	6.56009	7.15115	6.25064	7.59489	9.21307	4.73386	10.3892	6.26656	3.90871	2.05887	2.06818	1.7316	4.94523	3.69312	2.30302	5.38545	8.54646	7.91085
217.6	134.277	638.428	445.557	442.505	513.916	468.14	289.917	532.227	367.432	253.107	114.746	250.854	150.757	393.066	249.023	122.681	345.459	534.058	632.324		2.8027	6.70758	7.3114	6.31158	7.49695	8.86628	4.70415	10.4976	5.91296	4.0758	1.93534	2.18514	1.79708	4.99957	3.65727	2.0946	5.37596	8.40242	7.82773
217.8	144.043	634.766	452.881	458.374	508.423	463.257	289.307	538.94	386.963	244.562	132.446	227.661	156.86	391.846	262.451	137.329	365.601	512.085	648.804		3.00653	6.66911	7.43159	6.53793	7.41682	8.7738	4.69425	10.63	6.22728	3.9382	2.23387	1.98311	1.86983	4.98405	3.85447	2.3447	5.6894	8.05672	8.03174
218	139.771	626.221	444.336	456.543	522.461	465.698	286.865	526.123	382.69	221.369	111.084	246.582	164.795	374.146	237.427	134.888	359.497	505.371	639.038		2.91736	6.57933	7.29137	6.51181	7.6216	8.82004	4.65464	10.3772	6.15852	3.56472	1.87357	2.14793	1.96442	4.75891	3.48695	2.30302	5.59441	7.95109	7.91085
218.2	133.667	637.817	453.491	477.905	522.461	481.567	278.32	543.823	389.404	231.745	125.732	237.427	169.067	383.911	249.023	139.16	352.783	526.123	638.428		2.78996	6.70117	7.4416	6.81651	7.6216	9.12059	4.51599	10.7263	6.26656	3.7318	2.12063	2.06818	2.01535	4.88312	3.65727	2.37596	5.48993	8.27758	7.90329
218.4	121.46	646.362	455.322	472.412	535.278	474.854	277.71	552.368	403.442	252.497	131.226	236.206	162.354	399.78	271.606	111.084	348.511	513.916	634.155		2.53517	6.79095	7.47165	6.73816	7.80858	8.99344	4.50608	10.8948	6.49247	4.06597	2.21328	2.05754	1.93531	5.08497	3.98893	1.8966	5.42345	8.08553	7.8504
218.6	133.057	656.128	445.557	465.088	513.306	484.009	281.982	557.251	404.663	232.355	133.667	244.751	150.146	381.47	243.53	125.732	349.731	507.812	644.531		2.77722	6.89355	7.3114	6.63369	7.48805	9.16683	4.57541	10.9911	6.51212	3.74163	2.25446	2.13198	1.7898	4.85207	3.57659	2.1467	5.44244	7.9895	7.97885
218.8	127.563	668.945	450.439	459.595	541.992	475.464	291.138	523.682	394.287	217.707	119.629	233.154	157.471	400.391	233.765	116.577	359.497	526.733	640.869		2.66256	7.02821	7.39152	6.55534	7.90652	9.005	4.72396	10.329	6.34514	3.50574	2.01769	2.03096	1.87711	5.09273	3.43317	1.99039	5.59441	8.28718	7.93351
219	125.122	646.362	444.946	453.491	531.616	479.736	274.048	500.488	396.729	234.186	101.318	245.361	164.795	377.197	241.699	108.643	357.056	535.278	623.779		2.61161	6.79095	7.30138	6.46828	7.75516	9.08592	4.44666	9.87156	6.38443	3.77111	1.70886	2.13729	1.96442	4.79773	3.5497	1.85492	5.55642	8.42162	7.72195
219.2	142.212	643.921	454.712	457.764	532.837	485.84	289.307	516.357	407.104	239.069	119.019	241.089	152.588	370.483	242.92	127.563	349.121	536.499	637.207		2.96831	6.7653	7.46163	6.52922	7.77297	9.20151	4.69425	10.1846	6.55141	3.84974	2.0074	2.10008	1.8189	4.71233	3.56763	2.17797	5.43295	8.44083	7.88818
219.4	136.108	656.128	456.543	437.012	530.396	473.633	273.438	499.878	407.715	206.72	137.939	247.192	169.067	377.197	249.634	120.85	351.562	528.564	637.817		2.84092	6.89355	7.49168	6.23323	7.73735	8.97032	4.43676	9.85953	6.56123	3.32883	2.32652	2.15324	2.01535	4.79773	3.66623	2.06334	5.47094	8.31599	7.89573
219.6	140.381	648.193	457.764	443.115	520.02	480.957	280.151	518.188	403.442	211.603	126.953	243.53	170.288	368.042	252.686	133.667	340.576	521.851	645.142		2.9301	6.81018	7.51171	6.32029	7.58599	9.10903	4.5457	10.2207	6.49247	3.40746	2.14122	2.12134	2.0299	4.68128	3.71105	2.28218	5.29997	8.21036	7.9864
219.8	142.212	631.714	437.622	425.415	520.63	467.529	274.658	514.526	394.897	228.693	120.85	258.789	172.119	355.225	256.958	119.019	352.173	514.526	633.545		2.96831	6.63704	7.1812	6.06782	7.59489	8.85472	4.45657	10.1484	6.35496	3.68266	2.03828	2.25426	2.05172	4.51825	3.7738	2.03207	5.48044	8.09513	7.84284
220	140.381	632.324	448.608	438.232	522.461	474.243	278.931	521.851	386.963	226.252	122.07	260.62	172.729	360.107	255.737	108.032	359.497	509.644	617.676		2.9301	6.64346	7.36148	6.25064	7.6216	8.98188	4.52589	10.2929	6.22728	3.64334	2.05887	2.27021	2.059	4.58035	3.75587	1.8445	5.59441	8.01831	7.64639
220.2	142.822	635.376	443.726	427.246	522.461	464.478	280.151	538.33	401.611	234.186	140.381	253.296	158.691	362.549	255.127	128.784	335.693	515.137	611.572		2.98105	6.67552	7.28135	6.09394	7.6216	8.79692	4.5457	10.618	6.46301	3.77111	2.3677	2.20641	1.89166	4.61141	3.74691	2.19881	5.22399	8.10473	7.57084
220.4	149.536	631.104	427.246	419.312	535.889	472.412	277.1	508.423	391.846	217.096	115.356	266.724	175.781	368.652	249.634	119.629	361.938	507.202	626.831		3.12119	6.63063	7.01093	5.98077	7.81749	8.9472	4.49618	10.0281	6.30585	3.49592	1.94563	2.32338	2.09538	4.68904	3.66623	2.04249	5.63241	7.9799	7.75973
220.6	148.315	635.376	435.791	411.377	535.889	462.036	291.748	538.94	393.066	214.655	115.356	251.465	180.664	368.042	274.048	114.746	356.445	508.423	623.169		3.09571	6.67552	7.15115	5.86759	7.81749	8.75068	4.73386	10.63	6.3255	3.4566	1.94563	2.19046	2.15358	4.68128	4.02479	1.95913	5.54692	7.9991	7.7144
220.8	153.198	628.662	439.453	410.767	527.344	457.153	308.228	523.682	395.508	220.148	116.577	270.386	164.795	397.339	258.789	128.174	364.38	521.851	627.441		3.19763	6.60498	7.21124	5.85889	7.69283	8.65821	5.00126	10.329	6.36479	3.54506	1.96622	2.35528	1.96442	5.05392	3.80069	2.18839	5.6704	8.21036	7.76729
221	154.419	636.597	428.467	404.053	516.968	472.412	288.086	528.564	403.442	231.134	116.577	260.01	164.795	398.56	235.596	130.615	352.173	509.033	623.169		3.2231	6.68835	7.03096	5.76313	7.54147	8.9472	4.67444	10.4253	6.49247	3.72197	1.96622	2.26489	1.96442	5.06944	3.46006	2.23007	5.48044	8.0087	7.7144
221.2	139.16	632.935	440.674	398.56	510.864	475.464	291.748	529.175	402.832	232.965	99.4873	264.893	162.964	418.091	251.465	139.16	352.173	515.137	633.545		2.90462	6.64987	7.23127	5.68477	7.45243	9.005	4.73386	10.4374	6.48265	3.75146	1.67798	2.30743	1.94259	5.31787	3.69312	2.37596	5.48044	8.10473	7.84284
221.4	147.705	628.662	437.622	407.715	503.54	463.257	281.982	531.616	403.442	231.134	109.253	275.269	165.405	405.273	266.113	136.719	353.394	501.099	611.572		3.08297	6.60498	7.1812	5.81536	7.34559	8.7738	4.57541	10.4855	6.49247	3.72197	1.84269	2.39781	1.97169	5.15484	3.90826	2.33428	5.49943	7.88387	7.57084
221.6	142.212	650.635	454.712	414.429	504.15	471.802	296.021	520.02	402.832	225.031	116.577	266.113	145.264	405.273	263.672	144.653	360.718	469.971	612.183		2.96831	6.83583	7.46163	5.91112	7.35449	8.93564	4.80319	10.2568	6.48265	3.62369	1.96622	2.31806	1.7316	5.15484	3.8724	2.46975	5.61341	7.39413	7.57839
221.8	159.912	645.752	459.595	416.87	503.54	478.516	306.396	516.357	383.911	231.134	125.732	266.724	160.522	405.884	267.334	126.953	339.355	484.009	626.221		3.33776	6.78453	7.54176	5.94594	7.34559	9.0628	4.97155	10.1846	6.17816	3.72197	2.12063	2.32338	1.91349	5.1626	3.92619	2.16755	5.28098	7.61499	7.75218
222	155.64	642.09	447.388	430.298	504.761	468.14	303.955	523.071	394.897	240.29	114.136	266.724	163.574	380.859	264.893	145.874	358.276	479.126	626.221		3.24858	6.74606	7.34145	6.13747	7.3634	8.86628	4.93193	10.317	6.35496	3.8694	1.92504	2.32338	1.94987	4.84431	3.89033	2.49059	5.57542	7.53817	7.75218
222.2	153.198	752.563	448.608	429.688	534.058	474.854	309.448	504.15	397.949	214.655	115.967	269.775	156.25	397.339	256.958	134.277	357.666	481.567	614.014		3.19763	7.90674	7.36148	6.12876	7.79077	8.99344	5.02107	9.94379	6.40407	3.4566	1.95593	2.34996	1.86256	5.05392	3.7738	2.2926	5.56592	7.57658	7.60106
222.4	150.146	652.466	441.284	438.843	526.123	474.854	307.007	501.099	396.118	228.083	108.032	258.789	156.86	404.053	276.489	132.446	332.642	498.657	624.39		3.13393	6.85507	7.24129	6.25935	7.67503	8.99344	4.98145	9.8836	6.37461	3.67283	1.8221	2.25426	1.86983	5.13931	4.06064	2.26133	5.1765	7.84546	7.72951
222.6	139.771	659.79	434.57	423.584	521.851	484.009	312.5	506.592	402.222	243.341	114.746	254.517	161.743	402.832	261.23	144.043	358.887	507.202	624.39		2.91736	6.93202	7.13112	6.04171	7.6127	9.16683	5.07058	9.99195	6.47283	3.91854	1.93534	2.21704	1.92804	5.12379	3.83655	2.45933	5.58492	7.9799	7.72951
222.8	158.691	668.335	444.336	444.336	529.175	482.788	316.772	525.513	400.391	238.459	103.76	258.789	170.898	421.143	260.62	135.498	349.121	513.306	625		3.31228	7.0218	7.29137	6.3377	7.71954	9.14371	5.13991	10.3651	6.44336	3.83991	1.75004	2.25426	2.03717	5.35669	3.82758	2.31344	5.43295	8.07592	7.73706
223	147.705	665.283	455.933	435.791	531.616	490.723	308.838	521.851	394.287	229.914	109.863	264.893	156.25	401.001	263.672	147.705	353.394	503.54	617.065		3.08297	6.98974	7.48166	6.21582	7.75516	9.29399	5.01116	10.2929	6.34514	3.70231	1.85298	2.30743	1.86256	5.1005	3.8724	2.52186	5.49943	7.92228	7.63884
223.2	145.874	668.335	449.219	440.063	514.526	476.685	317.383	505.981	371.704	231.745	122.681	257.568	173.34	412.598	255.737	158.691	358.276	509.644	617.676		3.04475	7.0218	7.37149	6.27676	7.50586	9.02812	5.14981	9.97991	5.98172	3.7318	2.06916	2.24363	2.06628	5.248	3.75587	2.70943	5.57542	8.01831	7.64639
223.4	166.016	672.607	436.401	406.494	501.709	473.633	316.772	519.409	375.977	256.769	105.591	256.348	162.354	404.053	268.555	156.25	352.783	491.943	614.014		3.46516	7.06669	7.16116	5.79795	7.31888	8.97032	5.13991	10.2448	6.05048	4.13477	1.78092	2.23299	1.93531	5.13931	3.94411	2.66775	5.48993	7.73983	7.60106
223.6	175.171	669.556	421.143	394.897	494.385	476.685	306.396	542.603	397.949	232.355	101.929	266.724	153.198	405.273	275.879	153.809	335.693	516.968	609.741		3.65625	7.03463	6.91077	5.63254	7.21203	9.02812	4.97155	10.7022	6.40407	3.74163	1.71916	2.32338	1.82618	5.15484	4.05168	2.62606	5.22399	8.13354	7.54817
223.8	159.302	665.894	418.091	391.235	499.878	468.14	298.462	534.058	375.366	228.083	102.539	264.893	161.743	411.987	275.269	150.757	348.511	502.93	610.352		3.32502	6.99615	6.8607	5.58031	7.29217	8.86628	4.8428	10.5337	6.04065	3.67283	1.72945	2.30743	1.92804	5.24024	4.04272	2.57396	5.42345	7.91268	7.55573
224	168.457	656.738	416.87	398.56	488.281	469.36	287.476	533.447	385.132	209.162	113.525	250.854	144.653	411.377	281.982	151.367	348.511	501.709	608.521		3.51611	6.89996	6.84066	5.68477	7.12299	8.8894	4.66454	10.5216	6.19781	3.36814	1.91475	2.18514	1.72432	5.23247	4.14132	2.58438	5.42345	7.89347	7.53306
224.2	170.288	646.973	404.663	397.949	483.398	453.491	292.969	510.254	366.821	214.045	107.422	252.686	147.095	412.598	258.179	150.757	339.966	489.502	614.624		3.55433	6.79736	6.64035	5.67607	7.05176	8.58885	4.75367	10.0642	5.90314	3.44677	1.8118	2.20109	1.75342	5.248	3.79173	2.57396	5.29047	7.70142	7.60862
224.4	169.067	661.011	422.363	384.521	484.009	461.426	302.124	505.371	370.483	219.538	108.643	256.958	149.536	430.298	253.906	146.484	338.745	492.554	623.779		3.52885	6.94485	6.93081	5.48455	7.06067	8.73912	4.90222	9.96787	5.96208	3.53523	1.83239	2.23831	1.78253	5.47313	3.72898	2.50101	5.27148	7.74943	7.72195
224.6	156.86	654.297	405.884	404.053	501.709	455.933	289.307	499.878	393.066	192.072	107.422	255.127	162.354	421.143	254.517	170.288	324.097	473.022	613.403		3.27406	6.87431	6.66038	5.76313	7.31888	8.63509	4.69425	9.85953	6.3255	3.09295	1.8118	2.22236	1.93531	5.35669	3.73794	2.90743	5.04352	7.44214	7.5935
224.8	150.757	640.869	395.508	410.767	496.216	464.478	283.203	504.761	392.456	224.421	128.784	251.465	156.25	408.325	261.841	160.522	317.993	475.464	620.117		3.14667	6.73323	6.49012	5.85889	7.23874	8.79692	4.59522	9.95583	6.31568	3.61386	2.17211	2.19046	1.86256	5.19366	3.84551	2.74069	4.94854	7.48055	7.67662
225	166.626	650.024	410.156	436.401	494.995	477.295	297.852	490.112	391.846	202.448	122.07	261.841	155.64	405.273	266.724	171.509	319.824	488.892	619.507		3.4779	6.82942	6.73049	6.22452	7.22094	9.03968	4.8329	9.66691	6.30585	3.26003	2.05887	2.28084	1.85528	5.15484	3.91722	2.92827	4.97703	7.69181	7.66906
225.2	173.95	646.362	405.884	417.48	489.502	468.75	297.241	494.385	375.366	247.614	113.525	257.568	158.691	400.391	266.113	149.536	328.369	501.709	603.638		3.63077	6.79095	6.66038	5.95465	7.1408	8.87784	4.823	9.75118	6.04065	3.98734	1.91475	2.24363	1.89166	5.09273	3.90826	2.55312	5.11001	7.89347	7.47261
225.4	178.833	654.297	393.066	406.494	501.099	476.685	285.645	489.502	368.652	250.666	146.484	254.517	155.029	402.222	247.803	147.705	317.383	498.657	612.183		3.73269	6.87431	6.45006	5.79795	7.30997	9.02812	4.63483	9.65487	5.93261	4.03648	2.47064	2.21704	1.84801	5.11602	3.63934	2.52186	4.93904	7.84546	7.57839
225.6	174.561	659.18	379.639	438.843	496.826	465.088	273.438	509.033	363.77	236.017	132.446	246.582	151.978	408.325	244.141	156.86	313.11	511.475	603.638		3.64351	6.92561	6.22971	6.25935	7.24765	8.80848	4.43676	10.0401	5.85403	3.8006	2.23387	2.14793	1.81163	5.19366	3.58556	2.67817	4.87255	8.04711	7.47261
225.8	172.119	661.011	396.118	439.453	501.709	474.243	289.307	493.164	378.418	230.524	131.226	242.31	160.522	409.546	231.934	156.86	311.279	512.695	606.079		3.59255	6.94485	6.50013	6.26805	7.31888	8.98188	4.69425	9.7271	6.08976	3.71214	2.21328	2.11071	1.91349	5.20918	3.40628	2.67817	4.84406	8.06632	7.50284
226	156.86	653.076	414.429	445.557	502.93	469.36	283.203	496.826	370.483	225.031	132.446	245.361	140.991	411.377	223.389	150.146	324.097	510.254	604.858		3.27406	6.86149	6.8006	6.35511	7.33668	8.8894	4.59522	9.79933	5.96208	3.62369	2.23387	2.13729	1.68067	5.23247	3.28079	2.56354	5.04352	8.02791	7.48772
226.2	157.471	660.4	404.663	453.491	515.137	466.309	294.189	504.761	373.535	228.693	115.356	248.413	137.939	394.897	214.844	144.653	323.486	516.968	601.807		3.2868	6.93844	6.64035	6.46828	7.51476	8.8316	4.77348	9.95583	6.01119	3.68266	1.94563	2.16388	1.64429	5.02286	3.15529	2.46975	5.03402	8.13354	7.44995
226.4	156.86	679.932	396.118	440.674	502.93	476.074	284.424	516.968	369.263	223.81	119.019	242.31	153.198	380.249	213.013	144.043	313.721	513.916	602.417		3.27406	7.14364	6.50013	6.28546	7.33668	9.01656	4.61502	10.1966	5.94243	3.60403	2.0074	2.11071	1.82618	4.83654	3.1284	2.45933	4.88205	8.08553	7.4575
226.6	152.588	667.114	407.104	448.608	508.423	477.905	280.762	507.202	383.911	239.679	138.55	243.53	149.536	383.301	213.623	151.978	317.383	502.319	577.393		3.18489	7.00898	6.68042	6.39864	7.41682	9.05124	4.5556	10.004	6.17816	3.85957	2.33682	2.12134	1.78253	4.87536	3.13736	2.5948	4.93904	7.90307	7.14772
226.8	185.547	667.725	399.17	457.764	516.357	485.84	272.827	506.592	384.521	236.017	134.277	250.854	149.536	380.859	217.285	142.212	328.979	504.761	590.21		3.87282	7.01539	6.55021	6.52922	7.53257	9.20151	4.42686	9.99195	6.18799	3.8006	2.26476	2.18514	1.78253	4.84431	3.19115	2.42807	5.11951	7.94148	7.30639
227	178.223	661.011	391.235	460.205	504.761	484.009	291.138	488.892	372.314	241.51	120.85	241.699	148.315	386.963	216.675	145.264	326.538	502.93	594.482		3.71995	6.94485	6.42001	6.56404	7.3634	9.16683	4.72396	9.64283	5.99154	3.88906	2.03828	2.10539	1.76798	4.92194	3.18218	2.48017	5.08151	7.91268	7.35928
227.2	162.354	660.4	390.015	457.153	511.475	479.736	300.903	491.943	387.573	257.99	128.174	255.127	172.729	354.004	231.323	145.874	327.148	509.033	580.444		3.38872	6.93844	6.39998	6.52052	7.46134	9.08592	4.88242	9.70302	6.2371	4.15443	2.16181	2.22236	2.059	4.50272	3.39732	2.49059	5.09101	8.0087	7.1855
227.4	166.016	668.335	394.287	448.608	501.099	463.257	278.931	499.878	380.859	245.783	116.577	231.323	153.809	367.432	233.765	146.484	335.083	496.826	582.886		3.46516	7.0218	6.47009	6.39864	7.30997	8.7738	4.52589	9.85953	6.12905	3.95786	1.96622	2.01501	1.83346	4.67351	3.43317	2.50101	5.21449	7.81665	7.21572
227.6	167.236	663.452	401.611	448.608	517.578	477.905	265.503	493.164	374.756	247.004	131.836	242.31	165.405	361.938	244.751	144.653	346.68	488.892	574.951		3.49064	6.9705	6.59027	6.39864	7.55037	9.05124	4.30801	9.7271	6.03083	3.97751	2.22358	2.11071	1.97169	4.60364	3.59452	2.46975	5.39495	7.69181	7.11749
227.8	161.743	658.569	590.21	458.984	520.63	480.347	283.203	506.592	374.146	256.159	134.888	244.141	172.729	354.614	248.413	139.16	342.407	471.191	582.275		3.37598	6.9192	9.6851	6.54663	7.59489	9.09748	4.59522	9.99195	6.02101	4.12494	2.27505	2.12666	2.059	4.51048	3.6483	2.37596	5.32847	7.41333	7.20816
228	156.86	661.621	385.742	460.815	529.175	471.191	283.203	484.619	385.742	241.51	125.122	242.92	157.471	346.68	242.31	159.912	339.355	483.398	568.848		3.27406	6.95126	6.32987	6.57275	7.71954	8.92408	4.59522	9.55856	6.20763	3.88906	2.11034	2.11603	1.87711	4.40956	3.55867	2.73027	5.28098	7.60539	7.04194
228.2	145.874	668.945	390.015	470.581	524.292	468.14	270.996	470.581	380.859	232.965	132.446	243.53	158.691	361.938	256.958	165.405	339.966	464.478	578.613		3.04475	7.02821	6.39998	6.71204	7.64831	8.86628	4.39715	9.28168	6.12905	3.75146	2.23387	2.12134	1.89166	4.60364	3.7738	2.82406	5.29047	7.3077	7.16283
228.4	145.874	662.231	402.832	453.491	514.526	471.802	283.203	510.864	388.794	236.017	126.343	262.451	155.029	383.301	256.348	155.64	333.862	475.464	568.848		3.04475	6.95767	6.61031	6.46828	7.50586	8.93564	4.59522	10.0762	6.25674	3.8006	2.13093	2.28616	1.84801	4.87536	3.76484	2.65733	5.19549	7.48055	7.04194
228.6	156.25	673.828	402.222	458.374	529.175	478.516	278.931	514.526	399.17	237.848	134.888	314.941	166.626	388.794	251.465	137.939	337.524	467.529	591.431		3.26132	7.07951	6.60029	6.53793	7.71954	9.0628	4.52589	10.1484	6.42372	3.83009	2.27505	2.74339	1.98624	4.94523	3.69312	2.35512	5.25248	7.35572	7.3215
228.8	157.471	663.452	409.546	442.505	521.24	478.516	274.658	497.437	395.508	217.707	122.681	274.658	156.86	398.56	253.296	154.419	350.342	477.295	581.665		3.2868	6.9705	6.72048	6.31158	7.6038	9.0628	4.45657	9.81137	6.36479	3.50574	2.06916	2.39249	1.86983	5.06944	3.72002	2.63649	5.45194	7.50936	7.20061
229	155.029	656.738	399.78	433.35	520.02	471.191	280.762	473.633	380.249	220.758	125.732	267.334	162.964	405.884	247.192	155.029	344.238	477.905	576.782		3.23584	6.89996	6.56023	6.181	7.58599	8.92408	4.5556	9.34187	6.11923	3.55489	2.12063	2.32869	1.94259	5.1626	3.63038	2.64691	5.35696	7.51896	7.14016
229.2	142.212	656.738	416.87	437.012	522.461	480.957	278.32	455.933	354.614	200.007	144.653	262.451	166.016	400.391	250.244	135.498	353.394	491.943	579.834		2.96831	6.89996	6.84066	6.23323	7.6216	9.10903	4.51599	8.99275	5.7067	3.22072	2.43976	2.28616	1.97897	5.09273	3.6752	2.31344	5.49943	7.73983	7.17794
229.4	153.809	652.466	420.532	453.491	522.461	476.074	279.541	441.895	381.47	228.083	132.446	270.386	151.367	396.729	259.399	143.433	345.459	488.892	579.224		3.21037	6.85507	6.90076	6.46828	7.6216	9.01656	4.53579	8.71587	6.13888	3.67283	2.23387	2.35528	1.80435	5.04615	3.80966	2.44891	5.37596	7.69181	7.17038
229.6	143.433	646.973	416.26	465.088	510.254	476.685	281.982	455.933	393.066	234.186	135.498	256.348	148.315	391.846	259.399	132.446	345.459	497.437	586.548		2.99379	6.79736	6.83065	6.63369	7.44353	9.02812	4.57541	8.99275	6.3255	3.77111	2.28534	2.23299	1.76798	4.98405	3.80966	2.26133	5.37596	7.82625	7.26105
229.8	130.615	644.531	415.649	466.919	513.306	479.736	283.203	452.271	383.301	237.238	122.681	274.658	162.964	381.47	269.775	138.55	357.056	497.437	586.548		2.72626	6.77171	6.82063	6.65981	7.48805	9.08592	4.59522	8.92052	6.16834	3.82026	2.06916	2.39249	1.94259	4.85207	3.96204	2.36554	5.55642	7.82625	7.26105
230	146.484	659.18	400.391	465.698	527.344	490.112	274.048	453.491	395.508	226.862	123.291	253.296	141.602	374.756	272.217	145.264	347.9	497.437	578.613		3.05749	6.92561	6.57024	6.64239	7.69283	9.28243	4.44666	8.9446	6.36479	3.65317	2.07946	2.20641	1.68794	4.76667	3.9979	2.48017	5.41395	7.82625	7.16283
230.2	156.86	643.921	393.677	487.061	516.357	482.178	277.71	456.543	381.47	206.11	128.784	261.841	173.95	364.99	268.555	144.043	344.849	488.281	571.289		3.27406	6.7653	6.46007	6.94709	7.53257	9.13215	4.50608	9.00479	6.13888	3.319	2.17211	2.28084	2.07355	4.64246	3.94411	2.45933	5.36646	7.68221	7.07216
230.4	152.588	650.635	404.663	470.581	512.695	467.529	272.217	431.519	379.028	223.2	120.239	258.789	169.678	359.497	256.958	131.836	347.29	508.423	601.807		3.18489	6.83583	6.64035	6.71204	7.47914	8.85472	4.41695	8.51121	6.09959	3.5942	2.02799	2.25426	2.02262	4.57259	3.7738	2.25091	5.40445	7.9991	7.44995
230.6	132.446	647.583	376.587	454.102	511.475	477.295	280.762	430.908	377.197	224.421	128.174	260.62	155.64	349.121	262.451	129.395	332.642	512.085	580.444		2.76448	6.80377	6.17963	6.47699	7.46134	9.03968	4.5556	8.49918	6.07012	3.61386	2.16181	2.27021	1.85528	4.44061	3.85447	2.20923	5.1765	8.05672	7.1855
230.8	133.667	640.259	402.222	443.726	507.812	481.567	279.541	444.946	382.08	206.11	116.577	258.179	164.185	352.173	264.282	129.395	346.68	521.851	582.886		2.78996	6.72682	6.60029	6.32899	7.40791	9.12059	4.53579	8.77606	6.1487	3.319	1.96622	2.24894	1.95714	4.47943	3.88137	2.20923	5.39495	8.21036	7.21572
231	151.367	645.142	409.546	437.622	509.033	491.333	280.151	437.012	369.873	200.617	124.512	249.634	167.847	350.952	264.893	137.939	330.2	523.682	579.834		3.15941	6.77812	6.72048	6.24194	7.42572	9.30555	4.5457	8.61956	5.95225	3.23055	2.10005	2.17451	2.00079	4.4639	3.89033	2.35512	5.1385	8.23917	7.17794
231.2	140.381	632.324	401.001	428.467	487.671	462.036	279.541	443.726	399.17	221.979	128.174	253.906	167.847	350.952	250.854	145.264	329.59	536.499	584.106		2.9301	6.64346	6.58026	6.11135	7.11409	8.75068	4.53579	8.75198	6.42372	3.57454	2.16181	2.21173	2.00079	4.4639	3.68416	2.48017	5.129	8.44083	7.23083
231.4	124.512	643.921	417.48	432.129	498.047	474.854	303.345	462.036	386.963	223.81	122.07	250.244	167.847	363.77	249.023	132.446	338.135	522.461	562.744		2.59887	6.7653	6.85068	6.16358	7.26545	8.99344	4.92203	9.11314	6.22728	3.60403	2.05887	2.17983	2.00079	4.62693	3.65727	2.26133	5.26198	8.21996	6.96638
231.6	125.732	661.621	407.715	408.325	495.605	490.112	280.762	454.712	398.56	218.927	111.694	242.92	168.457	354.004	262.451	128.784	315.552	519.409	568.237		2.62435	6.95126	6.69043	5.82406	7.22984	9.28243	4.5556	8.96868	6.4139	3.5254	1.88386	2.11603	2.00807	4.50272	3.85447	2.19881	4.91055	8.17195	7.03438
231.8	120.85	647.583	406.494	414.429	505.371	483.398	285.034	438.843	378.418	243.952	112.305	247.803	173.34	371.704	261.841	138.55	327.148	512.695	574.951		2.52243	6.80377	6.6704	5.91112	7.3723	9.15527	4.62493	8.65568	6.08976	3.92837	1.89416	2.15856	2.06628	4.72786	3.84551	2.36554	5.09101	8.06632	7.11749
232	120.85	643.921	408.325	423.584	498.047	468.14	284.424	433.35	389.404	249.445	123.291	260.01	180.054	342.407	255.127	151.978	338.745	497.437	557.861		2.52243	6.7653	6.70045	6.04171	7.26545	8.86628	4.61502	8.54733	6.26656	4.01683	2.07946	2.26489	2.14631	4.35522	3.74691	2.5948	5.27148	7.82625	6.90593
232.2	131.226	641.479	396.118	419.312	494.995	466.919	292.969	452.271	397.339	212.214	141.602	250.244	161.133	324.707	247.803	144.043	341.187	498.657	567.017		2.739	6.73965	6.50013	5.98077	7.22094	8.84316	4.75367	8.92052	6.39425	3.41729	2.38829	2.17983	1.92076	4.13008	3.63934	2.45933	5.30947	7.84546	7.01927
232.4	139.16	640.869	398.56	426.636	502.93	472.412	286.255	451.66	399.17	203.058	126.953	236.206	170.288	303.345	246.582	139.771	327.148	485.84	576.172		2.90462	6.73323	6.5402	6.08523	7.33668	8.9472	4.64473	8.90848	6.42372	3.26986	2.14122	2.05754	2.0299	3.85837	3.62141	2.38638	5.09101	7.6438	7.13261
232.6	121.46	651.855	398.56	406.494	501.709	476.685	285.645	451.05	410.767	202.448	122.07	252.686	180.664	318.604	274.048	137.939	353.394	490.112	584.717		2.53517	6.84866	6.5402	5.79795	7.31888	9.02812	4.63483	8.89645	6.61034	3.26003	2.05887	2.20109	2.15358	4.05245	4.02479	2.35512	5.49943	7.71102	7.23839
232.8	120.239	640.259	390.625	398.56	512.695	490.112	297.852	458.374	413.208	224.421	122.681	250.854	167.236	324.097	269.165	155.64	338.135	471.191	569.458		2.50969	6.72682	6.40999	5.68477	7.47914	9.28243	4.8329	9.04091	6.64963	3.61386	2.06916	2.18514	1.99352	4.12232	3.95308	2.65733	5.26198	7.41333	7.04949
233	111.694	648.193	386.353	382.69	504.761	474.243	291.138	469.971	407.715	207.331	115.356	252.075	168.457	305.176	253.906	164.185	348.511	482.788	569.458		2.33134	6.81018	6.33988	5.45843	7.3634	8.98188	4.72396	9.26964	6.56123	3.33866	1.94563	2.19578	2.00807	3.88166	3.72898	2.80322	5.42345	7.59578	7.04949
233.2	133.057	647.583	391.235	380.249	497.437	487.671	298.462	478.516	396.118	219.538	123.901	245.972	156.86	322.266	250.854	147.705	344.849	478.516	560.913		2.77722	6.80377	6.42001	5.42361	7.25655	9.23619	4.8428	9.43818	6.37461	3.53523	2.08975	2.14261	1.86983	4.09903	3.68416	2.52186	5.36646	7.52857	6.94371
233.4	119.019	637.817	387.573	378.418	499.878	485.229	286.255	466.919	394.287	209.772	127.563	255.737	168.457	304.565	274.048	140.381	353.394	494.385	561.523		2.48421	6.70117	6.35992	5.39749	7.29217	9.18995	4.64473	9.20945	6.34514	3.37797	2.15152	2.22768	2.00807	3.87389	4.02479	2.3968	5.49943	7.77824	6.95127
233.6	116.577	635.986	382.08	393.677	491.943	489.502	296.021	440.063	393.677	179.865	118.408	260.01	180.054	299.683	269.165	138.55	341.797	482.788	576.782		2.43325	6.68193	6.26977	5.61513	7.17642	9.27087	4.80319	8.67975	6.33532	2.89638	1.9971	2.26489	2.14631	3.81179	3.95308	2.36554	5.31897	7.59578	7.14016
233.8	118.408	642.09	404.053	393.066	487.671	483.398	290.527	435.181	398.56	194.513	115.356	264.282	168.457	319.824	288.696	139.16	340.576	476.074	568.848		2.47147	6.74606	6.63034	5.60642	7.11409	9.15527	4.71406	8.58345	6.4139	3.13226	1.94563	2.30211	2.00807	4.06798	4.23992	2.37596	5.29997	7.49015	7.04194
234	115.967	643.921	406.494	380.859	507.812	471.191	287.476	438.843	396.118	200.007	103.76	242.92	161.133	325.928	261.841	142.212	339.966	487.061	582.886		2.42051	6.7653	6.6704	5.43231	7.40791	8.92408	4.66454	8.65568	6.37461	3.22072	1.75004	2.11603	1.92076	4.14561	3.84551	2.42807	5.29047	7.663	7.21572
234.2	135.498	646.973	405.884	405.884	502.319	491.943	292.358	452.271	408.936	198.175	115.356	257.568	175.781	329.59	263.062	140.991	347.29	480.347	575.562		2.82818	6.79736	6.66038	5.78924	7.32778	9.31711	4.74377	8.92052	6.58087	3.19123	1.94563	2.24363	2.09538	4.19219	3.86344	2.40723	5.40445	7.55737	7.12505
234.4	133.667	650.635	410.156	394.897	502.93	485.229	295.41	435.791	396.729	212.214	133.667	264.282	169.678	332.031	267.334	145.264	343.628	470.581	561.523		2.78996	6.83583	6.73049	5.63254	7.33668	9.18995	4.79329	8.59548	6.38443	3.41729	2.25446	2.30211	2.02262	4.22324	3.92619	2.48017	5.34746	7.40373	6.95127
234.6	130.615	650.024	419.312	382.69	495.605	490.723	286.865	456.543	393.066	211.603	113.525	253.296	182.495	354.004	269.165	139.771	354.004	478.516	571.899		2.72626	6.82942	6.88073	5.45843	7.22984	9.29399	4.65464	9.00479	6.3255	3.40746	1.91475	2.20641	2.17541	4.50272	3.95308	2.38638	5.50893	7.52857	7.07972
234.8	136.719	647.583	394.897	372.925	501.709	478.516	278.32	455.933	396.118	206.11	122.07	249.023	177.612	350.952	263.672	137.939	349.731	473.633	576.172		2.85366	6.80377	6.4801	5.31914	7.31888	9.0628	4.51599	8.99275	6.37461	3.319	2.05887	2.16919	2.1172	4.4639	3.8724	2.35512	5.44244	7.45174	7.13261
235	139.771	653.687	397.339	378.418	491.943	474.243	291.138	450.439	385.742	206.72	125.732	259.399	167.847	336.914	266.724	134.888	349.731	476.074	581.055		2.91736	6.8679	6.52017	5.39749	7.17642	8.98188	4.72396	8.88441	6.20763	3.32883	2.12063	2.25958	2.00079	4.28535	3.91722	2.30302	5.44244	7.49015	7.19305
235.2	112.915	657.959	396.118	377.197	479.736	488.281	285.645	454.102	379.028	204.889	125.122	270.996	159.912	354.004	254.517	148.315	344.238	463.867	559.692		2.35682	6.91279	6.50013	5.38008	6.99834	9.24775	4.63483	8.95664	6.09959	3.29935	2.11034	2.36059	1.90621	4.50272	3.73794	2.53228	5.35696	7.2981	6.9286
235.4	109.863	654.297	391.846	379.639	495.605	489.502	283.813	444.946	371.094	189.02	111.084	274.048	161.133	349.731	258.179	133.057	347.9	455.933	552.979		2.29312	6.87431	6.43002	5.4149	7.22984	9.27087	4.60512	8.77606	5.9719	3.0438	1.87357	2.38718	1.92076	4.44838	3.79173	2.27175	5.41395	7.17326	6.84549
235.6	123.901	663.452	385.742	366.211	505.981	492.554	283.203	460.815	371.704	189.02	102.539	279.541	148.926	353.394	266.113	128.784	347.9	457.764	558.472		2.58613	6.9705	6.32987	5.22338	7.3812	9.32867	4.59522	9.08906	5.98172	3.0438	1.72945	2.43503	1.77525	4.49496	3.90826	2.19881	5.41395	7.20207	6.91349
235.8	109.863	662.231	383.301	361.938	495.605	496.216	285.645	461.426	361.328	208.551	84.8389	265.503	161.743	357.056	262.451	132.446	335.693	473.633	560.303		2.29312	6.95767	6.28981	5.16244	7.22984	9.39803	4.63483	9.1011	5.81474	3.35832	1.43091	2.31274	1.92804	4.54154	3.85447	2.26133	5.22399	7.45174	6.93616
236	132.446	658.569	388.184	341.187	506.592	491.333	286.865	457.764	363.77	168.879	101.929	199.585	167.236	364.99	258.179	119.629	344.849	476.074	575.562		2.76448	6.9192	6.36993	4.86645	7.39011	9.30555	4.65464	9.02887	5.85403	2.71946	1.71916	1.73854	1.99352	4.64246	3.79173	2.04249	5.36646	7.49015	7.12505
236.2	120.85	655.518	380.859	345.459	498.657	498.657	289.917	470.581	364.99	190.241	107.422	264.282	166.626	364.38	245.972	130.005	350.952	477.295	563.965		2.52243	6.88714	6.24974	4.92739	7.27436	9.44427	4.70415	9.28168	5.87368	3.06346	1.8118	2.30211	1.98624	4.6347	3.61245	2.21965	5.46144	7.50936	6.98149
236.4	145.264	647.583	382.69	375.977	499.268	493.164	291.748	466.919	369.873	209.772	113.525	252.075	170.288	360.107	249.634	139.771	352.783	482.178	546.265		3.03201	6.80377	6.27979	5.36267	7.28326	9.34023	4.73386	9.20945	5.95225	3.37797	1.91475	2.19578	2.0299	4.58035	3.66623	2.38638	5.48993	7.58618	6.76237
236.6	139.771	660.4	377.808	403.442	480.347	483.398	285.645	479.126	361.938	201.227	108.643	254.517	170.898	344.849	261.841	135.498	356.445	470.581	553.589		2.91736	6.93844	6.19967	5.75442	7.00725	9.15527	4.63483	9.45022	5.82457	3.24037	1.83239	2.21704	2.03717	4.38627	3.84551	2.31344	5.54692	7.40373	6.85304
236.8	128.784	663.452	390.015	406.494	496.216	497.437	291.748	469.971	370.483	199.396	97.0459	236.206	169.678	344.849	244.751	130.005	356.445	485.84	558.472		2.68804	6.9705	6.39998	5.79795	7.23874	9.42115	4.73386	9.26964	5.96208	3.21089	1.6368	2.05754	2.02262	4.38627	3.59452	2.21965	5.54692	7.6438	6.91349
237	125.122	648.804	385.132	405.273	492.554	487.061	288.696	469.971	378.418	207.941	101.929	242.31	161.743	353.394	258.179	113.525	353.394	495.605	556.03		2.61161	6.8166	6.31985	5.78054	7.18532	9.22463	4.68435	9.26964	6.08976	3.34849	1.71916	2.11071	1.92804	4.49496	3.79173	1.93829	5.49943	7.79744	6.88327
237.2	122.681	662.231	390.015	418.091	482.178	473.633	287.476	475.464	399.78	200.007	128.784	242.92	166.016	365.601	268.555	132.446	349.121	491.333	578.003		2.56065	6.95767	6.39998	5.96336	7.03396	8.97032	4.66454	9.37799	6.43354	3.22072	2.17211	2.11603	1.97897	4.65022	3.94411	2.26133	5.43295	7.73022	7.15527
237.4	106.812	667.114	385.132	413.818	503.54	474.854	286.255	474.243	376.587	235.407	112.305	259.399	152.588	353.394	258.179	144.653	347.9	476.074	562.744		2.22942	7.00898	6.31985	5.90242	7.34559	8.99344	4.64473	9.35391	6.0603	3.79077	1.89416	2.25958	1.8189	4.49496	3.79173	2.46975	5.41395	7.49015	6.96638
237.6	119.629	657.959	379.028	391.846	498.657	471.802	297.852	449.829	369.263	229.303	102.539	262.451	156.25	349.731	241.089	134.888	354.004	490.723	568.848		2.49695	6.91279	6.2197	5.58901	7.27436	8.93564	4.8329	8.87237	5.94243	3.69249	1.72945	2.28616	1.86256	4.44838	3.54074	2.30302	5.50893	7.72062	7.04194
237.8	130.005	650.635	388.184	388.184	485.229	486.45	292.358	440.674	383.911	223.81	105.591	249.634	146.484	350.952	232.544	141.602	360.107	507.202	571.899		2.71352	6.83583	6.36993	5.53678	7.07848	9.21307	4.74377	8.69179	6.17816	3.60403	1.78092	2.17451	1.74615	4.4639	3.41524	2.41765	5.60391	7.9799	7.07972
238	129.395	644.531	400.391	389.404	486.45	467.529	270.386	458.374	368.652	207.331	79.3457	260.01	173.95	347.9	224.609	131.836	346.68	509.644	557.861		2.70078	6.77171	6.57024	5.55419	7.09628	8.85472	4.38724	9.04091	5.93261	3.33866	1.33826	2.26489	2.07355	4.42509	3.29871	2.25091	5.39495	8.01831	6.90593
238.2	109.863	645.752	382.08	401.001	509.644	467.529	288.696	463.867	382.69	212.214	92.7734	260.01	151.367	355.225	231.934	141.602	354.614	511.475	573.73		2.29312	6.78453	6.26977	5.7196	7.43463	8.85472	4.68435	9.14925	6.15852	3.41729	1.56474	2.26489	1.80435	4.51825	3.40628	2.41765	5.51843	8.04711	7.10238
238.4	114.136	631.714	391.846	408.936	502.93	451.66	294.8	444.336	369.873	214.045	90.332	261.23	152.588	365.601	232.544	138.55	346.069	521.851	568.848		2.38229	6.63704	6.43002	5.83277	7.33668	8.55417	4.78338	8.76402	5.95225	3.44677	1.52356	2.27553	1.8189	4.65022	3.41524	2.36554	5.38545	8.21036	7.04194
238.6	125.732	637.207	385.742	408.936	478.516	463.867	287.476	447.998	379.639	204.279	93.9941	270.386	175.171	348.511	257.568	144.043	347.29	521.851	568.237		2.62435	6.69476	6.32987	5.83277	6.98053	8.78536	4.66454	8.83625	6.10941	3.28952	1.58533	2.35528	2.0881	4.43285	3.78276	2.45933	5.40445	8.21036	7.03438
238.8	108.643	625.61	383.301	408.936	499.268	475.464	288.086	453.491	368.042	232.965	83.6182	245.361	162.354	350.952	258.179	154.419	358.887	528.564	574.951		2.26764	6.57292	6.28981	5.83277	7.28326	9.005	4.67444	8.9446	5.92279	3.75146	1.41032	2.13729	1.93531	4.4639	3.79173	2.63649	5.58492	8.31599	7.11749
239	119.629	631.714	377.808	413.208	502.319	477.295	285.645	458.984	364.38	223.2	93.9941	244.141	161.743	352.173	248.413	139.16	357.666	532.837	562.134		2.49695	6.63704	6.19967	5.89371	7.32778	9.03968	4.63483	9.05295	5.86385	3.5942	1.58533	2.12666	1.92804	4.47943	3.6483	2.37596	5.56592	8.38321	6.95882
239.2	123.291	632.935	385.132	394.287	510.254	467.529	289.917	479.736	386.353	229.914	83.6182	247.803	166.626	320.435	237.427	156.25	344.849	535.278	559.692		2.57339	6.64987	6.31985	5.62384	7.44353	8.85472	4.70415	9.46225	6.21745	3.70231	1.41032	2.15856	1.98624	4.07574	3.48695	2.66775	5.36646	8.42162	6.9286
239.4	110.474	623.169	374.146	404.663	512.695	466.919	290.527	487.671	380.249	239.069	103.76	242.92	165.405	322.266	231.323	153.809	343.018	540.771	570.068		2.30586	6.54727	6.13957	5.77183	7.47914	8.84316	4.71406	9.61876	6.11923	3.84974	1.75004	2.11603	1.97169	4.09903	3.39732	2.62606	5.33796	8.50805	7.05705
239.6	113.525	628.052	379.028	416.26	497.437	473.022	279.541	498.657	379.028	223.2	92.1631	241.089	159.302	319.824	228.271	147.705	349.121	545.654	573.12		2.36956	6.59857	6.2197	5.93724	7.25655	8.95876	4.53579	9.83545	6.09959	3.5942	1.55445	2.10008	1.89894	4.06798	3.3525	2.52186	5.43295	8.58487	7.09483
239.8	125.732	627.441	380.249	424.194	497.437	469.971	277.71	490.112	366.821	226.252	109.253	239.868	145.264	314.941	237.427	144.043	333.862	535.889	542.603		2.62435	6.59216	6.23973	6.05041	7.25655	8.90096	4.50608	9.66691	5.90314	3.64334	1.84269	2.08944	1.7316	4.00587	3.48695	2.45933	5.19549	8.43123	6.71704
240	111.694	631.714	380.859	425.415	503.54	471.802	272.217	471.191	379.639	204.889	112.305	245.361	148.926	308.228	238.037	140.991	344.238	548.096	540.771		2.33134	6.63704	6.24974	6.06782	7.34559	8.93564	4.41695	9.29372	6.10941	3.29935	1.89416	2.13729	1.77525	3.92047	3.49592	2.40723	5.35696	8.62328	6.69437
240.2	112.915	629.883	371.704	421.753	509.644	483.398	275.269	441.284	363.159	185.358	109.253	228.882	147.095	305.176	218.506	139.771	346.68	536.499	543.823		2.35682	6.61781	6.09951	6.01559	7.43463	9.15527	4.46647	8.70383	5.84421	2.98483	1.84269	1.99374	1.75342	3.88166	3.20907	2.38638	5.39495	8.44083	6.73215
240.4	126.343	605.469	378.418	407.715	522.461	488.892	285.645	438.843	358.276	196.955	112.915	222.168	144.043	307.617	225.22	144.043	362.549	518.188	548.096		2.63709	6.3613	6.20968	5.81536	7.6216	9.25931	4.63483	8.65568	5.76563	3.17157	1.90445	1.93526	1.71705	3.91271	3.30768	2.45933	5.64191	8.15275	6.78504
240.6	115.356	617.676	390.015	406.494	500.488	492.554	279.541	451.05	381.47	198.175	116.577	224.609	154.419	311.279	226.44	136.719	354.004	516.968	534.058		2.40777	6.48955	6.39998	5.79795	7.30107	9.32867	4.53579	8.89645	6.13888	3.19123	1.96622	1.95653	1.84073	3.95929	3.3256	2.33428	5.50893	8.13354	6.61126
240.8	108.643	637.207	386.963	410.156	533.447	478.516	281.982	469.971	361.328	193.903	98.877	228.271	159.302	336.914	230.713	153.809	355.835	505.981	531.616		2.26764	6.69476	6.3499	5.85018	7.78187	9.0628	4.57541	9.26964	5.81474	3.12243	1.66768	1.98843	1.89894	4.28535	3.38835	2.62606	5.53743	7.96069	6.58104
241	119.019	632.324	372.314	397.949	504.761	468.75	283.203	458.984	379.028	192.072	106.201	235.596	148.315	335.083	233.154	139.771	348.511	491.333	524.902		2.48421	6.64346	6.10952	5.67607	7.3634	8.87784	4.59522	9.05295	6.09959	3.09295	1.79122	2.05223	1.76798	4.26206	3.42421	2.38638	5.42345	7.73022	6.49792
241.2	122.681	624.39	384.521	397.339	501.099	482.178	275.879	477.905	367.432	218.317	109.253	230.103	146.484	337.524	223.999	142.822	357.056	514.526	521.851		2.56065	6.56009	6.30984	5.66736	7.30997	9.13215	4.47637	9.42614	5.91296	3.51557	1.84269	2.00438	1.74615	4.29311	3.28975	2.43849	5.55642	8.09513	6.46015
241.4	137.329	626.221	394.897	388.794	509.033	469.971	286.255	462.646	361.328	227.472	97.6562	226.44	142.212	352.173	245.361	149.536	333.862	521.851	532.227		2.8664	6.57933	6.4801	5.54548	7.42572	8.90096	4.64473	9.12518	5.81474	3.663	1.64709	1.97248	1.69522	4.47943	3.60349	2.55312	5.19549	8.21036	6.58859
241.6	130.005	635.376	398.56	375.977	499.878	470.581	290.527	430.298	362.549	218.927	116.577	250.244	153.809	340.576	231.934	136.719	355.225	520.63	545.044		2.71352	6.67552	6.5402	5.36267	7.29217	8.91252	4.71406	8.48714	5.83439	3.5254	1.96622	2.17983	1.83346	4.33193	3.40628	2.33428	5.52793	8.19116	6.74726
241.8	133.667	643.921	397.339	368.042	498.657	466.919	295.41	462.646	373.535	218.317	102.539	240.479	146.484	345.459	217.285	154.419	337.524	533.447	540.771		2.78996	6.7653	6.52017	5.24949	7.27436	8.84316	4.79329	9.12518	6.01119	3.51557	1.72945	2.09476	1.74615	4.39403	3.19115	2.63649	5.25248	8.39281	6.69437
242	156.86	635.376	397.949	374.146	503.54	467.529	293.579	464.478	381.47	226.862	82.3975	234.375	156.86	355.835	209.351	135.498	349.121	529.175	546.265		3.27406	6.67552	6.53018	5.33655	7.34559	8.85472	4.76357	9.16129	6.13888	3.65317	1.38974	2.04159	1.86983	4.52601	3.07462	2.31344	5.43295	8.32559	6.76237
242.2	126.953	629.883	415.649	382.69	502.319	479.736	291.748	468.75	379.028	234.186	106.812	235.596	142.822	365.601	220.947	127.563	350.342	521.851	527.344		2.64983	6.61781	6.82063	5.45843	7.32778	9.08592	4.73386	9.24556	6.09959	3.77111	1.80151	2.05223	1.70249	4.65022	3.24493	2.17797	5.45194	8.21036	6.52815
242.4	130.005	636.597	402.222	407.715	494.385	476.685	291.138	470.581	374.756	245.783	102.539	251.465	150.146	361.328	209.961	134.277	356.445	529.175	531.006		2.71352	6.68835	6.60029	5.81536	7.21203	9.02812	4.72396	9.28168	6.03083	3.95786	1.72945	2.19046	1.7898	4.59588	3.08358	2.2926	5.54692	8.32559	6.57348
242.6	122.07	642.7	399.78	388.184	521.851	481.567	292.969	452.881	385.742	225.031	111.084	234.985	152.588	369.873	213.623	153.809	350.952	518.799	544.434		2.54791	6.75247	6.56023	5.53678	7.6127	9.12059	4.75367	8.93256	6.20763	3.62369	1.87357	2.04691	1.8189	4.70457	3.13736	2.62606	5.46144	8.16235	6.73971
242.8	110.474	630.493	415.039	376.587	505.981	476.074	296.021	447.998	379.028	225.641	97.0459	230.713	147.705	363.77	211.792	147.705	346.069	503.54	533.447		2.30586	6.62422	6.81062	5.37137	7.3812	9.01656	4.80319	8.83625	6.09959	3.63351	1.6368	2.00969	1.7607	4.62693	3.11047	2.52186	5.38545	7.92228	6.6037
243	95.8252	616.455	416.26	390.625	496.216	468.75	280.151	446.167	383.911	224.421	122.681	238.647	157.471	357.056	213.013	128.174	363.77	500.488	532.227		2.00011	6.47673	6.83065	5.5716	7.23874	8.87784	4.5457	8.80014	6.17816	3.61386	2.06916	2.07881	1.87711	4.54154	3.1284	2.18839	5.6609	7.87426	6.58859
243.2	108.643	617.676	420.532	401.611	488.892	468.14	291.748	465.088	380.249	262.262	123.291	239.868	169.678	359.497	210.571	138.55	353.394	485.84	552.979		2.26764	6.48955	6.90076	5.7283	7.1319	8.86628	4.73386	9.17333	6.11923	4.22323	2.07946	2.08944	2.02262	4.57259	3.09254	2.36554	5.49943	7.6438	6.84549
243.4	111.694	615.234	410.767	412.598	486.45	468.14	281.982	468.75	371.704	253.107	120.85	229.492	175.781	356.445	213.013	133.667	357.056	515.747	553.589		2.33134	6.4639	6.74051	5.885	7.09628	8.86628	4.57541	9.24556	5.98172	4.0758	2.03828	1.99906	2.09538	4.53377	3.1284	2.28218	5.55642	8.11433	6.85304
243.6	117.188	614.014	404.053	415.039	499.268	463.867	269.775	478.516	389.404	264.093	124.512	220.337	163.574	361.328	212.402	123.901	354.004	515.137	551.758		2.44599	6.45108	6.63034	5.91983	7.28326	8.78536	4.37734	9.43818	6.26656	4.25271	2.10005	1.91931	1.94987	4.59588	3.11944	2.11544	5.50893	8.10473	6.83038
243.8	128.784	626.831	399.78	410.156	497.437	473.633	279.541	468.75	382.08	242.731	104.98	225.83	158.691	386.353	197.754	136.108	336.914	507.202	541.992		2.68804	6.58574	6.56023	5.85018	7.25655	8.97032	4.53579	9.24556	6.1487	3.90871	1.77063	1.96716	1.89166	4.91418	2.9043	2.32386	5.24298	7.9799	6.70948
244	130.615	621.948	415.039	402.222	503.54	477.295	278.931	484.009	375.366	262.873	114.746	239.258	166.016	371.094	214.233	136.108	347.29	514.526	541.382		2.72626	6.53444	6.81062	5.73701	7.34559	9.03968	4.52589	9.54652	6.04065	4.23306	1.93534	2.08413	1.97897	4.72009	3.14633	2.32386	5.40445	8.09513	6.70193
244.2	122.681	627.441	406.494	415.649	496.216	458.984	272.827	458.374	381.47	278.132	103.76	228.882	155.64	367.432	205.688	131.226	346.069	515.137	546.265		2.56065	6.59216	6.6704	5.92853	7.23874	8.69289	4.42686	9.04091	6.13888	4.47877	1.75004	1.99374	1.85528	4.67351	3.02083	2.24049	5.38545	8.10473	6.76237
244.4	119.629	628.052	414.429	416.26	480.957	475.464	267.334	457.764	384.521	257.99	103.149	230.103	170.898	380.859	223.389	122.681	343.018	502.93	540.771		2.49695	6.59857	6.8006	5.93724	7.01615	9.005	4.33772	9.02887	6.18799	4.15443	1.73974	2.00438	2.03717	4.84431	3.28079	2.0946	5.33796	7.91268	6.69437
244.6	122.681	630.493	404.663	430.298	491.943	467.529	276.489	465.088	368.652	237.238	103.76	237.427	166.626	383.911	226.44	121.46	361.328	491.943	529.175		2.56065	6.62422	6.64035	6.13747	7.17642	8.85472	4.48628	9.17333	5.93261	3.82026	1.75004	2.06818	1.98624	4.88312	3.3256	2.07376	5.62291	7.73983	6.55081
244.8	128.784	629.272	412.598	425.415	493.164	472.412	278.32	463.867	374.146	215.876	92.7734	238.647	157.471	388.794	210.571	141.602	357.056	517.578	532.837		2.68804	6.61139	6.77056	6.06782	7.19422	8.9472	4.51599	9.14925	6.02101	3.47626	1.56474	2.07881	1.87711	4.94523	3.09254	2.41765	5.55642	8.14314	6.59615
245	117.188	629.272	419.922	428.467	498.657	481.567	270.996	480.347	393.677	235.407	112.305	243.53	158.691	379.028	222.778	114.746	362.549	506.592	537.109		2.44599	6.61139	6.89074	6.11135	7.27436	9.12059	4.39715	9.47429	6.33532	3.79077	1.89416	2.12134	1.89166	4.82102	3.27182	1.95913	5.64191	7.97029	6.64904
245.2	131.836	611.572	404.663	430.908	466.309	479.126	280.151	471.191	390.015	252.497	111.084	227.661	161.133	383.911	224.609	123.901	364.99	507.812	525.513		2.75174	6.42543	6.64035	6.14617	6.80246	9.07436	4.5457	9.29372	6.27639	4.06597	1.87357	1.98311	1.92076	4.88312	3.29871	2.11544	5.6799	7.9895	6.50548
245.4	114.136	627.441	409.546	427.246	496.216	472.412	285.645	462.036	402.222	257.38	116.577	242.31	166.016	389.404	225.83	150.146	341.187	512.085	539.551		2.38229	6.59216	6.72048	6.09394	7.23874	8.9472	4.63483	9.11314	6.47283	4.1446	1.96622	2.11071	1.97897	4.95299	3.31664	2.56354	5.30947	8.05672	6.67926
245.6	121.46	631.714	402.222	429.688	495.605	466.919	272.217	454.102	388.184	228.693	117.798	243.53	164.795	383.301	230.103	137.329	361.328	494.995	536.499		2.53517	6.63704	6.60029	6.12876	7.22984	8.84316	4.41695	8.95664	6.24692	3.68266	1.98681	2.12134	1.96442	4.87536	3.37939	2.3447	5.62291	7.78784	6.64148
245.8	111.084	629.272	414.429	406.494	500.488	477.295	274.658	451.66	385.742	236.017	118.408	248.413	151.978	378.418	236.206	142.212	360.107	490.112	536.499		2.3186	6.61139	6.8006	5.79795	7.30107	9.03968	4.45657	8.90848	6.20763	3.8006	1.9971	2.16388	1.81163	4.81325	3.46903	2.42807	5.60391	7.71102	6.64148
246	138.55	638.428	417.48	415.649	502.319	477.295	271.606	446.777	399.17	217.096	119.629	238.037	147.705	377.197	252.686	138.55	336.304	474.854	534.668		2.89188	6.70758	6.85068	5.92853	7.32778	9.03968	4.40705	8.81218	6.42372	3.49592	2.01769	2.07349	1.7607	4.79773	3.71105	2.36554	5.23348	7.47095	6.61882
246.2	142.212	638.428	396.729	416.87	496.216	477.905	272.827	454.102	396.118	232.965	93.3838	223.389	155.029	382.69	243.53	135.498	346.069	479.126	534.058		2.96831	6.70758	6.51015	5.94594	7.23874	9.05124	4.42686	8.95664	6.37461	3.75146	1.57503	1.94589	1.84801	4.8676	3.57659	2.31344	5.38545	7.53817	6.61126
246.4	125.732	625	395.508	421.143	496.216	478.516	278.931	444.336	382.69	261.042	98.877	246.582	169.678	383.301	235.596	147.705	348.511	474.854	527.954		2.62435	6.56651	6.49012	6.00688	7.23874	9.0628	4.52589	8.76402	6.15852	4.20357	1.66768	2.14793	2.02262	4.87536	3.46006	2.52186	5.42345	7.47095	6.5357
246.6	117.798	631.714	413.208	424.805	512.085	480.957	286.255	460.815	384.521	236.628	104.37	233.154	160.522	373.535	244.141	136.108	355.225	467.529	536.499		2.45873	6.63704	6.78057	6.05912	7.47024	9.10903	4.64473	9.08906	6.18799	3.81043	1.76033	2.03096	1.91349	4.75115	3.58556	2.32386	5.52793	7.35572	6.64148
246.8	115.356	632.324	411.377	413.818	504.761	477.295	277.1	485.229	388.184	233.576	109.863	230.103	160.522	382.08	238.647	145.874	334.473	477.905	540.161		2.40777	6.64346	6.75052	5.90242	7.3634	9.03968	4.49618	9.5706	6.24692	3.76129	1.85298	2.00438	1.91349	4.85983	3.50488	2.49059	5.20499	7.51896	6.68682
247	117.798	632.324	405.884	415.649	499.268	475.464	279.541	454.712	390.625	229.303	97.6562	233.765	160.522	368.042	233.765	134.277	358.276	485.84	520.02		2.45873	6.64346	6.66038	5.92853	7.28326	9.005	4.53579	8.96868	6.28621	3.69249	1.64709	2.03628	1.91349	4.68128	3.43317	2.2926	5.57542	7.6438	6.43748
247.2	128.174	625	398.56	404.663	501.099	483.398	282.593	465.088	390.625	223.2	104.37	244.751	153.809	368.652	236.816	127.563	349.121	488.892	513.306		2.6753	6.56651	6.5402	5.77183	7.30997	9.15527	4.58531	9.17333	6.28621	3.5942	1.76033	2.13198	1.83346	4.68904	3.47799	2.17797	5.43295	7.69181	6.35437
247.4	122.07	626.221	385.742	398.56	488.892	476.074	279.541	458.984	396.118	215.876	111.694	258.789	166.016	368.652	212.402	120.85	345.459	500.488	512.695		2.54791	6.57933	6.32987	5.68477	7.1319	9.01656	4.53579	9.05295	6.37461	3.47626	1.88386	2.25426	1.97897	4.68904	3.11944	2.06334	5.37596	7.87426	6.34681
247.6	142.212	629.272	385.742	403.442	479.126	480.957	278.32	463.867	388.794	240.9	111.694	243.53	153.809	363.77	209.961	128.174	329.59	501.709	514.526		2.96831	6.61139	6.32987	5.75442	6.98944	9.10903	4.51599	9.14925	6.25674	3.87923	1.88386	2.12134	1.83346	4.62693	3.08358	2.18839	5.129	7.89347	6.36948
247.8	123.291	631.104	377.197	393.066	489.502	487.061	271.606	482.178	384.521	228.693	106.201	244.141	167.236	376.587	212.402	117.188	335.693	498.047	504.761		2.57339	6.63063	6.18965	5.60642	7.1408	9.22463	4.40705	9.51041	6.18799	3.68266	1.79122	2.12666	1.99352	4.78996	3.11944	2.00081	5.22399	7.83585	6.24859
248	124.512	631.714	355.225	394.897	494.385	468.14	278.32	489.502	405.273	244.562	98.2666	239.868	162.354	358.887	222.778	112.305	341.187	494.995	507.202		2.59887	6.63704	5.82909	5.63254	7.21203	8.86628	4.51599	9.65487	6.52194	3.9382	1.65739	2.08944	1.93531	4.56483	3.27182	1.91744	5.30947	7.78784	6.27881
248.2	136.108	634.766	372.925	390.015	484.009	480.347	278.931	482.788	405.273	241.51	102.539	234.375	164.795	363.159	213.013	119.629	334.473	483.398	479.126		2.84092	6.66911	6.11954	5.5629	7.06067	9.09748	4.52589	9.52245	6.52194	3.88906	1.72945	2.04159	1.96442	4.61917	3.1284	2.04249	5.20499	7.60539	5.93125
248.4	114.746	631.714	370.483	386.963	480.347	468.75	281.982	480.347	389.404	211.603	84.8389	244.141	166.626	347.9	216.064	134.888	333.862	482.178	501.099		2.39503	6.63704	6.07948	5.51937	7.00725	8.87784	4.57541	9.47429	6.26656	3.40746	1.43091	2.12666	1.98624	4.42509	3.17322	2.30302	5.19549	7.58618	6.20325
248.6	106.812	646.362	383.301	402.832	483.398	471.802	270.996	486.45	410.156	226.862	108.643	239.258	166.016	355.835	201.416	115.967	345.459	504.761	493.164		2.22942	6.79095	6.28981	5.74571	7.05176	8.93564	4.39715	9.59468	6.60052	3.65317	1.83239	2.08413	1.97897	4.52601	2.95809	1.97997	5.37596	7.94148	6.10503
248.8	117.798	630.493	393.066	406.494	485.229	474.854	285.645	476.685	404.053	223.2	98.2666	248.413	161.133	369.263	202.637	120.239	350.342	491.943	494.995		2.45873	6.62422	6.45006	5.79795	7.07848	8.99344	4.63483	9.40206	6.5023	3.5942	1.65739	2.16388	1.92076	4.6968	2.97601	2.05292	5.45194	7.73983	6.12769
249	94.6045	642.7	386.353	384.521	476.074	467.529	275.269	473.633	391.846	234.797	123.901	241.089	183.105	350.342	208.13	120.85	343.018	474.854	500.488		1.97463	6.75247	6.33988	5.48455	6.94492	8.85472	4.46647	9.34187	6.30585	3.78094	2.08975	2.10008	2.18269	4.45614	3.05669	2.06334	5.33796	7.47095	6.1957
249.2	102.539	629.883	388.184	369.873	491.943	462.646	285.645	465.088	397.339	239.679	91.5527	234.985	161.133	335.693	197.754	114.136	345.459	477.295	491.333		2.14024	6.61781	6.36993	5.27561	7.17642	8.76224	4.63483	9.17333	6.39425	3.85957	1.54415	2.04691	1.92076	4.26982	2.9043	1.94871	5.37596	7.50936	6.08236
249.4	84.8389	635.376	373.535	370.483	491.333	451.05	285.034	477.295	390.625	242.121	82.3975	238.647	175.171	345.459	197.754	111.694	350.952	458.374	505.371		1.7708	6.67552	6.12956	5.28432	7.16751	8.54261	4.62493	9.4141	6.28621	3.89889	1.38974	2.07881	2.0881	4.39403	2.9043	1.90702	5.46144	7.21167	6.25614
249.6	104.37	647.583	375.977	366.821	479.126	458.984	274.048	461.426	386.353	232.355	88.501	240.479	172.119	358.887	186.157	119.019	341.797	454.102	504.761		2.17846	6.80377	6.16962	5.23208	6.98944	8.69289	4.44666	9.1011	6.21745	3.74163	1.49268	2.09476	2.05172	4.56483	2.73399	2.03207	5.31897	7.14446	6.24859
249.8	103.76	637.817	368.652	359.497	475.464	469.971	282.593	479.736	380.859	229.914	109.253	227.051	178.223	348.511	182.495	124.512	338.745	446.167	519.409		2.16572	6.70117	6.04943	5.12761	6.93602	8.90096	4.58531	9.46225	6.12905	3.70231	1.84269	1.97779	2.12448	4.43285	2.6802	2.12586	5.27148	7.01962	6.42992
250	110.474	644.531	369.873	379.639	483.398	474.243	286.865	479.126	393.677	218.927	101.318	233.765	174.561	352.783	176.392	117.798	356.445	458.374	521.851		2.30586	6.77171	6.06946	5.4149	7.05176	8.98188	4.65464	9.45022	6.33532	3.5254	1.70886	2.03628	2.08083	4.48719	2.59057	2.01123	5.54692	7.21167	6.46015
250.2	114.136	639.038	363.77	387.573	488.281	455.933	278.32	471.802	384.521	243.341	106.201	228.271	191.04	343.628	184.937	125.732	343.018	444.336	517.578		2.38229	6.714	5.96931	5.52807	7.12299	8.63509	4.51599	9.30575	6.18799	3.91854	1.79122	1.98843	2.27727	4.37074	2.71606	2.1467	5.33796	6.99081	6.40726
250.4	102.539	629.272	320.435	390.015	500.488	451.66	275.879	439.453	384.521	234.186	95.2148	235.596	172.119	341.797	210.571	114.746	341.797	460.205	519.409		2.14024	6.61139	5.2582	5.5629	7.30107	8.55417	4.47637	8.66771	6.18799	3.77111	1.60592	2.05223	2.05172	4.34745	3.09254	1.95913	5.31897	7.24048	6.42992
250.6	96.4355	632.935	334.473	402.832	488.892	454.102	270.386	422.974	397.339	237.238	101.318	245.972	179.443	333.252	204.468	104.37	340.576	469.971	525.513		2.01285	6.64987	5.48856	5.74571	7.1319	8.60041	4.38724	8.34268	6.39425	3.82026	1.70886	2.14261	2.13903	4.23877	3.0029	1.78197	5.29997	7.39413	6.50548
250.8	109.253	633.545	345.459	390.625	487.061	461.426	275.269	422.363	385.132	236.017	109.863	251.465	166.626	340.576	204.468	108.643	349.731	447.998	511.475		2.28038	6.65628	5.66884	5.5716	7.10519	8.73912	4.46647	8.33064	6.19781	3.8006	1.85298	2.19046	1.98624	4.33193	3.0029	1.85492	5.44244	7.04843	6.3317
251	119.629	625	335.083	379.639	495.605	455.322	275.879	432.129	387.573	236.017	101.318	236.816	159.302	352.783	192.261	119.629	349.121	443.115	520.63		2.49695	6.56651	5.49857	5.4149	7.22984	8.62353	4.47637	8.52325	6.2371	3.8006	1.70886	2.06286	1.89894	4.48719	2.82363	2.04249	5.43295	6.97161	6.44503
251.2	104.37	619.507	333.862	397.949	483.398	458.374	279.541	448.608	396.118	246.393	109.863	237.427	170.898	333.862	173.95	96.4355	355.835	426.025	535.889		2.17846	6.50879	5.47854	5.67607	7.05176	8.68133	4.53579	8.84829	6.37461	3.96768	1.85298	2.06818	2.03717	4.24653	2.55471	1.6465	5.53743	6.70273	6.63393
251.4	119.629	625	336.304	395.508	491.943	458.374	284.424	458.984	396.729	233.576	104.37	244.141	167.847	330.2	182.495	98.877	349.121	433.96	528.564		2.49695	6.56651	5.5186	5.64125	7.17642	8.68133	4.61502	9.05295	6.38443	3.76129	1.76033	2.12666	2.00079	4.19995	2.6802	1.68818	5.43295	6.82756	6.54326
251.6	114.746	632.324	322.266	407.104	489.502	466.309	285.034	443.726	407.104	242.121	84.8389	246.582	161.743	322.876	180.054	101.929	355.225	417.48	519.409		2.39503	6.64346	5.28824	5.80665	7.1408	8.8316	4.62493	8.75198	6.55141	3.89889	1.43091	2.14793	1.92804	4.10679	2.64435	1.74029	5.52793	6.56829	6.42992
251.8	102.539	636.597	325.928	399.78	494.385	459.595	277.1	441.895	393.066	229.303	92.1631	249.023	156.86	323.486	179.443	106.201	347.29	419.312	521.851		2.14024	6.68835	5.34834	5.70219	7.21203	8.70445	4.49618	8.71587	6.3255	3.69249	1.55445	2.16919	1.86983	4.11456	2.63538	1.81323	5.40445	6.5971	6.46015
252	112.305	640.869	327.759	397.339	487.671	449.829	278.32	445.557	377.808	228.693	97.6562	256.958	166.016	310.669	185.547	117.798	349.121	443.726	520.63		2.34408	6.73323	5.37839	5.66736	7.11409	8.51949	4.51599	8.7881	6.07994	3.68266	1.64709	2.23831	1.97897	3.95153	2.72502	2.01123	5.43295	6.98121	6.44503
252.2	111.694	639.038	322.876	385.132	492.554	450.439	292.969	424.805	401.611	251.276	89.1113	238.037	163.574	312.5	189.209	104.37	346.069	447.998	541.382		2.33134	6.714	5.29826	5.49325	7.18532	8.53105	4.75367	8.37879	6.46301	4.04631	1.50297	2.07349	1.94987	3.97482	2.77881	1.78197	5.38545	7.04843	6.70193
252.4	126.953	635.986	317.993	397.949	510.254	449.829	292.358	414.429	387.573	245.173	83.6182	230.713	164.795	302.734	184.937	107.422	339.355	426.636	515.137		2.64983	6.68193	5.21814	5.67607	7.44353	8.51949	4.74377	8.17414	6.2371	3.94803	1.41032	2.00969	1.96442	3.8506	2.71606	1.83408	5.28098	6.71233	6.37703
252.6	113.525	631.104	336.304	414.429	512.085	446.167	277.71	415.649	390.015	244.562	108.032	223.389	168.457	307.007	184.937	108.032	338.135	454.102	518.799		2.36956	6.63063	5.5186	5.91112	7.47024	8.45013	4.50608	8.19821	6.27639	3.9382	1.8221	1.94589	2.00807	3.90495	2.71606	1.8445	5.26198	7.14446	6.42237
252.8	97.0459	626.221	322.266	452.881	519.409	447.998	281.982	399.17	377.197	237.238	91.5527	220.947	182.495	307.007	187.988	104.37	330.811	438.232	518.188		2.02559	6.57933	5.28824	6.45958	7.57709	8.48481	4.57541	7.87317	6.07012	3.82026	1.54415	1.92463	2.17541	3.90495	2.76088	1.78197	5.148	6.89478	6.41481
253	101.318	632.324	327.148	433.96	504.15	447.998	288.086	411.377	386.963	245.173	82.3975	219.116	177.612	307.007	194.702	123.291	344.849	436.401	530.396		2.11476	6.64346	5.36837	6.1897	7.35449	8.48481	4.67444	8.11394	6.22728	3.94803	1.38974	1.90868	2.1172	3.90495	2.85948	2.10502	5.36646	6.86597	6.56593
253.2	113.525	625	333.252	437.012	491.943	445.557	284.424	413.208	403.442	243.341	88.501	228.271	171.509	311.279	195.923	109.253	340.576	430.298	529.175		2.36956	6.56651	5.46853	6.23323	7.17642	8.43857	4.61502	8.15006	6.49247	3.91854	1.49268	1.98843	2.04445	3.95929	2.87741	1.86534	5.29997	6.76995	6.55081
253.4	102.539	634.766	344.849	437.622	496.826	454.102	281.372	418.091	386.353	251.276	100.708	222.168	174.561	308.228	178.833	99.4873	335.083	445.557	520.02		2.14024	6.66911	5.65882	6.24194	7.24765	8.60041	4.5655	8.24637	6.21745	4.04631	1.69857	1.93526	2.08083	3.92047	2.62642	1.69861	5.21449	7.01002	6.43748
253.6	93.3838	632.324	355.225	426.636	506.592	441.284	283.813	415.649	390.015	243.952	81.1768	220.337	169.678	310.059	201.416	101.318	331.421	428.467	526.733		1.94915	6.64346	5.82909	6.08523	7.39011	8.35765	4.60512	8.19821	6.27639	3.92837	1.36915	1.91931	2.02262	3.94376	2.95809	1.72987	5.1575	6.74114	6.52059
253.8	96.4355	620.728	350.952	434.57	499.268	433.96	276.489	425.415	402.832	246.393	94.6045	216.064	164.795	336.304	206.909	118.408	333.862	421.753	534.058		2.01285	6.52162	5.75898	6.19841	7.28326	8.21894	4.48628	8.39083	6.48265	3.96768	1.59562	1.88209	1.96442	4.27758	3.03876	2.02165	5.19549	6.63551	6.61126
254	108.032	616.455	361.938	422.974	482.178	456.543	278.931	449.219	396.118	240.9	87.2803	215.454	171.509	344.849	200.195	117.798	334.473	419.922	545.044		2.2549	6.47673	5.93926	6.033	7.03396	8.64665	4.52589	8.86033	6.37461	3.87923	1.47209	1.87678	2.04445	4.38627	2.94016	2.01123	5.20499	6.6067	6.74726
254.2	108.032	613.403	341.187	435.181	494.995	447.388	285.034	422.974	384.521	226.862	87.2803	222.168	162.354	350.952	230.713	115.967	332.642	395.508	534.668		2.2549	6.44467	5.59873	6.20711	7.22094	8.47325	4.62493	8.34268	6.18799	3.65317	1.47209	1.93526	1.93531	4.4639	3.38835	1.97997	5.1765	6.22259	6.61882
254.4	110.474	612.793	361.328	436.401	488.281	449.829	284.424	418.091	398.56	232.355	98.877	230.713	166.626	355.225	227.051	104.37	339.355	415.649	551.147		2.30586	6.43825	5.92924	6.22452	7.12299	8.51949	4.61502	8.24637	6.4139	3.74163	1.66768	2.00969	1.98624	4.51825	3.33457	1.78197	5.28098	6.53948	6.82282
254.6	118.408	618.896	341.797	458.984	481.567	455.322	280.151	420.532	391.846	234.186	84.8389	231.934	175.171	355.835	234.375	116.577	338.135	415.649	535.278		2.47147	6.50238	5.60874	6.54663	7.02505	8.62353	4.5457	8.29452	6.30585	3.77111	1.43091	2.02033	2.0881	4.52601	3.44214	1.99039	5.26198	6.53948	6.62637
254.8	104.98	625.61	338.745	462.646	494.385	437.012	285.034	449.829	403.442	233.576	93.3838	228.271	170.898	367.432	242.92	122.07	345.459	406.494	540.161		2.1912	6.57292	5.55867	6.59887	7.21203	8.27674	4.62493	8.87237	6.49247	3.76129	1.57503	1.98843	2.03717	4.67351	3.56763	2.08418	5.37596	6.39544	6.68682
255	126.343	616.455	338.745	455.322	485.84	448.608	284.424	462.036	390.625	229.914	88.501	215.454	166.626	347.9	227.661	122.681	336.914	424.805	534.058		2.63709	6.47673	5.55867	6.4944	7.08738	8.49637	4.61502	9.11314	6.28621	3.70231	1.49268	1.87678	1.98624	4.42509	3.34353	2.0946	5.24298	6.68352	6.61126
255.2	135.498	608.521	336.304	456.543	500.488	441.895	283.813	454.102	379.639	231.745	100.708	229.492	166.016	371.704	240.479	125.122	335.693	432.739	548.096		2.82818	6.39337	5.5186	6.51181	7.30107	8.36921	4.60512	8.95664	6.10941	3.7318	1.69857	1.99906	1.97897	4.72786	3.53177	2.13628	5.22399	6.80836	6.78504
255.4	131.226	612.183	338.745	436.401	474.243	445.557	278.931	465.088	377.197	251.276	84.2285	212.402	156.86	363.159	614.014	125.122	347.9	438.232	540.771		2.739	6.43184	5.55867	6.22452	6.91821	8.43857	4.52589	9.17333	6.07012	4.04631	1.42062	1.85019	1.86983	4.61917	9.01768	2.13628	5.41395	6.89478	6.69437
255.6	127.563	607.91	356.445	425.415	481.567	459.595	280.151	469.36	394.897	230.524	95.8252	233.765	153.198	359.497	233.154	122.681	330.2	425.415	529.785		2.66256	6.38695	5.84912	6.06782	7.02505	8.70445	4.5457	9.2576	6.35496	3.71214	1.61621	2.03628	1.82618	4.57259	3.42421	2.0946	5.1385	6.69313	6.55837
255.8	128.174	613.403	368.652	411.987	483.398	458.984	267.944	461.426	379.639	234.797	91.5527	252.686	158.691	361.328	232.544	122.07	353.394	430.908	511.475		2.6753	6.44467	6.04943	5.8763	7.05176	8.69289	4.34763	9.1011	6.10941	3.78094	1.54415	2.20109	1.89166	4.59588	3.41524	2.08418	5.49943	6.77955	6.3317
256	136.108	617.065	362.549	427.856	482.178	455.933	276.489	444.946	377.808	243.952	97.0459	229.492	152.588	357.666	249.023	131.226	360.718	429.077	518.799		2.84092	6.48314	5.94928	6.10265	7.03396	8.63509	4.48628	8.77606	6.07994	3.92837	1.6368	1.99906	1.8189	4.5493	3.65727	2.24049	5.61341	6.75074	6.42237
256.2	109.253	618.896	372.925	437.012	478.516	452.271	289.917	471.191	399.17	222.59	93.3838	241.089	155.64	352.783	223.389	136.108	346.68	441.895	523.682		2.28038	6.50238	6.11954	6.23323	6.98053	8.56573	4.70415	9.29372	6.42372	3.58437	1.57503	2.10008	1.85528	4.48719	3.28079	2.32386	5.39495	6.9524	6.48281
256.4	138.55	610.352	366.821	441.284	479.126	439.453	270.386	484.619	383.301	243.952	97.6562	224.609	146.484	352.173	237.427	117.798	350.342	455.933	525.513		2.89188	6.4126	6.01938	6.29417	6.98944	8.32298	4.38724	9.55856	6.16834	3.92837	1.64709	1.95653	1.74615	4.47943	3.48695	2.01123	5.45194	7.17326	6.50548
256.6	143.433	614.014	367.432	438.843	474.243	448.608	282.593	498.657	390.625	245.783	113.525	233.765	156.86	341.797	225.22	128.784	357.666	487.061	541.382		2.99379	6.45108	6.0294	6.25935	6.91821	8.49637	4.58531	9.83545	6.28621	3.95786	1.91475	2.03628	1.86983	4.34745	3.30768	2.19881	5.56592	7.663	6.70193
[truncated: 1,716 more rows]

## Sheet: Dofetilide Raw Data
Raw data of dofetilide current at +40mV								Normalised for cell capacitance
								Cell Cap (pF)	85.35	105.9	95.74	70	42.93	54.09	42.93
[truncated: 3,001 more rows]

## Sheet: VU590 Raw Data
Raw data of VU590 current at -150mV										Normalised for cell capacitance
[truncated: 3,002 more rows]
